# Supplementary material for: A‐to‐I RNA Editing in Klebsiella pneumoniae Regulates Quorum Sensing and Affects Cell Growth and Virulence
Source: Adv Sci (Weinh). 2023 Apr 21;10(17):2206056. doi: 10.1002/advs.202206056 (PMC10265045; doi:10.1002/advs.202206056)
Supplement: Supplementary file 2 — Supporting Information [file ADVS-10-2206056-s002.zip]

Archive with 6 entries (6 files):
- TableS1.xlsx
- TableS2.xlsx
- TableS3.xlsx
- TableS4.xlsx
- TableS5-S6.docx
- TableS7.xlsx
