# Supplementary material for: A‐to‐I RNA Editing in Klebsiella pneumoniae Regulates Quorum Sensing and Affects Cell Growth and Virulence
Source: Adv Sci (Weinh). 2023 Apr 21;10(17):2206056. doi: 10.1002/advs.202206056 (PMC10265045; doi:10.1002/advs.202206056)
Supplement: Supplementary file 2 — Supporting Information [file ADVS-10-2206056-s002.zip › TableS1.xlsx]

## Sheet: 工作表1
Supplementary Table S1. RNA editing sites in all samples
Position	QD110-1	A reads	G reads	QD110-2	A reads	G reads	QD110-3	A reads	G reads	QD110-4	A reads	G reads	R16-1	A reads	G reads	R16-2	A reads	G reads	R16-3	A reads	G reads	R16-4	A reads	G reads	P-value
368437	0.0689655	216	16	0.0819672	112	10	0.0491803	116	6	0.0491803	116	6	0.0598802	157	10	0.152941	72	13	0.0807453	148	13	0.0933333	68	7	0.161116
1393718	0.000626763	3189	2	0	543	0	0.0044843	666	3	0	765	0	0.0246046	1110	28	0.0130293	606	8	0.0212014	831	18	0.0237718	616	15	#VALUE!
2079117	0.669725	36	73	0.575758	14	19	0.509434	26	27	0.633333	11	19	0.663677	75	148	0.681159	22	47	0.64	18	32	0.714286	10	25	0.000499855
2079422	0.782918	61	220	0.710526	22	54	0.773196	22	75	0.674157	29	60	0.758988	181	570	0.670732	54	110	0.762887	23	74	0.776119	15	52	0.0891856
2079787	0.7506	104	313	0.635417	70	122	0.696667	91	209	0.693277	73	165	0.849848	297	1681	0.768448	91	302	0.751131	55	166	0.689655	36	80	0.850088
2151769	0.130548	333	50	0.109091	49	6	0.109756	73	9	0.154639	82	15	0.24	114	36	0.6	8	12	0.212766	37	10	NA	NA	NA	0.131436
1364330	NA	NA	NA	NA	NA	NA	NA	NA	NA	NA	NA	NA	0.0438312	589	27	0.0979463	571	62	0.0693512	416	31	0.0886792	483	47	0.085
2255195	0.0869565	2331	222	0.0337079	86	3	0	16	0	0.025641	38	1	0	2	0	NA	NA	NA	0	5	0	0	1	0	#VALUE!
3429483	0.0756303	110	9	0	50	0	0.0169492	58	1	0.0103093	96	1	0.0205479	143	3	0	74	0	0	57	0	0.025	39	1	0.461983
3779411	0.362745	65	37	0.435185	61	47	0.515789	46	49	0.410526	56	39	0.695817	80	183	0.609756	144	225	0.663717	114	225	0.638889	91	161	0.000967722
3969107	0.0801688	218	19	0.109589	65	8	0.109589	65	8	0.0704225	66	5	0.0188679	104	2	0.0588235	64	4	0.025974	75	2	0.0697674	40	3	0.0218665
4939002	0.0314465	154	5	0.0545455	52	3	0	46	0	0	96	0	0.0555556	221	13	0.0243902	40	1	0	33	0	0	27	0	0.938224
5325069	0	89	0	0	55	0	0	36	0	0	66	0	0.129032	54	8	0.117647	90	12	0.0877193	104	10	0.261364	65	23	0.008254
*NA: reads coverage less than 5 on site
