# Supplementary material for: A‐to‐I RNA Editing in Klebsiella pneumoniae Regulates Quorum Sensing and Affects Cell Growth and Virulence
Source: Adv Sci (Weinh). 2023 Apr 21;10(17):2206056. doi: 10.1002/advs.202206056 (PMC10265045; doi:10.1002/advs.202206056)
Supplement: Supplementary file 2 — Supporting Information [file ADVS-10-2206056-s002.zip › TableS2.xlsx]

## Sheet: up-regulated
Supplementary Table S3. Differential expressed genes between BadR-mutant and WT strain
gene_id	mutant_1	mutant_2	mutant_3	WT_1	WT_2	WT_3	mutant_all	WT_all	log2FoldChange	pvalue	padj	gene_name	gene_chr	gene_start	gene_end	gene_strand	gene_length	gene_biotype	gene_description	tf_family
KHNJLIFJ_05597	208.03	123.095	209.539	0	0	0	180.221	0	9.96154	1.29e-15	6.51e-13	-	NC_999999999.1	5794663	5797629	+	2967	protein_coding	gnl|BL_ORD_ID|476089 sp|P06694|TNP2_ECOLX Transposase for transposon Tn21 OS=Escherichia coli OX=562 GN=tnpA PE=3 SV=1//0 && PF13700:Domain of unknown function (DUF4158)|PF01526:Tn3 transposase DDE domain	Transposase_7
KHNJLIFJ_05601	95.6938	62.0735	148.346	0	0	0	102.038	0	9.14154	2.29e-12	7.59e-10	bin3_1	NC_999999999.1	5799413	5800150	-	738	protein_coding	gnl|BL_ORD_ID|293309 sp|P22996|PARA4_ECOLX Resolvase OS=Escherichia coli OX=562 GN=parA PE=3 SV=1//1.139e-88 && PF00239:Resolvase, N terminal domain	Resolvase
KHNJLIFJ_03949	341.169	342.982	568.351	140.871	128.314	114.941	417.501	128.042	1.70553	1.93e-09	3.66e-07	cimH	NC_999999999.1	4101348	4102712	+	1365	protein_coding	gnl|BL_ORD_ID|64187 sp|P94363|CIMH_BACSU Citrate/malate transporter OS=Bacillus subtilis (strain 168) OX=224308 GN=cimH PE=1 SV=1//3.91832e-148 && PF03390:2-hydroxycarboxylate transporter family	Na_citrate
KHNJLIFJ_05602	39.5257	25.2502	46.3581	0	0	0	37.0447	0	7.67971	2.54e-08	3.85e-06	-	NC_999999999.1	5800257	5800748	+	492	protein_coding	-//- && -	-
KHNJLIFJ_03212	1793.22	2639.7	3073.55	936.627	852.985	418.977	2502.15	736.196	1.76526	7.68e-08	1.03e-05	glnA	NC_999999999.1	3323984	3325393	-	1410	protein_coding	gnl|BL_ORD_ID|153023 sp|P0A1P6|GLN1B_SALTY Glutamine synthetase OS=Salmonella typhimurium (strain LT2 / SGSC1412 / ATCC 700720) OX=99287 GN=glnA PE=1 SV=2//0 && PF00120:Glutamine synthetase, catalytic domain|PF03951:Glutamine synthetase, beta-Grasp domain	-
KHNJLIFJ_04320	123.778	183.064	252.188	55.3424	40.3274	33.3698	186.343	43.0132	2.11204	8.67e-08	1.13e-05	glnK	NC_999999999.1	4502659	4502997	+	339	protein_coding	gnl|BL_ORD_ID|153508 sp|P0AC58|GLNK_SHIFL Nitrogen regulatory protein P-II 2 OS=Shigella flexneri OX=623 GN=glnK PE=3 SV=1//1.47937e-74 && PF00543:Nitrogen regulatory protein P-II	-
KHNJLIFJ_00260	151.862	228.304	290.202	65.4046	64.7682	19.4657	223.456	49.8795	2.1669	1.44e-05	0.0012837	-	NC_999999999.1	243766	244380	-	615	protein_coding	gnl|BL_ORD_ID|550737 sp|P42978|YPJC_BACSU UPF0750 membrane protein YpjC OS=Bacillus subtilis (strain 168) OX=224308 GN=ypjC PE=3 SV=2//2.0484e-07 && PF02588:Uncharacterised 5xTM membrane BCR, YitT family COG1284	-
KHNJLIFJ_04321	342.209	476.598	615.636	240.655	108.762	117.721	478.148	155.713	1.61496	2.35e-05	0.00202098	amtB	NC_999999999.1	4503031	4504317	+	1287	protein_coding	gnl|BL_ORD_ID|16347 sp|P69681|AMTB_ECOLI Ammonia channel OS=Escherichia coli (strain K12) OX=83333 GN=amtB PE=1 SV=1//0 && PF00909:Ammonium Transporter Family	Ammonium_transp
KHNJLIFJ_05599	17.6825	23.146	6.49014	0	0	0	15.7729	0	6.44468	0.000113067	0.00769028	-	NC_999999999.1	5798894	5799070	-	177	protein_coding	-//- && -	-

## Sheet: down-regulated
gene_id	mutant_1	mutant_2	mutant_3	WT_1	WT_2	WT_3	mutant_all	WT_all	log2FoldChange	pvalue	padj	gene_name	gene_chr	gene_start	gene_end	gene_strand	gene_length	gene_biotype	gene_description	tf_family
KHNJLIFJ_04161	56.1681	56.813	41.7223	630.567	1548.33	1260.64	51.5678	1146.51	-4.47602	7.01531e-36	3.19688e-32	yoaD_1	NC_999999999.1	4337406	4338401	-	996	protein_coding	gnl|BL_ORD_ID|432843 sp|Q58424|SERA_METJA D-3-phosphoglycerate dehydrogenase OS=Methanocaldococcus jannaschii (strain ATCC 43067 / DSM 2661 / JAL-1 / JCM 10045 / NBRC 100440) OX=243232 GN=serA PE=3 SV=1//1.18344e-48 && PF02826:D-isomer specific 2-hydroxyacid dehydrogenase, NAD binding domain|PF00389:D-isomer specific 2-hydroxyacid dehydrogenase, catalytic domain	2-Hacid_dh_C
KHNJLIFJ_04160	20.803	24.1981	22.2519	352.179	733.225	817.561	22.4177	634.321	-4.82205	2.15096e-35	4.90096e-32	gatC_2	NC_999999999.1	4336055	4337317	-	1263	protein_coding	gnl|BL_ORD_ID|325573 sp|P69831|PTKC_ECOLI PTS system galactitol-specific EIIC component OS=Escherichia coli (strain K12) OX=83333 GN=gatC PE=1 SV=1//7.54496e-92 && PF03611:PTS system sugar-specific permease component	-
KHNJLIFJ_04162	34.3249	24.1981	36.1594	457.832	1136.5	975.141	31.5608	856.49	-4.75902	1.31769e-34	2.00157e-31	fabG_7	NC_999999999.1	4338418	4339179	-	762	protein_coding	gnl|BL_ORD_ID|126203 sp|P51831|FABG_BACSU 3-oxoacyl-[acyl-carrier-protein] reductase FabG OS=Bacillus subtilis (strain 168) OX=224308 GN=fabG PE=3 SV=3//4.5795e-48 && PF00106:short chain dehydrogenase	adh_short
KHNJLIFJ_04163	93.6135	63.1256	63.9742	630.567	1746.3	1349.62	73.5711	1242.16	-4.0777	1.4253e-26	1.62377e-23	lyx_1	NC_999999999.1	4339191	4340729	-	1539	protein_coding	gnl|BL_ORD_ID|226045 sp|P57928|LYXK_PASMU Probable L-xylulose kinase OS=Pasteurella multocida (strain Pm70) OX=272843 GN=lyx PE=3 SV=1//5.12745e-117 && PF00370:FGGY family of carbohydrate kinases, N-terminal domain|PF02782:FGGY family of carbohydrate kinases, C-terminal domain	FGGY_N
KHNJLIFJ_04165	94.6536	79.9591	76.0274	549.231	1222.04	1199.46	83.5467	990.244	-3.56708	3.87871e-26	3.53506e-23	lsrF_2	NC_999999999.1	4341316	4342107	-	792	protein_coding	gnl|BL_ORD_ID|10876 sp|O67506|ADHS_AQUAE 2-amino-3,7-dideoxy-D-threo-hept-6-ulosonate synthase OS=Aquifex aeolicus (strain VF5) OX=224324 GN=aroA&apos; PE=3 SV=1//2.71939e-27 && PF01791:DeoC/LacD family aldolase	-
KHNJLIFJ_04164	24.9636	38.9274	24.1062	209.63	582.914	573.776	29.3324	455.44	-3.95806	3.47758e-18	2.64122e-15	glpP	NC_999999999.1	4340750	4341301	-	552	protein_coding	gnl|BL_ORD_ID|154653 sp|P30300|GLPP_BACSU Glycerol uptake operon antiterminator regulatory protein OS=Bacillus subtilis (strain 168) OX=224308 GN=glpP PE=2 SV=1//1.16741e-24 && PF04309:Glycerol-3-phosphate responsive antiterminator	-
KHNJLIFJ_03832	0	0	0	271.681	410.606	224.319	0	302.202	-10.6732	5.17648e-18	3.36989e-15	hexR_4	NC_999999999.1	3977355	3978218	-	864	protein_coding	gnl|BL_ORD_ID|171595 sp|O68281|HEXR_PSEAE HTH-type transcriptional regulator HexR OS=Pseudomonas aeruginosa (strain ATCC 15692 / DSM 22644 / CIP 104116 / JCM 14847 / LMG 12228 / 1C / PRS 101 / PAO1) OX=208964 GN=hexR PE=3 SV=2//3.26887e-42 && PF01418:Helix-turn-helix domain, rpiR family|PF01380:SIS domain	SIS
KHNJLIFJ_03833	0	0	0	228.916	283.514	215.05	0	242.493	-10.3559	1.5858e-17	9.03314e-15	-	NC_999999999.1	3978288	3978824	-	537	protein_coding	gnl|BL_ORD_ID|39278 sp|Q9I1K2|ATSE1_PSEAE Acetyltransferase PA2271 OS=Pseudomonas aeruginosa (strain ATCC 15692 / DSM 22644 / CIP 104116 / JCM 14847 / LMG 12228 / 1C / PRS 101 / PAO1) OX=208964 GN=PA2271 PE=4 SV=1//3.74545e-43 && PF00583:Acetyltransferase (GNAT) family	Acetyltransf_1
KHNJLIFJ_03825	0	0	0	368.11	107.54	197.438	0	224.363	-10.2473	4.03073e-15	1.8368e-12	lhpD	NC_999999999.1	3969819	3970835	+	1017	protein_coding	gnl|BL_ORD_ID|330622 sp|Q9I492|PY2CR_PSEAE Delta(1)-pyrroline-2-carboxylate/Delta(1)-piperideine-2-carboxylate reductase OS=Pseudomonas aeruginosa (strain ATCC 15692 / DSM 22644 / CIP 104116 / JCM 14847 / LMG 12228 / 1C / PRS 101 / PAO1) OX=208964 GN=lhpD PE=1 SV=1//3.52808e-153 && PF02615:Malate/L-lactate dehydrogenase	-
KHNJLIFJ_03362	263.158	247.242	226.228	616.313	656.236	852.784	245.542	708.444	-1.52954	8.10543e-15	3.35786e-12	metE_2	NC_999999999.1	3478990	3481254	+	2265	protein_coding	gnl|BL_ORD_ID|234981 sp|A6TGK9|METE_KLEP7 5-methyltetrahydropteroyltriglutamate--homocysteine methyltransferase OS=Klebsiella pneumoniae subsp. pneumoniae (strain ATCC 700721 / MGH 78578) OX=272620 GN=metE PE=3 SV=1//0 && PF01717:Cobalamin-independent synthase, Catalytic domain|PF08267:Cobalamin-independent synthase, N-terminal domain	-
KHNJLIFJ_04406	210.11	258.815	201.194	646.499	918.975	1232.83	223.373	932.768	-2.06234	5.57148e-14	2.11577e-11	cadB	NC_999999999.1	4593030	4594364	+	1335	protein_coding	gnl|BL_ORD_ID|49387 sp|P0AAE8|CADB_ECOLI Probable cadaverine/lysine antiporter OS=Escherichia coli (strain K12) OX=83333 GN=cadB PE=2 SV=1//0 && PF13520:Amino acid permease	-
KHNJLIFJ_03834	0	0	0	245.687	50.1037	133.479	0	143.09	-9.59888	2.3319e-12	7.59034e-10	rimI_1	NC_999999999.1	3978854	3979690	+	837	protein_coding	-//- && PF00583:Acetyltransferase (GNAT) family	Acetyltransf_1
KHNJLIFJ_04407	117.537	188.325	124.24	429.322	837.098	843.515	143.367	703.312	-2.29441	8.20063e-12	2.49135e-09	cadA	NC_999999999.1	4594447	4596594	+	2148	protein_coding	gnl|BL_ORD_ID|211737 sp|P0A9H3|LDCI_ECOLI Inducible lysine decarboxylase OS=Escherichia coli (strain K12) OX=83333 GN=cadA PE=1 SV=1//0 && PF03709:Orn/Lys/Arg decarboxylase, N-terminal domain|PF03711:Orn/Lys/Arg decarboxylase, C-terminal domain|PF01276:Orn/Lys/Arg decarboxylase, major domain	-
KHNJLIFJ_03524	198.669	220.939	197.486	436.031	479.04	416.196	205.698	443.756	-1.10839	2.07608e-11	5.91293e-09	rbsB_3	NC_999999999.1	3657621	3658562	-	942	protein_coding	gnl|BL_ORD_ID|341177 sp|P0A2C5|RBSB_SALTY Ribose import binding protein RbsB OS=Salmonella typhimurium (strain LT2 / SGSC1412 / ATCC 700720) OX=99287 GN=rbsB PE=1 SV=1//2.48468e-30 && PF13407:Periplasmic binding protein domain	-
KHNJLIFJ_03822	0	0	0	63.7276	85.5429	53.7625	0	67.6776	-8.51352	4.42187e-11	1.18532e-08	badR	NC_999999999.1	3968812	3969252	+	441	protein_coding	gnl|BL_ORD_ID|179149 sp|P62574|HPCR_SHIFL Homoprotocatechuate degradative operon repressor OS=Shigella flexneri OX=623 GN=hpcR PE=3 SV=1//2.30917e-84 && PF01047:MarR family	MarR
KHNJLIFJ_03823	0	0	0	151.772	57.4359	51.9086	0	87.0389	-8.88192	7.4145e-11	1.8771e-08	-	NC_999999999.1	3969215	3969544	+	330	protein_coding	-//- && -	-
KHNJLIFJ_02523	238.194	220.939	206.757	488.019	691.675	883.373	221.964	687.689	-1.63136	2.54565e-10	5.80026e-08	lsrB_1	NC_999999999.1	2613216	2614217	-	1002	protein_coding	gnl|BL_ORD_ID|224228 sp|A6TEB5|LSRB_KLEP7 Autoinducer 2-binding protein LsrB OS=Klebsiella pneumoniae subsp. pneumoniae (strain ATCC 700721 / MGH 78578) OX=272620 GN=lsrB PE=3 SV=1//0 && PF13407:Periplasmic binding protein domain	-
KHNJLIFJ_03830	0	0	0	166.027	31.7731	71.3744	0	89.7248	-8.92623	3.18142e-10	6.90367e-08	dgoK1_2	NC_999999999.1	3975900	3976772	+	873	protein_coding	gnl|BL_ORD_ID|98195 sp|P31459|DGOK_ECOLI 2-dehydro-3-deoxygalactonokinase OS=Escherichia coli (strain K12) OX=83333 GN=dgoK PE=3 SV=1//9.64201e-84 && PF05035:2-keto-3-deoxy-galactonokinase	-
KHNJLIFJ_03827	0	0	0	154.288	25.6629	96.4017	0	92.1175	-8.96408	3.43125e-10	7.10736e-08	dan	NC_999999999.1	3972375	3973814	+	1440	protein_coding	gnl|BL_ORD_ID|264885 sp|P72349|NDAD_ALCXX D-aminoacylase OS=Alcaligenes xylosoxydans xylosoxydans OX=85698 GN=dan PE=1 SV=3//8.51884e-143 && PF07969:Amidohydrolase family	-
KHNJLIFJ_03829	0	0	0	202.083	17.1086	127.918	0	115.703	-9.29209	5.43898e-10	1.07763e-07	opuE	NC_999999999.1	3974403	3975890	+	1488	protein_coding	gnl|BL_ORD_ID|427608 sp|Q9NY91|SC5A4_HUMAN Solute carrier family 5 member 4 OS=Homo sapiens OX=9606 GN=SLC5A4 PE=1 SV=1//2.23455e-10 && PF00474:Sodium:solute symporter family	-
KHNJLIFJ_03828	0	0	0	46.9571	47.6596	38.9315	0	44.5161	-7.91132	2.11212e-09	3.84998e-07	tdcF	NC_999999999.1	3973825	3974217	+	393	protein_coding	gnl|BL_ORD_ID|535296 sp|O58584|Y854_PYRHO RutC family protein PH0854 OS=Pyrococcus horikoshii (strain ATCC 700860 / DSM 12428 / JCM 9974 / NBRC 100139 / OT-3) OX=70601 GN=PH0854 PE=1 SV=2//1.94503e-23 && PF01042:Endoribonuclease L-PSP	Ribonuc_L-PSP
KHNJLIFJ_00436	143.541	128.355	85.299	331.216	536.476	379.118	119.065	415.603	-1.8035	2.91962e-09	5.1172e-07	metE_1	NC_999999999.1	435450	436553	+	1104	protein_coding	gnl|BL_ORD_ID|553950 sp|P42318|YXJG_BACSU Uncharacterized protein YxjG OS=Bacillus subtilis (strain 168) OX=224308 GN=yxjG PE=4 SV=3//1.46831e-153 && PF01717:Cobalamin-independent synthase, Catalytic domain	-
KHNJLIFJ_02528	679.218	642.829	496.959	1221.72	1385.79	1141.06	606.335	1249.53	-1.04333	4.01758e-09	6.78079e-07	lsrK	NC_999999999.1	2618964	2620562	+	1599	protein_coding	gnl|BL_ORD_ID|224371 sp|A6TEC0|LSRK_KLEP7 Autoinducer-2 kinase OS=Klebsiella pneumoniae subsp. pneumoniae (strain ATCC 700721 / MGH 78578) OX=272620 GN=lsrK PE=3 SV=1//0 && PF02782:FGGY family of carbohydrate kinases, C-terminal domain|PF00370:FGGY family of carbohydrate kinases, N-terminal domain	FGGY_N
KHNJLIFJ_03831	0	0	0	131.648	19.5527	63.0319	0	71.4108	-8.59716	5.21556e-09	8.48833e-07	dgoA_2	NC_999999999.1	3976759	3977358	+	600	protein_coding	gnl|BL_ORD_ID|98148 sp|Q6BF16|DGOA_ECOLI 2-dehydro-3-deoxy-6-phosphogalactonate aldolase OS=Escherichia coli (strain K12) OX=83333 GN=dgoA PE=1 SV=1//6.84034e-79 && PF01081:KDPG and KHG aldolase	-
KHNJLIFJ_03826	1.04015	0	0	119.07	29.329	77.8629	0.346717	75.4206	-7.71469	2.16611e-08	3.40378e-06	-	NC_999999999.1	3970954	3972174	-	1221	protein_coding	gnl|BL_ORD_ID|107277 sp|O82872|DTA_ARTSP D-threonine aldolase OS=Arthrobacter sp. OX=1667 PE=1 SV=1//3.84234e-16 && PF01168:Alanine racemase, N-terminal domain|PF14031:Putative serine dehydratase domain	Ala_racemase_N
KHNJLIFJ_02522	469.108	382.962	318.017	766.408	1017.96	1281.96	390.029	1022.11	-1.39022	3.72857e-08	5.481e-06	lsrF_1	NC_999999999.1	2612317	2613204	-	888	protein_coding	gnl|BL_ORD_ID|224318 sp|A6TEB4|LSRF_KLEP7 3-hydroxy-5-phosphonooxypentane-2,4-dione thiolase OS=Klebsiella pneumoniae subsp. pneumoniae (strain ATCC 700721 / MGH 78578) OX=272620 GN=lsrF PE=3 SV=1//0 && PF01791:DeoC/LacD family aldolase	-
KHNJLIFJ_01434	109.216	87.3237	170.598	410.037	400.829	330.917	122.379	380.594	-1.63392	4.80334e-08	6.84026e-06	xylB_3	NC_999999999.1	1489102	1490565	-	1464	protein_coding	gnl|BL_ORD_ID|512402 sp|P09099|XYLB_ECOLI Xylulose kinase OS=Escherichia coli (strain K12) OX=83333 GN=xylB PE=1 SV=1//2.62288e-144 && PF02782:FGGY family of carbohydrate kinases, C-terminal domain|PF00370:FGGY family of carbohydrate kinases, N-terminal domain	FGGY_N
KHNJLIFJ_03824	0	0	0	93.0758	14.6645	47.2739	0	51.6714	-8.13109	6.19587e-08	8.55594e-06	-	NC_999999999.1	3969495	3969782	+	288	protein_coding	-//- && -	-
KHNJLIFJ_02521	159.143	195.689	132.584	328.7	436.269	550.602	162.472	438.524	-1.43323	2.56234e-07	3.15922e-05	lsrG	NC_999999999.1	2612024	2612320	-	297	protein_coding	gnl|BL_ORD_ID|224344 sp|A6TEB3|LSRG_KLEP7 (4S)-4-hydroxy-5-phosphonooxypentane-2,3-dione isomerase OS=Klebsiella pneumoniae subsp. pneumoniae (strain ATCC 700721 / MGH 78578) OX=272620 GN=lsrG PE=3 SV=1//6.43821e-68 && -	-
KHNJLIFJ_03821	0	0	0	41.0875	20.7747	27.8082	0	29.8901	-7.34139	2.56509e-07	3.15922e-05	hpcE_2	NC_999999999.1	3967893	3968525	-	633	protein_coding	gnl|BL_ORD_ID|179074 sp|Q46978|HPAG_ECOLX 4-hydroxyphenylacetate degradation bifunctional isomerase/decarboxylase OS=Escherichia coli OX=562 GN=hpaG PE=3 SV=1//5.77939e-23 && PF01557:Fumarylacetoacetate (FAA) hydrolase family	FAA_hydrolase
KHNJLIFJ_03820	0	0	0	39.4105	23.2188	20.3927	0	27.674	-7.22898	5.54759e-07	6.65272e-05	hpcE_1	NC_999999999.1	3967132	3967896	-	765	protein_coding	gnl|BL_ORD_ID|179075 sp|Q9RPU5|HPAG_SALDU 4-hydroxyphenylacetate degradation bifunctional isomerase/decarboxylase OS=Salmonella dublin OX=98360 GN=hpaG PE=3 SV=1//4.35352e-22 && PF01557:Fumarylacetoacetate (FAA) hydrolase family	FAA_hydrolase
KHNJLIFJ_02297	2865.61	3013.19	2571.95	4253.81	7879.72	6404.23	2816.92	6179.25	-1.13314	9.68083e-07	0.000113117	gcvP	NC_999999999.1	2388617	2391490	-	2874	protein_coding	gnl|BL_ORD_ID|147440 sp|A6TDR5|GCSP_KLEP7 Glycine dehydrogenase (decarboxylating) OS=Klebsiella pneumoniae subsp. pneumoniae (strain ATCC 700721 / MGH 78578) OX=272620 GN=gcvP PE=3 SV=1//0 && PF02347:Glycine cleavage system P-protein	-
KHNJLIFJ_02299	547.119	587.068	589.676	846.906	1365.02	1299.57	574.621	1170.5	-1.02547	2.2562e-06	0.000257038	gcvT	NC_999999999.1	2392111	2393205	-	1095	protein_coding	gnl|BL_ORD_ID|147730 sp|A6TDR7|GCST_KLEP7 Aminomethyltransferase OS=Klebsiella pneumoniae subsp. pneumoniae (strain ATCC 700721 / MGH 78578) OX=272620 GN=gcvT PE=3 SV=1//0 && PF01571:Aminomethyltransferase folate-binding domain|PF08669:Glycine cleavage T-protein C-terminal barrel domain	GCV_T
KHNJLIFJ_03819	38.4855	41.0316	50.0668	280.904	92.8751	190.95	43.1947	188.243	-2.12582	3.48651e-06	0.000387513	betB_2	NC_999999999.1	3965669	3967135	-	1467	protein_coding	gnl|BL_ORD_ID|179101 sp|P42269|HPCC_ECOLX 5-carboxymethyl-2-hydroxymuconate semialdehyde dehydrogenase OS=Escherichia coli OX=562 GN=hpcC PE=3 SV=1//0 && PF00171:Aldehyde dehydrogenase family	Aldedh
KHNJLIFJ_02336	532.557	562.87	409.806	882.962	1456.67	957.529	501.744	1099.05	-1.13059	5.92516e-06	0.000613658	metK	NC_999999999.1	2433312	2434466	+	1155	protein_coding	gnl|BL_ORD_ID|235623 sp|A6TDV1|METK_KLEP7 S-adenosylmethionine synthase OS=Klebsiella pneumoniae subsp. pneumoniae (strain ATCC 700721 / MGH 78578) OX=272620 GN=metK PE=3 SV=1//0 && PF00438:S-adenosylmethionine synthetase, N-terminal domain|PF02772:S-adenosylmethionine synthetase, central domain|PF02773:S-adenosylmethionine synthetase, C-terminal domain	-
KHNJLIFJ_03276	95.6938	123.095	98.2793	215.5	304.288	212.269	105.689	244.019	-1.20465	6.48462e-06	0.000656676	metF	NC_999999999.1	3387954	3388841	+	888	protein_coding	gnl|BL_ORD_ID|235154 sp|P11003|METF_SALTY 5,10-methylenetetrahydrofolate reductase OS=Salmonella typhimurium (strain LT2 / SGSC1412 / ATCC 700720) OX=99287 GN=metF PE=3 SV=2//0 && PF02219:Methylenetetrahydrofolate reductase	-
KHNJLIFJ_00577	30.1643	22.0939	59.3384	84.6906	388.609	264.178	37.1989	245.826	-2.71913	6.85796e-06	0.000679385	fruA_1	NC_999999999.1	573412	574518	-	1107	protein_coding	gnl|BL_ORD_ID|324542 sp|P20966|PTFBC_ECOLI PTS system fructose-specific EIIB&apos;BC component OS=Escherichia coli (strain K12) OX=83333 GN=fruA PE=1 SV=1//3.94039e-37 && PF02378:Phosphotransferase system, EIIC	-
KHNJLIFJ_02298	475.348	541.828	440.402	668.301	1153.61	1208.73	485.86	1010.21	-1.05557	4.56555e-05	0.00371522	gcvH	NC_999999999.1	2391697	2392086	-	390	protein_coding	gnl|BL_ORD_ID|146785 sp|B5XUD4|GCSH_KLEP3 Glycine cleavage system H protein OS=Klebsiella pneumoniae (strain 342) OX=507522 GN=gcvH PE=3 SV=1//2.32183e-74 && PF01597:Glycine cleavage H-protein	-
KHNJLIFJ_00535	34.3249	35.7712	44.5038	83.0135	105.096	99.1825	38.2	95.7639	-1.3201	5.62736e-05	0.00433964	srlR_2	NC_999999999.1	530698	531498	-	801	protein_coding	gnl|BL_ORD_ID|140004 sp|P44780|FUCR_HAEIN L-fucose operon activator OS=Haemophilus influenzae (strain ATCC 51907 / DSM 11121 / KW20 / Rd) OX=71421 GN=fucR PE=3 SV=1//7.06111e-43 && PF00455:DeoR C terminal sensor domain|PF08220:DeoR-like helix-turn-helix domain	DeoR
KHNJLIFJ_02524	131.059	103.105	108.478	261.618	183.306	299.402	114.214	248.109	-1.12248	5.71381e-05	0.00433964	lsrD_1	NC_999999999.1	2614219	2615217	-	999	protein_coding	gnl|BL_ORD_ID|224284 sp|A6TEB6|LSRD_KLEP7 Autoinducer 2 import system permease protein LsrD OS=Klebsiella pneumoniae subsp. pneumoniae (strain ATCC 700721 / MGH 78578) OX=272620 GN=lsrD PE=3 SV=1//2.15102e-131 && PF02653:Branched-chain amino acid transport system / permease component	BPD_transp_2
KHNJLIFJ_00578	9.36135	8.41674	5.56298	18.4475	94.0972	75.0821	7.78036	62.5422	-3.00677	6.40094e-05	0.00470469	manP	NC_999999999.1	574561	574872	-	312	protein_coding	gnl|BL_ORD_ID|324540 sp|P69819|PTFB2_SHIFL PTS system fructose-like EIIB component 2 OS=Shigella flexneri OX=623 GN=frwB PE=3 SV=1//7.44071e-17 && PF02302:PTS system, Lactose/Cellobiose specific IIB subunit	PTS_IIB
KHNJLIFJ_02526	104.015	92.5842	98.2793	195.375	166.198	271.593	98.2928	211.055	-1.10471	8.7883e-05	0.00625755	lsrA	NC_999999999.1	2616249	2617736	-	1488	protein_coding	gnl|BL_ORD_ID|224199 sp|A6TEB8|LSRA_KLEP7 Autoinducer 2 import ATP-binding protein LsrA OS=Klebsiella pneumoniae subsp. pneumoniae (strain ATCC 700721 / MGH 78578) OX=272620 GN=lsrA PE=3 SV=1//0 && PF00005:ABC transporter	ABC_tran
KHNJLIFJ_01433	29.1242	18.9377	25.0334	36.0564	298.178	143.676	24.3651	159.303	-2.70564	0.000109538	0.00756309	csbX_1	NC_999999999.1	1487754	1489031	-	1278	protein_coding	gnl|BL_ORD_ID|88845 sp|O52718|DALT_KLEPN D-arabinitol transporter OS=Klebsiella pneumoniae OX=573 GN=dalT PE=3 SV=1//0 && PF07690:Major Facilitator Superfamily	MFS_1
KHNJLIFJ_01435	30.1643	32.6149	25.0334	53.6653	136.869	121.429	29.2709	103.988	-1.82638	0.000130072	0.00859039	mtlK	NC_999999999.1	1490575	1491942	-	1368	protein_coding	gnl|BL_ORD_ID|88841 sp|O52720|DALD_KLEPN D-arabinitol 4-dehydrogenase OS=Klebsiella pneumoniae OX=573 GN=dalD PE=3 SV=1//0 && PF01232:Mannitol dehydrogenase Rossmann domain|PF08125:Mannitol dehydrogenase C-terminal domain	Mannitol_dh_C
KHNJLIFJ_00548	2.0803	0	0	26.8327	12.2204	30.589	0.693433	23.214	-5.10667	0.000191885	0.0121447	iolS_3	NC_999999999.1	542985	544166	-	1182	protein_coding	gnl|BL_ORD_ID|13223 sp|Q7XT99|AKR2_ORYSJ Probable aldo-keto reductase 2 OS=Oryza sativa subsp. japonica OX=39947 GN=Os04g0338000 PE=2 SV=2//2.5938e-89 && PF00248:Aldo/keto reductase family	Aldo_ket_red
KHNJLIFJ_00580	18.7227	18.9377	24.1062	36.8949	146.645	99.1825	20.5889	94.2408	-2.18788	0.000201315	0.0124148	alsE_2	NC_999999999.1	575516	576196	-	681	protein_coding	gnl|BL_ORD_ID|15144 sp|P32719|ALSE_ECOLI D-allulose-6-phosphate 3-epimerase OS=Escherichia coli (strain K12) OX=83333 GN=alsE PE=1 SV=1//1.05405e-83 && PF00834:Ribulose-phosphate 3 epimerase family	-
KHNJLIFJ_00532	27.0439	19.9898	16.6889	31.0253	178.418	144.603	21.2409	118.015	-2.4727	0.000201602	0.0124148	fucP_1	NC_999999999.1	527575	528909	-	1335	protein_coding	gnl|BL_ORD_ID|140001 sp|P11551|FUCP_ECOLI L-fucose-proton symporter OS=Escherichia coli (strain K12) OX=83333 GN=fucP PE=1 SV=3//1.64962e-83 && PF07690:Major Facilitator Superfamily	MFS_1
KHNJLIFJ_02525	191.388	135.72	195.631	435.192	263.961	371.703	174.246	356.952	-1.03616	0.000212725	0.0129252	lsrC	NC_999999999.1	2615218	2616252	-	1035	protein_coding	gnl|BL_ORD_ID|224256 sp|A6TEB7|LSRC_KLEP7 Autoinducer 2 import system permease protein LsrC OS=Klebsiella pneumoniae subsp. pneumoniae (strain ATCC 700721 / MGH 78578) OX=272620 GN=lsrC PE=3 SV=1//2.90509e-148 && PF02653:Branched-chain amino acid transport system / permease component	BPD_transp_2
KHNJLIFJ_03361	62.409	32.6149	70.4644	127.455	173.53	134.406	55.1628	145.13	-1.39039	0.000250032	0.0146076	metR	NC_999999999.1	3477789	3478742	-	954	protein_coding	gnl|BL_ORD_ID|236358 sp|P0A9G1|METR_SHIFL HTH-type transcriptional regulator MetR OS=Shigella flexneri OX=623 GN=metR PE=3 SV=1//0 && PF00126:Bacterial regulatory helix-turn-helix protein, lysR family|PF03466:LysR substrate binding domain	LysR_substrate
KHNJLIFJ_00579	11.4416	11.573	8.34447	17.6089	102.651	81.5707	10.453	67.277	-2.6843	0.000289896	0.0163093	mngA	NC_999999999.1	574929	575384	-	456	protein_coding	gnl|BL_ORD_ID|241246 sp|P54745|MNGA_ECOLI PTS system 2-O-alpha-mannosyl-D-glycerate-specific EIIABC component OS=Escherichia coli (strain K12) OX=83333 GN=mngA PE=1 SV=1//2.85598e-19 && PF00359:Phosphoenolpyruvate-dependent sugar phosphotransferase system, EIIA 2	PTS_EIIA_2
KHNJLIFJ_04547	97.7741	101.001	127.021	326.184	152.755	242.858	108.599	240.599	-1.14996	0.000825044	0.0391638	mtnK	NC_999999999.1	4757887	4759086	-	1200	protein_coding	gnl|BL_ORD_ID|252442 sp|Q9F0P1|MTNK_KLEPN Methylthioribose kinase OS=Klebsiella pneumoniae OX=573 GN=mtnK PE=1 SV=2//0 && PF01636:Phosphotransferase enzyme family	APH

## Sheet: MutantvsWT_all_KEGGenrich
Supplemental Table S2. Differentially expressed genes between the badR-99Cys and WT strains.
KEGGID	Description	GeneRatio	BgRatio	pvalue	padj	geneID	geneName	keggID
kpu02024	Quorum sensing	7/33	88/1748	0.000944447	0.0160147	KHNJLIFJ_02523/KHNJLIFJ_02528/KHNJLIFJ_02522/KHNJLIFJ_02521/KHNJLIFJ_02524/KHNJLIFJ_02526/KHNJLIFJ_02525	lsrB_1/lsrK/lsrF_1/lsrG/lsrD_1/lsrA/lsrC	kpu:KP1_4801/kpu:KP1_4807/kpu:KP1_4800/kpu:KP1_4799/kpu:KP1_4802/kpu:KP1_4804/kpu:KP1_4803
kpu00051	Fructose and mannose metabolism	5/33	46/1748	0.00138329	0.0160147	KHNJLIFJ_00577/KHNJLIFJ_00578/KHNJLIFJ_01435/KHNJLIFJ_00580/KHNJLIFJ_00579	fruA_1/manP/mtlK/alsE_2/mngA	kpu:KP1_2787/kpu:KP1_2788/kpu:KP1_3760/kpu:KP1_2791/kpu:KP1_2790
kpu00260	Glycine, serine and threonine metabolism	5/33	49/1748	0.00184785	0.0160147	KHNJLIFJ_04161/KHNJLIFJ_03826/KHNJLIFJ_02297/KHNJLIFJ_02299/KHNJLIFJ_02298	yoaD_1/-/gcvP/gcvT/gcvH	kpu:KP1_1109/kpu:KP1_0750/kpu:KP1_4625/kpu:KP1_4628/kpu:KP1_4626
kpu00270	Cysteine and methionine metabolism	5/33	53/1748	0.00263448	0.0171241	KHNJLIFJ_04161/KHNJLIFJ_03362/KHNJLIFJ_00436/KHNJLIFJ_02336/KHNJLIFJ_04547	yoaD_1/metE_2/metE_1/metK/mtnK	kpu:KP1_1109/kpu:KP1_0187/kpu:KP1_2647/kpu:KP1_4650/kpu:KP1_1575
kpu00630	Glyoxylate and dicarboxylate metabolism	4/33	37/1748	0.00448466	0.0233202	KHNJLIFJ_03212/KHNJLIFJ_02297/KHNJLIFJ_02299/KHNJLIFJ_02298	glnA/gcvP/gcvT/gcvH	kpu:KP1_0030/kpu:KP1_4625/kpu:KP1_4628/kpu:KP1_4626
kpu00052	Galactose metabolism	3/33	26/1748	0.0118611	0.051398	KHNJLIFJ_04160/KHNJLIFJ_03830/KHNJLIFJ_03831	gatC_2/dgoK1_2/dgoA_2	kpu:KP1_1108/kpu:KP1_0754/kpu:KP1_0755
kpu00040	Pentose and glucuronate interconversions	3/33	33/1748	0.0227538	0.0769548	KHNJLIFJ_04163/KHNJLIFJ_01434/KHNJLIFJ_01435	lyx_1/xylB_3/mtlK	kpu:KP1_1111/kpu:KP1_3759/kpu:KP1_3760
kpu00670	One carbon pool by folate	2/33	13/1748	0.0236784	0.0769548	KHNJLIFJ_02299/KHNJLIFJ_03276	gcvT/metF	kpu:KP1_4628/kpu:KP1_0102
kpu02060	Phosphotransferase system (PTS)	4/33	65/1748	0.0316806	0.0915216	KHNJLIFJ_04160/KHNJLIFJ_00577/KHNJLIFJ_00578/KHNJLIFJ_00579	gatC_2/fruA_1/manP/mngA	kpu:KP1_1108/kpu:KP1_2787/kpu:KP1_2788/kpu:KP1_2790
kpu00450	Selenocompound metabolism	2/33	17/1748	0.0393912	0.102417	KHNJLIFJ_03362/KHNJLIFJ_00436	metE_2/metE_1	kpu:KP1_0187/kpu:KP1_2647
kpu00310	Lysine degradation	2/33	21/1748	0.0580469	0.137202	KHNJLIFJ_03825/KHNJLIFJ_04407	lhpD/cadA	kpu:KP1_0749/kpu:KP1_1410
kpu01120	Microbial metabolism in diverse environments	10/33	331/1748	0.0776182	0.147177	KHNJLIFJ_04161/KHNJLIFJ_04407/KHNJLIFJ_03212/KHNJLIFJ_03821/KHNJLIFJ_03820/KHNJLIFJ_03276/KHNJLIFJ_00577/KHNJLIFJ_00578/KHNJLIFJ_00580/KHNJLIFJ_00579	yoaD_1/cadA/glnA/hpcE_2/hpcE_1/metF/fruA_1/manP/alsE_2/mngA	kpu:KP1_1109/kpu:KP1_1410/kpu:KP1_0030/kpu:KP1_0743/kpu:KP1_0742/kpu:KP1_0102/kpu:KP1_2787/kpu:KP1_2788/kpu:KP1_2791/kpu:KP1_2790
kpu00350	Tyrosine metabolism	2/33	25/1748	0.079155	0.147177	KHNJLIFJ_03821/KHNJLIFJ_03820	hpcE_2/hpcE_1	kpu:KP1_0743/kpu:KP1_0742
kpu01200	Carbon metabolism	5/33	124/1748	0.0792494	0.147177	KHNJLIFJ_04161/KHNJLIFJ_02297/KHNJLIFJ_02299/KHNJLIFJ_03276/KHNJLIFJ_02298	yoaD_1/gcvP/gcvT/metF/gcvH	kpu:KP1_1109/kpu:KP1_4625/kpu:KP1_4628/kpu:KP1_0102/kpu:KP1_4626
kpu01230	Biosynthesis of amino acids	5/33	141/1748	0.121083	0.209876	KHNJLIFJ_04161/KHNJLIFJ_03362/KHNJLIFJ_00436/KHNJLIFJ_03212/KHNJLIFJ_02336	yoaD_1/metE_2/metE_1/glnA/metK	kpu:KP1_1109/kpu:KP1_0187/kpu:KP1_2647/kpu:KP1_0030/kpu:KP1_4650
kpu01220	Degradation of aromatic compounds	2/33	39/1748	0.166445	0.270473	KHNJLIFJ_03821/KHNJLIFJ_03820	hpcE_2/hpcE_1	kpu:KP1_0743/kpu:KP1_0742
kpu00470	D-Amino acid metabolism	1/33	15/1748	0.249526	0.381628	KHNJLIFJ_03826	-	kpu:KP1_0750
kpu00220	Arginine biosynthesis	1/33	17/1748	0.277843	0.401329	KHNJLIFJ_03212	glnA	kpu:KP1_0030
kpu00053	Ascorbate and aldarate metabolism	1/33	22/1748	0.344178	0.470981	KHNJLIFJ_04163	lyx_1	kpu:KP1_1111
kpu00910	Nitrogen metabolism	1/33	25/1748	0.381101	0.495432	KHNJLIFJ_03212	glnA	kpu:KP1_0030
kpu01110	Biosynthesis of secondary metabolites	8/33	373/1748	0.407312	0.504291	KHNJLIFJ_04161/KHNJLIFJ_03362/KHNJLIFJ_04407/KHNJLIFJ_00436/KHNJLIFJ_02297/KHNJLIFJ_02299/KHNJLIFJ_02336/KHNJLIFJ_02298	yoaD_1/metE_2/cadA/metE_1/gcvP/gcvT/metK/gcvH	kpu:KP1_1109/kpu:KP1_0187/kpu:KP1_1410/kpu:KP1_2647/kpu:KP1_4625/kpu:KP1_4628/kpu:KP1_4650/kpu:KP1_4626
kpu00250	Alanine, aspartate and glutamate metabolism	1/33	32/1748	0.459587	0.54281	KHNJLIFJ_03212	glnA	kpu:KP1_0030
kpu00680	Methane metabolism	1/33	34/1748	0.480178	0.54281	KHNJLIFJ_04161	yoaD_1	kpu:KP1_1109
kpu02010	ABC transporters	5/33	258/1748	0.550471	0.596343	KHNJLIFJ_03524/KHNJLIFJ_02523/KHNJLIFJ_02524/KHNJLIFJ_02526/KHNJLIFJ_02525	rbsB_3/lsrB_1/lsrD_1/lsrA/lsrC	kpu:KP1_0351/kpu:KP1_4801/kpu:KP1_4802/kpu:KP1_4804/kpu:KP1_4803
kpu02020	Two-component system	1/33	123/1748	0.91205	0.948532	KHNJLIFJ_03212	glnA	kpu:KP1_0030
kpu01240	Biosynthesis of cofactors	1/33	162/1748	0.960865	0.960865	KHNJLIFJ_02336	metK	kpu:KP1_4650
