# Supplementary material for: A‐to‐I RNA Editing in Klebsiella pneumoniae Regulates Quorum Sensing and Affects Cell Growth and Virulence
Source: Adv Sci (Weinh). 2023 Apr 21;10(17):2206056. doi: 10.1002/advs.202206056 (PMC10265045; doi:10.1002/advs.202206056)
Supplement: Supplementary file 2 — Supporting Information [file ADVS-10-2206056-s002.zip › TableS3.xlsx]

## Sheet: Sheet3
Supplemental Table S3. Multiple sequence alignment of BadR of a representative nonredundant set of orthologs from 66 bacterial species.
Accession	Species	badR gene sequence	badR protein sequence
ENA|OFV42716|OFV42716.1	Klebsiella sp. HMSC16C06 transcriptional regulator	---------------------------------------------------------------------------------ATGCACGACTCACTAACCATTGCGTTGCTCCAGGCGCGAGAAGCGGCGATGAGTTATTTTCGCCCAATCGTTAAACGGCATAATTTGACTGAGCAACAGTGGCGCATCGTGCGTATTCTGGCGGAAAGCCCATCAATGGATTTTCACGATCTGGCGTATCGCGCCTGCATTTTG	---------------------------MHDSLTIALLQAREAAMAYFRPIVKRHNLTEQQWRIVRILAERPSMDFHDLAFRACILRPSLTGILTRMERDGLVLRLKPVNDQRKLYVSLTPAGTALYESAQAEVEETYRLLEAQFTTEKLQQLTSLLEEFIALGVPAGRGD----EEE-------------
ENA|AZZ19694|AZZ19694.1	Klebsiella sp. LY homoprotocatechuate degradation operon regulator HpaR	---------------------------------------------------------------------------------ATGCATGATTCATTAACCATCGCCTTGCTTCAGGCGCGCGAAGCGGCAATGACCTATTTCCGCCCCATCGTTAAAAGCCACAATCTGACCGACCAGCAATGGCGCATTGTGCGAATCCTGGCCGATAGCCCCTCTATGGATTTTCACGAGCTGGCCTTTCGTACCTGTATTTTG	---------------------------MHDSLTIALLQAREAAMAYFRPIVKRHNLTEQQWRIVRILAERPSMDFHDLAFRACILRPSLTGILTRMERDGLVLRLKPVNDQRKLYVSLTPAGTALYESAQAEVEETYRLLEAQFTTEKLQQLTSLLEEFIALGVPAGRGD----EEE-------------
ENA|AEW59335|AEW59335.1	Klebsiella pneumoniae subsp. pneumoniae HS11286 4-hydroxyphenylacetate catabolism	---------------------------------------------------------------------------------ATGCACGACTCACTAACCATTGCGTTGCTCCAGGCGCGAGAAGCGGCGATGAGTTATTTTCGCCCAATCGTTAAACGGCATAATTTGACTGAGCAACAGTGGCGCATCGTGCGTATTCTGGCGGAAAGCCCATCAATGGATTTTCACGATCTGGCGTATCGCGCCTGCATTTTG	---------------------------MHDSLTIALLQAREAAMAYFRPIVKRHNLTEQQWRIVRILAERPSMDFHDLAFRACILRPSLTGILTRMERDGLVLRLKPVNDQRKLYVSLTPAGTALYESAQAEVEETYRLLEAQFTTEKLQQLTSLLEEFIALGVPAGRGD----EEE-------------
ENA|CDL10840|CDL10840.1	Klebsiella pneumoniae IS43 Homoprotocatechuate degradative operon repressor	---------------------------------------------------------------------------------ATGCACGACTCACTAACCATTGCGTTGCTCCAGGCGCGAGAAGCGGCGATGAGTTATTTTCGCCCAATCGTTAAACGGCATAATTTGACTGAGCAACAGTGGCGCATCGTGCGTATTCTGGCGGAAAGCCCATCAATGGATTTTCACGATCTGGCGTATCGCGCCTGCATTTTG	---------------------------MHDSLTIALLQAREAAMAYFRPIVKRHNLTEQQWRIVRILAERPSMDFHDLAFRACILRPSLTGILTRMERDGLVLRLKPVNDQRKLYVSLTPAGTALYESAQAEVEETYRLLEAQFTTEKLQQLTSLLEEFIALGVPAGRGD----EEE-------------
ENA|CCI75099|CCI75099.1	Klebsiella pneumoniae subsp. rhinoscleromatis SB3432 hypothetical protein	---------------------------------------------------------------------------------ATGCACGACTCACTAACCATTGCGTTGCTCCAGGCGCGAGAAGCGGCGATGAGTTATTTTCGCCCAATCGTTAAACGGCATAATTTGACTGAGCAACAGTGGCGCATCGTGCGTATTCTGGCGGAAAGCCCATCAATGGATTTTCACGATCTGGCGTATCGCGCCTGCATTTTG	---------------------------MHDSLTIALLQAREAAMAYFRPIVKRHNLTEQQWRIVRILAERPSMDFHDLAFRACILRPSLTGILTRMERDGLVLRLKPVNDQRKLYVSLTPAGTALYESAQAEVEETYRLLEAQFTTEKLQQLTSLLEEFIALGVPAGRGD----EEE-------------
ENA|CDL20867|CDL20867.1	Klebsiella pneumoniae IS53 Homoprotocatechuate degradative operon repressor	---------------------------------------------------------------------------------ATGCACGACTCACTAACCATTGCGTTGCTCCAGGCGCGAGAAGCGGCGATGAGTTATTTTCGCCCAATCGTTAAACGGCATAATTTGACTGAGCAACAGTGGCGCATCGTGCGTATTCTGGCGGAAAGCCCATCAATGGATTTTCACGATCTGGCGTATCGCGCCTGCATTTTG	---------------------------MHDSLTIALLQAREAAMAYFRPIVKRHNLTEQQWRIVRILAERPSMDFHDLAFRACILRPSLTGILTRMERDGLVLRLKPVNDQRKLYVSLTPAGTALYESAQAEVEETYRLLEAQFTTEKLQQLTSLLEEFIALGVPAGRGD----EEE-------------
ENA|EKF80672|EKF80672.1	Klebsiella pneumoniae subsp. pneumoniae KpQ3 MarR family transcriptional regulator	---------------------------------------------------------------------------------ATGCATGATTCATTAACCATTGCCTTGTTGCAGGCGCGTGAAGCGGCGATGGCCTACTTTCGACCGATCGTCAAACGGCACAATCTCACCGAACAGCAGTGGCGGATCGTGCGAATTCTCGCCGAACGTCCGTCGATGGATTTTCACGATCTGGCCTTTCGCGCCTGTATCCTG	---------------------------MHDSLTIALLQAREAAMAYFRPIVKRHNLTEQQWRIVRILAERPSMDFHDLAFRACILRPSLTGILTRMERDGLVLRLKPVNDQRKLYVSLTPAGTALYESAQAEVEETYRLLEAQFTTEKLQQLTSLLEEFIALGVPAGRGD----EEE-------------
ENA|VGP91014|VGP91014.1	Klebsiella quasipneumoniae Transcriptional activatory protein BadR	---------------------------------------------------------------------------------ATGCACGACTCTCTAACCATTGCGTTGCTCCAGGCGCGAGAAGCGGCGATGAGTTATTTTCGCCCAATCGTTAAACGGCATAATTTGACTGAGCAACAGTGGCGCATCGTGCGTATTCTGGCGGAAAGCCCATCAATGGATTTTCACGATCTGGCGTATCGCGCCTGCATTTTG	---------------------------MHDSLTIALLQAREAAMAYFRPIVKRHNLTEQQWRIVRILAERPSMDFHDLAFRACILRPSLTGILTRMERDGLVLRLKPVNDQRKLYVSLTPAGTALYESAQAEVEETYRLLEAQFTTEKLQQLTSLLEEFIALGVPAGRGD----EEE-------------
ENA|AHM81546|AHM81546.1	Klebsiella pneumoniae 30684/NJST258_2 hypothetical protein	---------------------------------------------------------------------------------ATGCACGACTCACTAACCATTGCGTTGCTCCAGGCGCGAGAAGCGGCGATGAGTTATTTTCGCCCAATCGTTAAACGGCATAATTTGACTGAGCAACAGTGGCGCATCGTGCGTATTCTGGCGGAAAGCCCATCAATGGATTTTCACGATCTGGCGTATCGCGCCTGCATTTTG	---------------------------MHDSLTIALLQAREAAMAYFRPIVKRHNLTEQQWRIVRILAERPSMDFHDLAFRACILRPSLTGILTRMERDGLVLRLKPVNDQRKLYVSLTPAGTALYESAQAEVEETYRLLEAQFTTEKLQQLTSLLEEFIALGVPAGRGD----EEE-------------
ENA|STW12255|STW12255.1	Klebsiella pneumoniae subsp. rhinoscleromatis Homoprotocatechuate degradative operon repressor	---------------------------------------------------------------------------------ATGCATGATTCATTAACCATTGCGCTGCTGCAGGCGCGAGAAGCGGCGATGGGCCATTTCCGGCCGATCGTTAAACGCCACAACCTGACCGAACAGCAGTGGCGTATTGTGCGTATCCTTGCGGAAAACCCATCGATGGATTTCCACGACCTGGCCTGGCGCGCCTGCATTTTG	---------------------------MHDSLTIALLQAREAAMAYFRPIVKRHNLTEQQWRIVRILAERPSMDFHDLAFRACILRPSLTGILTRMERDGLVLRLKPVNDQRKLYVSLTPAGTALYESAQAEVEETYRLLEAQFTTEKLQQLTSLLEEFIALGVPAGRGD----EEE-------------
ENA|VGQ07542|VGQ07542.1	Klebsiella africana Transcriptional activatory protein BadR	---------------------------------------------------------------------------------ATGCACGACTCACTAACCATTGCGTTGCTCCAGGCGCGAGAAGCGGCGATGAGTTATTTTCGCCCAATCGTTAAACGGCATAATTTGACTGAGCAACAGTGGCGCATCGTGCGTATTCTGGCGGAAAGCCCATCAATGGATTTTCACGATCTGGCGTATCGCGCCTGCATTTTG	---------------------------MHDSLTIALLQAREAAMAYFRPIVKRHNLTEQQWRIVRILAERPSMDFHDLAFRACILRPSLTGILTRMERDGLVLRLKPVNDQRKLYVSLTPAGTALYESAQAEVEETYRLLEAQFTTEKLQQLTSLLEEFIALGVPAGRGD----EEE-------------
ENA|ABR80136|ABR80136.1	Klebsiella pneumoniae subsp. pneumoniae MGH 78578 4-hydroxyphenylacetate catabolism	---------------------------------------------------------------------------------ATGCACGACTCACTAACCATTGCGTTGCTCCAGGCGCGAGAAGCGGCGATGAGTTATTTTCGCCCAATCGTTAAACGGCATAATTTGACTGAGCAACAGTGGCGCATCGTGCGTATTCTGGCGGAAAGCCCATCAATGGATTTTCACGATCTGGCGTATCGCGCCTGCATTTTG	---------------------------MHDSLTIALLQAREAAMAYFRPIVKRHNLTEQQWRIVRILAERPSMDFHDLAFRACILRPSLTGILTRMERDGLVLRLKPVNDQRKLYVSLTPAGTALYESAQAEVEETYRLLEAQFTTEKLQQLTSLLEEFIALGVPAGRGD----EEE-------------
ENA|AWB62269|AWB62269.1	Enterobacteriaceae bacterium S05 homoprotocatechuate degradation operon regulator HpaR	---------------------------------------------------------------------------------ATGCATGATTCTTTAACTATCGCCCTGTTGCAGGCGCGGGAAGCGGCAATGTCCTACTTCCGACCGATTGTGAAGCGGCATAATCTGACCGAGCAGCAGTGGCGCATTGTGCGAGTGCTGGCTGAACATCCCTCGATGGATTTTCACGATCTGGCGTTTCGGACCTGCATATTG	---------------------------MHDSLTIALLQAREAAMAYFRPIVKRHNLTEQQWRIVRILAERPSMDFHDLAFRACILRPSLTGILTRMERDGLVLRLKPVNDQRKLYVSLTPAGTALYESAQAEVEETYRLLEAQFTTEKLQQLTSLLEEFIALGVPAGRGD----EEE-------------
ENA|AHM87223|AHM87223.1	Klebsiella pneumoniae 30660/NJST258_1 hypothetical protein	---------------------------------------------------------------------------------ATGCATGATTCGTTAACCATTGCGCTGTTGCTGGCGCGAGAAACGGCGATGGGCTATTTCCGGCCTATCGTGAAGCAGCATAACCTGACCGAACAGCAGTGGCGCATCGTGCGCGTGCTGGCGGAGCATCCGTCGATGGATTTCCACGATCTGGCGTTTCGCACCTGTATTCTG	---------------------------MHDSLTIALLQAREAAMAYFRPIVKRHNLTEQQWRIVRILAERPSMDFHDLAFRACILRPSLTGILTRMERDGLVLRLKPVNDQRKLYVSLTPAGTALYESAQAEVEETYRLLEAQFTTEKLQQLTSLLEEFIALGVPAGRGD----EEE-------------
ENA|ESA98626|ESA98626.1	Klebsiella pneumoniae 909957 homoprotocatechuate degradation operon regulator, HpaR	---------------------------------------------------------------------------------ATGCACGACTCACTAACCATTGCGTTGCTCCAGGCGCGAGAAGCGGCGATGAGTTATTTTCGCCCAATCGTTAAACGGCATAATTTGACTGAGCAACAGTGGCGCATCGTGCGTATTCTGGCGGAAAGTCCATCAATGGATTTTCACGATCTGGCGTATCGCGCCTGCATTTTG	---------------------------MHDSLTIALLQAREAAMAYFRPIVKRHNLTEQQWRIVRILAERPSMDFHDLAFRACILRPSLTGILTRMERDGLVLRLKPVNDQRKLYVSLTPAGTALYESAQAEVEETYRLLEAQFTTEKLQQLTSLLEEFIALGVPAGRGD----EEE-------------
ENA|CDL61260|CDL61260.1	Klebsiella pneumoniae IS39 Homoprotocatechuate degradative operon repressor	---------------------------------------------------------------------------------ATGCATGATTCATTAACCATTGCGCTGCTGCAGGCGCGGGAAGCGGCGATGGCCCATTTCCGGCCGATCGTCAAACGCCACAACCTGACCGAACAGCAGTGGCGTATTGTGCGTATCCTTGCGGAAAACCCATCGATGGATTTCCACGACCTGGCCTGGCGCGCCTGCATTTTG	---------------------------MHDSLTIALLQAREAAMAYFRPIVKRHNLTEQQWRIVRILAERPSMDFHDLAFRACILRPSLTGILTRMERDGLVLRLKPVNDQRKLYVSLTPAGTALYESAQAEVEETYRLLEAQFTTEKLQQLTSLLEEFIALGVPAGRGD----EEE-------------
ENA|QOF52036|QOF52036.1	Klebsiella quasipneumoniae homoprotocatechuate degradation operon regulator HpaR	---------------------------------------------------------------------------------ATGCATGATTCATTAACCATTGCCTTGTTGCAGGCGCGTGAAGCGGCGATGGCCTACTTTCGACCGATCGTCAAACGGCACAATCTCACCGAACAGCAGTGGCGGATCGTGCGAATTCTCGCCGAACGTCCGTCGATGGACTTTCACGATCTGGCCTTTCGCGCCTGTATCCTG	---------------------------MHDSLTIALLQAREAAMAYFRPIVKRHNLTEQQWRIVRILAERPSMDFHDLAFRACILRPSLTGILTRMERDGLVLRLKPVNDQRKLYVSLTPAGTALYESAQAEVEETYRLLEAQFTTEKLQQLTSLLEEFIALGVPAGRGD----EEE-------------
ENA|QSI14530|QSI14530.1	Klebsiella quasipneumoniae homoprotocatechuate degradation operon regulator HpaR	---------------------------------------------------------------------------------ATGCATGATTCATTAACTATCGCCCTGTTACAGGCGCGGGAAGCGGCGATGTCTTACTTCCGCCCGATTGTGAAACGGCATAACCTGACCGAGCAGCAGTGGCGCATCGTGCGCGTACTGGCCGAACATCCGTCGATGGATTTTCACGATCTGGCGTTTCGCACCTGTATCTTG	---------------------------MHDSLTIALLQAREAAMAYFRPIVKRHNLTEQQWRIVRILAERPSMDFHDLAFRACILRPSLTGILTRMERDGLVLRLKPVNDQRKLYVSLTPAGTALYESAQAEVEETYRLLEAQFTTEKLQQLTSLLEEFIALGVPAGRGD----EEE-------------
ENA|SBY39330|SBY39330.1	Klebsiella quasipneumoniae Homoprotocatechuate degradative operon repressor	---------------------------------------------------------------------------------ATGCATGATTCGTTAACTATCGCGCTGCTGCAGGCGCGGGAAGCGGCGATGGCCCACTTTCGGCCCATCGTTAAACGCCACAATCTGACCGAGCAGCAGTGGCGTATCGTGCGTATCCTCGCCGAAAATCCGTCGATGGATTTTCACGATCTGGCCTTTCGCGCCTGTATTTTA	---------------------------MHDSLTIALLQAREAAMAYFRPIVKRHNLTEQQWRIVRILAERPSMDFHDLAFRACILRPSLTGILTRMERDGLVLRLKPVNDQRKLYVSLTPAGTALYESAQAEVEETYRLLEAQFTTEKLQQLTSLLEEFIALGVPAGRGD----EEE-------------
ENA|SMG72048|SMG72048.1	Klebsiella quasipneumoniae Homoprotocatechuate degradative operon repressor	---------------------------------------------------------------------------------ATGCATGAATCGGTAACCATTGCGCTGCTACAGGCCCGGGAAGCGGCAATGGCCTATTTTCGTCCGATCGTTAAGCGCCATCATCTGACTGAGCAGCAGTGGCGCATTGTGCGGGTGCTGGCGGAGCACCCGTCGATGGATTTTCACGAGCTGGCTTTTCAGACCTGTATTCTG	---------------------------MHDSLTIALLQAREAAMAYFRPIVKRHNLTEQQWRIVRILAERPSMDFHDLAFRACILRPSLTGILTRMERDGLVLRLKPVNDQRKLYVSLTPAGTALYESAQAEVEETYRLLEAQFTTEKLQQLTSLLEEFIALGVPAGRGD----EEE-------------
ENA|SSD86664|SSD86664.1	Klebsiella quasipneumoniae Homoprotocatechuate degradative operon repressor	---------------------------------------------------------------------------------ATGCACGAATCTTTGACAATCGCTCTGTTGCAGGCGCGCGAAGCGGCGATGAGCTACTTTCGTCCCATCGTTAAGCAGCATAATTTGACCGAGCAGCAGTGGCGTATCGTGCGCATTCTCGCCGAGAACCCATCAATGGATTTTCACGATCTGGCGTTTCGCGCCTGCATTTTG	---------------------------MHDSLTIALLQAREAAMAYFRPIVKRHNLTEQQWRIVRILAERPSMDFHDLAFRACILRPSLTGILTRMERDGLVLRLKPVNDQRKLYVSLTPAGTALYESAQAEVEETYRLLEAQFTTEKLQQLTSLLEEFIALGVPAGRGD----EEE-------------
ENA|ARV41950|ARV41950.1	Klebsiella pneumoniae subsp. pneumoniae homoprotocatechuate degradation operon regulator, HpaR	---------------------------------------------------------------------------------ATGCATGATTCATTAACTATCGCCCTGTTACAGGCGCGGGAAGCGGCGATGTCTTACTTCCGCCCGATTGTGAAACGGCATAACCTGACCGAGCAGCAGTGGCGCATCGTGCGCGTGCTGGCCGAACATCCGTCGATGGATTTTCACGATCTGGCGTTTCGCACCTGTATCTTG	---------------------------MHDSLTIALLQAREAAMAYFRPIVKRHNLTEQQWRIVRILAERPSMDFHDLAFRACILRPSLTGILTRMERDGLVLRLKPVNDQRKLYVSLTPAGTALYESAQAEVEETYRLLEAQFTTEKLQQLTSLLEEFIALGVPAGRGD----EEE-------------
ENA|MUT87287|MUT87287.1	Klebsiella pneumoniae subsp. pneumoniae homoprotocatechuate degradation operon regulator HpaR	---------------------------------------------------------------------------------ATGCATGATTCATTAACCATTGCCTTGTTGCAGGCGCGTGAAGCGGCGATGGCCTACTTTCGACCGATCGTCAAACGGCACAATCTCACCGAACAGCAGTGGCGGATCGTGCGAATTCTCGCCGAACGTCCGTCGATGGACTTTCACGATCTGGCCTTTCGCGCCTGTATCCTG	---------------------------MHDSLTIALLQAREAAMAYFRPIVKRHNLTEQQWRIVRILAERPSMDFHDLAFRACILRPSLTGILTRMERDGLVLRLKPVNDQRKLYVSLTPAGTALYESAQAEVEETYRLLEAQFTTEKLQQLTSLLEEFIALGVPAGRGD----EEE-------------
ENA|QOS05264|QOS05264.1	Klebsiella pneumoniae subsp. pneumoniae homoprotocatechuate degradation operon regulator HpaR	---------------------------------------------------------------------------------ATGCATGATTCATTAACCATTGCCTTGTTGCAGGCGCGTGAAGCGGCGATGGCCTACTTTCGACCGATCGTCAAACGGCACAATCTCACCGAACAGCAGTGGCGGATCGTGCGAATTCTCGCCGAACGTCCGTCGATGGACTTTCACGATCTGGCCTTTCGCGCCTGTATCCTG	---------------------------MHDSLTIALLQAREAAMAYFRPIVKRHNLTEQQWRIVRILAERPSMDFHDLAFRACILRPSLTGILTRMERDGLVLRLKPVNDQRKLYVSLTPAGTALYESAQAEVEETYRLLEAQFTTEKLQQLTSLLEEFIALGVPAGRGD----EEE-------------
ENA|QXQ45874|QXQ45874.1	Klebsiella pneumoniae subsp. pneumoniae homoprotocatechuate degradation operon regulator HpaR	---------------------------------------------------------------------------------ATGCACGACTCTCTAACCATTGCGTTGCTCCAGGCGCGAGAAGCGGCGATGAGTTATTTTCGCCCAATCGTTAAACGGCATAATTTGACTGAGCAACAGTGGCGCATCGTGCGTATTCTGGCGGAAAGCCCATCAATGGATTTTCACGATCTGGCGTATCGCGCCTGCATTTTG	---------------------------MHDSLTIALLQAREAAMAYFRPIVKRHNLTEQQWRIVRILAERPSMDFHDLAFRACILRPSLTGILTRMERDGLVLRLKPVNDQRKLYVSLTPAGTALYESAQAEVEETYRLLEAQFTTEKLQQLTSLLEEFIALGVPAGRGD----EEE-------------
ENA|QXQ48275|QXQ48275.1	Klebsiella pneumoniae subsp. pneumoniae homoprotocatechuate degradation operon regulator HpaR	---------------------------------------------------------------------------------ATGCATGATTCATTAACTATCGCCCTGTTACAGGCGCGGGAAGCGGCGATGTCTTACTTCCGCCCGATTGTGAAACGGCATAACCTGACCGAGCAGCAGTGGCGCATCGTGCGCGTGCTGGCCGAACATCCGTCGATGGATTTTCACGATCTGGCGTTTCGCACCTGTATCTTG	---------------------------MHDSLTIALLQAREAAMAYFRPIVKRHNLTEQQWRIVRILAERPSMDFHDLAFRACILRPSLTGILTRMERDGLVLRLKPVNDQRKLYVSLTPAGTALYESAQAEVEETYRLLEAQFTTEKLQQLTSLLEEFIALGVPAGRGD----EEE-------------
ENA|QXQ56035|QXQ56035.1	Klebsiella pneumoniae subsp. pneumoniae homoprotocatechuate degradation operon regulator HpaR	---------------------------------------------------------------------------------ATGCATGATTCGTTAACCATTGCGCTGTTGCTGGCGCGAGAAACGGCGATGGGCTATTTCCGGCCTATCGTGAAGCAGCATAACCTGACCGAACAGCAGTGGCGCATCGTGCGCGTGCTGGCGGAGCATCCGTCGATGGATTTCCACGATCTGGCGTTTCGCACCTGTATTCTG	---------------------------MHDSLTIALLQAREAAMAYFRPIVKRHNLTEQQWRIVRILAERPSMDFHDLAFRACILRPSLTGILTRMERDGLVLRLKPVNDQRKLYVSLTPAGTALYESAQAEVEETYRLLEAQFTTEKLQQLTSLLEEFIALGVPAGRGD----EEE-------------
ENA|QXQ58705|QXQ58705.1	Klebsiella pneumoniae subsp. pneumoniae homoprotocatechuate degradation operon regulator HpaR	---------------------------------------------------------------------------------ATGCATGATTCATTAACCATCGCGCTGCTGCAGGCGCGGGAAGCGGCGATGTCGTACTTCCGCCCGATCGTGAAGCGCCATAACCTGACCGAGCAGCAGTGGCGCATTGTGCGCGTTTTGGCTGAGCATCCGTCGATGGATTTTCACGATCTGGCGTTTCGCACCTGCATCCTG	---------------------------MHDSLTIALLQAREAAMAYFRPIVKRHNLTEQQWRIVRILAERPSMDFHDLAFRACILRPSLTGILTRMERDGLVLRLKPVNDQRKLYVSLTPAGTALYESAQAEVEETYRLLEAQFTTEKLQQLTSLLEEFIALGVPAGRGD----EEE-------------
ENA|QXQ64237|QXQ64237.1	Klebsiella pneumoniae subsp. pneumoniae homoprotocatechuate degradation operon regulator HpaR	---------------------------------------------------------------------------------ATGCACGACTCTCTAACCATTGCGTTGCTCCAGGCGCGAGAAGCGGCGATGAGTTATTTTCGCCCAATCGTTAAACGGCATAATTTGACTGAGCAACAGTGGCGCATCGTGCGTATTCTGGCGGAAAGCCCATCAATGGATTTTCACGATCTGGCGTATCGCGCCTGCATTTTG	---------------------------MHDSLTIALLQAREAAMAYFRPIVKRHNLTEQQWRIVRILAERPSMDFHDLAFRACILRPSLTGILTRMERDGLVLRLKPVNDQRKLYVSLTPAGTALYESAQAEVEETYRLLEAQFTTEKLQQLTSLLEEFIALGVPAGRGD----EEE-------------
ENA|QXQ68223|QXQ68223.1	Klebsiella pneumoniae subsp. pneumoniae homoprotocatechuate degradation operon regulator HpaR	---------------------------------------------------------------------------------ATGCATGATTCGTTAACTATCGCGCTGCTGCAGGCGCGGGAAGCGGCGATGGCCCACTTTCGGCCCATCGTTAAACGCCACAATCTGACCGAGCAGCAGTGGCGTATCGTGCGTATCCTCGCCGAAAATCCGTCGATGGATTTTCACGATCTGGCCTTTCGCGCCTGTATTTTA	---------------------------MHDSLTIALLQAREAAMAYFRPIVKRHNLTEQQWRIVRILAERPSMDFHDLAFRACILRPSLTGILTRMERDGLVLRLKPVNDQRKLYVSLTPAGTALYESAQAEVEETYRLLEAQFTTEKLQQLTSLLEEFIALGVPAGRGD----EEE-------------
ENA|QXQ73673|QXQ73673.1	Klebsiella pneumoniae subsp. pneumoniae homoprotocatechuate degradation operon regulator HpaR	---------------------------------------------------------------------------------ATGCACGACTCTCTAACCATTGCGTTGCTCCAGGCGCGAGAAGCGGCGATGAGTTATTTTCGCCCAATCGTTAAACGGCATAATTTGACTGAGCAACAGTGGCGCATCGTGCGTATTCTGGCGGAAAGCCCATCAATGGATTTTCACGATCTGGCGTATCGCGCCTGCATTTTG	---------------------------MHDSLTIALLQAREAAMAYFRPIVKRHNLTEQQWRIVRILAERPSMDFHDLAFRACILRPSLTGILTRMERDGLVLRLKPVNDQRKLYVSLTPAGTALYESAQAEVEETYRLLEAQFTTEKLQQLTSLLEEFIALGVPAGRGD----EEE-------------
ENA|QXT65945|QXT65945.1	Klebsiella pneumoniae subsp. pneumoniae homoprotocatechuate degradation operon regulator HpaR	---------------------------------------------------------------------------------ATGCACGACTCACTAACCATTGCGTTGCTCCAGGCGCGAGAAGCGGCGATGAGTTATTTTCGCCCAATCGTTAAACGGCATAATTTGACTGAGCAACAGTGGCGCATCGTGCGTATTCTGGCGGAAAGCCCATCAATGGATTTTCACGATCTGGCGTATCGCGCCTGCATTTTG	---------------------------MHDSLTIALLQAREAAMAYFRPIVKRHNLTEQQWRIVRILAERPSMDFHDLAFRACILRPSLTGILTRMERDGLVLRLKPVNDQRKLYVSLTPAGTALYESAQAEVEETYRLLEAQFTTEKLQQLTSLLEEFIALGVPAGRGD----EEE-------------
ENA|QXT76585|QXT76585.1	Klebsiella pneumoniae subsp. pneumoniae homoprotocatechuate degradation operon regulator HpaR	---------------------------------------------------------------------------------ATGCACGACTCTCTAACCATTGCGTTGCTCCAGGCGCGAGAAGCGGCGATGAGTTATTTTCGCCCAATCGTTAAACGGCATAATTTGACTGAGCAACAGTGGCGCATCGTGCGTATTCTGGCGGAAAGCCCATCAATGGATTTTCACGATCTGGCGTATCGCGCCTGCATTTTG	---------------------------MHDSLTIALLQAREAAMAYFRPIVKRHNLTEQQWRIVRILAERPSMDFHDLAFRACILRPSLTGILTRMERDGLVLRLKPVNDQRKLYVSLTPAGTALYESAQAEVEETYRLLEAQFTTEKLQQLTSLLEEFIALGVPAGRGD----EEE-------------
ENA|QXT87759|QXT87759.1	Klebsiella pneumoniae subsp. pneumoniae homoprotocatechuate degradation operon regulator HpaR	---------------------------------------------------------------------------------ATGCATGATTCATTAACCATTGCCTTGTTGCAGGCGCGTGAAGCGGCGATGGCCTACTTTCGACCGATCGTCAAACGGCACAATCTCACCGAACAGCAGTGGCGGATCGTGCGAATTCTCGCCGAACGTCCGTCGATGGACTTTCACGATCTGGCCTTTCGCGCCTGTATCCTG	---------------------------MHDSLTIALLQAREAAMAYFRPIVKRHNLTEQQWRIVRILAERPSMDFHDLAFRACILRPSLTGILTRMERDGLVLRLKPVNDQRKLYVSLTPAGTALYESAQAEVEETYRLLEAQFTTEKLQQLTSLLEEFIALGVPAGRGD----EEE-------------
ENA|QXU20141|QXU20141.1	Klebsiella pneumoniae subsp. pneumoniae homoprotocatechuate degradation operon regulator HpaR	---------------------------------------------------------------------------------ATGCATGATTCATTAACCATCGCGCTGCTGCAGGCGCGGGAAGCGGCGATGTCGTACTTCCGCCCGATCGTGAAGCGCCATAACCTGACCGAGCAGCAGTGGCGCATTGTGCGCGTTTTGGCTGAGCATCCGTCGATGGATTTTCACGATCTGGCGTTTCGCACCTGCATCCTG	---------------------------MHDSLTIALLQAREAAMAYFRPIVKRHNLTEQQWRIVRILAERPSMDFHDLAFRACILRPSLTGILTRMERDGLVLRLKPVNDQRKLYVSLTPAGTALYESAQAEVEETYRLLEAQFTTEKLQQLTSLLEEFIALGVPAGRGD----EEE-------------
ENA|QXU24106|QXU24106.1	Klebsiella pneumoniae subsp. pneumoniae homoprotocatechuate degradation operon regulator HpaR	---------------------------------------------------------------------------------ATGCATGATTCATTAACCATCGCATTGCTTCAGGCGCGCGAAGCGGCAATGACCTATTTCCGCCCCATCGTTAAAAGCCACAATCTGACCGACCAGCAATGGCGCATTGTGCGAATTCTGGCCGATAGCCCCTCTATGGATTTTCACGATCTCGCCTTTCGTACCTGCATTTTG	---------------------------MHDSLTIALLQAREAAMAYFRPIVKRHNLTEQQWRIVRILAERPSMDFHDLAFRACILRPSLTGILTRMERDGLVLRLKPVNDQRKLYVSLTPAGTALYESAQAEVEETYRLLEAQFTTEKLQQLTSLLEEFIALGVPAGRGD----EEE-------------
ENA|STV11438|STV11438.1	Klebsiella pneumoniae subsp. pneumoniae Homoprotocatechuate degradative operon repressor	---------------------------------------------------------------------------------ATGCATGACTCATTAACCATCGCGCTTTTGCAGGCGCGTGAAGCGGCGATGGGCTACTTCCGCCCGATAGTGAAGCGGCATAATCTGACCGAGCAGCAGTGGCGTATCGTCCGCGTGCTGGCCGAGCATCCCTCCATGGATTTTCACGATCTGGCGTTCCGCACCTGCATTTTG	---------------------------MHDSLTIALLQAREAAMAYFRPIVKRHNLTEQQWRIVRILAERPSMDFHDLAFRACILRPSLTGILTRMERDGLVLRLKPVNDQRKLYVSLTPAGTALYESAQAEVEETYRLLEAQFTTEKLQQLTSLLEEFIALGVPAGRGD----EEE-------------
ENA|TFB62173|TFB62173.1	Klebsiella pneumoniae subsp. pneumoniae homoprotocatechuate degradation operon regulator HpaR	---------------------------GTGATGATTAATTGTTTCTATATTAATGATTTTGAATTTTTCAGGGGAAAGATAATGCACGACTCACTAACCATTGCGTTGCTCCAGGCGCGAGAAGCGGCGATGAGTTATTTTCGCCCAATCGTTAAACGGCATAATTTGACTGAGCAACAGTGGCGCATCGTGCGTATTCTGGCGGAAAGCCCATCAATGGATTTTCACGATCTGGCGTATCGCGCCTGCATTTTG	---------------------------MHDSLTIALLQAREAAMAYFRPIVKRHNLTEQQWRIVRILAERPSMDFHDLAFRACILRPSLTGILTRMERDGLVLRLKPVNDQRKLYVSLTPAGTALYESAQAEVEETYRLLEAQFTTEKLQQLTSLLEEFIALGVPAGRGD----EEE-------------
ENA|TFB69267|TFB69267.1	Klebsiella pneumoniae subsp. pneumoniae homoprotocatechuate degradation operon regulator HpaR	---------------------------------------------------------------------------------ATGCACGACTCTCTAACCATTGCGTTGCTCCAGGCGCGAGAAGCGGCGATGAGTTATTTTCGCCCAATCGTTAAACGGCATAATTTGACTGAGCAACAGTGGCGCATCGTGCGTATTCTGGCGGAAAGCCCATCAATGGATTTTCACGATCTGGCGTATCGCGCCTGCATTTTG	---------------------------MHDSLTIALLQAREAAMAYFRPIVKRHNLTEQQWRIVRILAERPSMDFHDLAFRACILRPSLTGILTRMERDGLVLRLKPVNDQRKLYVSLTPAGTALYESAQAEVEETYRLLEAQFTTEKLQQLTSLLEEFIALGVPAGRGD----EEE-------------
ENA|STV18688|STV18688.1	Klebsiella pneumoniae subsp. ozaenae Homoprotocatechuate degradative operon repressor	---------------------------------------------------------------------------------ATGCATGACTCATTAACCATCGCGCTGCTGCAGGCGCGGGAAGCGGCGATGTCGTACTTTCGCCCGATCGTGAAGCGCCATAATCTGACCGAGCAGCAGTGGCGCATTGTGCGCGTGCTGGCTGAACATCCGTCGATGGATTTTCACGATCTGGCGTTTCGCACCTGCATCCTG	---------------------------MHDSLTIALLQAREAAMAYFRPIVKRHNLTEQQWRIVRILAERPSMDFHDLAFRACILRPSLTGILTRMERDGLVLRLKPVNDQRKLYVSLTPAGTALYESAQAEVEETYRLLEAQFTTEKLQQLTSLLEEFIALGVPAGRGD----EEE-------------
ENA|STV60181|STV60181.1	Klebsiella pneumoniae subsp. ozaenae Homoprotocatechuate degradative operon repressor	---------------------------------------------------------------------------------ATGCATGATTCATTAACTATCGCGCTACTACAGGCGCGGGAAGCGGCGATGGCCCACTTTCGCCCGATCGTTAAACGCCACAATCTTACCGAGCAGCAATGGCGTATCGTGCGCATCCTTGCCGAAAATCCGTCGATGGATTTTCACGATCTGGCTTTTCGCGCCTGTATTTTA	---------------------------MHDSLTIALLQAREAAMAYFRPIVKRHNLTEQQWRIVRILAERPSMDFHDLAFRACILRPSLTGILTRMERDGLVLRLKPVNDQRKLYVSLTPAGTALYESAQAEVEETYRLLEAQFTTEKLQQLTSLLEEFIALGVPAGRGD----EEE-------------
ENA|CDO16153|CDO16153.1	Klebsiella pneumoniae hypothetical protein	------------------------------------------------------------ATGATGTTAAGGGGAAAGGCTATGCATGATTCATTAACCATCGCGCTGCTGCAGGCGCGGGAAGCGGCGATGTCCTACTTCCGCCCGATCGTGAAGCGCCATAACCTGACCGAGCAGCAGTGGCGCATCGTGCGCGTGCTGGCTGAACATCCGTCGATGGATTTTCACGATCTGGCGTTTCGCACCTGCATCCTG	---------------------------MHDSLTIALLQAREAAMAYFRPIVKRHNLTEQQWRIVRILAERPSMDFHDLAFRACILRPSLTGILTRMERDGLVLRLKPVNDQRKLYVSLTPAGTALYESAQAEVEETYRLLEAQFTTEKLQQLTSLLEEFIALGVPAGRGD----EEE-------------
ENA|MTX45698|MTX45698.1	Klebsiella pneumoniae homoprotocatechuate degradation operon regulator HpaR	---------------------------------------------------------------------------------ATGCATGATTCATTAACCATCGCGCTGCTGCAGGCGCGGGAAGCGGCGATGTCCTACTTCCGCCCGATTGTGAAGCGCCATAATCTGACCGAGCAGCAGTGGCGCATTGTGCGCGTGCTGGCTGAACATCCGTCGATGGATTTTCACGATCTGGCGTTTCGCACCTGCATTTTG	---------------------------MHDSLTIALLQAREAAMAYFRPIVKRHNLTEQQWRIVRILAERPSMDFHDLAFRACILRPSLTGILTRMERDGLVLRLKPVNDQRKLYVSLTPAGTALYESAQAEVEETYRLLEAQFTTEKLQQLTSLLEEFIALGVPAGRGD----EEE-------------
ENA|MUD50373|MUD50373.1	Klebsiella pneumoniae homoprotocatechuate degradation operon regulator HpaR	---------------------------------------------------------------------------------ATGCATGATTCATTAACGATCGCCCTGTTACAGGCGCGGGAAGCGGCGATGTCTTACTTCCGCCCGATTGTGAAACGGCATAACCTGACCGAGCAGCAGTGGCGCATCGTGCGCGTGCTGGCCGAACATCCGTCGATGGATTTTCACGATCTGGCGTTTCGCACCTGTATCTTG	---------------------------MHDSLTIALLQAREAAMAYFRPIVKRHNLTEQQWRIVRILAERPSMDFHDLAFRACILRPSLTGILTRMERDGLVLRLKPVNDQRKLYVSLTPAGTALYESAQAEVEETYRLLEAQFTTEKLQQLTSLLEEFIALGVPAGRGD----EEE-------------
ENA|OVF69425|OVF69425.1	Klebsiella pneumoniae homoprotocatechuate degradation operon regulator, HpaR	---------------------------GTGATGATTAACTGTTTCTATATTAATGATTTTGAATTTTTCAGGGGAAAGATAATGCACGACTCTCTAACCATTGCGTTGCTCCAGGCGCGAGAAGCGGCGATGAGTTATTTTCGCCCAATCGTTAAACGGCATAATTTGACTGAGCAACAGTGGCGCATCGTGCGTATTCTGGCGGAAAGCCCATCAATGGATTTTCACGATCTGGCGTATCGCGCCTGCATTTTG	---------------------------MHDSLTIALLQAREAAMAYFRPIVKRHNLTEQQWRIVRILAERPSMDFHDLAFRACILRPSLTGILTRMERDGLVLRLKPVNDQRKLYVSLTPAGTALYESAQAEVEETYRLLEAQFTTEKLQQLTSLLEEFIALGVPAGRGD----EEE-------------
ENA|QLI10583|QLI10583.1	Klebsiella pneumoniae homoprotocatechuate degradation operon regulator HpaR	---------------------------------------------------------------------------------ATGCATGATTCATTAACCATTGCCTTGTTGCAGGCGCGTGAAGCGGCGATGGCCTACTTTCGACCGATCGTTAAACGACACAATCTCACCGAACAGCAGTGGCGGATCGTGCGGATCCTCGCCGAACGTCCGTCGATGGACTTTCACGATCTGGCTTTTCGCGCCTGTATCCTG	---------------------------MHDSLTIALLQAREAAMAYFRPIVKRHNLTEQQWRIVRILAERPSMDFHDLAFRACILRPSLTGILTRMERDGLVLRLKPVNDQRKLYVSLTPAGTALYESAQAEVEETYRLLEAQFTTEKLQQLTSLLEEFIALGVPAGRGD----EEE-------------
ENA|QOU51235|QOU51235.1	Klebsiella pneumoniae homoprotocatechuate degradation operon regulator HpaR	---------------------------------------------------------------------------------ATGCATGACTCATTAACCATCGCGCTGTTGCAGGCGCGTGAAGCGGCGATGGGCTACTTCCGCCCGATAGTGAAGCGGCATAATCTGACCGAGCAGCAGTGGCGTATCGTCCGCGTGCTGGCCGAGCATCCCTCCATGGATTTTCACGATCTGGCGTTCCGCACCTGTATTTTG	---------------------------MHDSLTIALLQAREAAMAYFRPIVKRHNLTEQQWRIVRILAERPSMDFHDLAFRACILRPSLTGILTRMERDGLVLRLKPVNDQRKLYVSLTPAGTALYESAQAEVEETYRLLEAQFTTEKLQQLTSLLEEFIALGVPAGRGD----EEE-------------
ENA|RFC26454|RFC26454.1	Klebsiella pneumoniae homoprotocatechuate degradation operon regulator HpaR	---------------------------------------------------------------------------------ATGCATGATTCGTTAACCATTGCGTTGTTGCAGGCGCGGGAAGCGGCGATGGGCCATTTCCGACCGATCGTTAAACGCCATAATCTCACCGAGCAGCAGTGGCGTATTGTGCGCATCCTTGCGGAAAATCCGTCGATGGACTTTCACGATCTGGCGTTCCGCGCCTGTATCCTG	---------------------------MHDSLTIALLQAREAAMAYFRPIVKRHNLTEQQWRIVRILAERPSMDFHDLAFRACILRPSLTGILTRMERDGLVLRLKPVNDQRKLYVSLTPAGTALYESAQAEVEETYRLLEAQFTTEKLQQLTSLLEEFIALGVPAGRGD----EEE-------------
ENA|ROG87365|ROG87365.1	Klebsiella pneumoniae homoprotocatechuate degradation operon regulator HpaR	---------------------------GTGATGATTAATTGTTTCTATATTAATGATTTTGAATTTTTCAGGGGAAAGATAATGCACGACTCACTAACCATTGCGTTGCTCCAGGCGCGAGAAGCGGCGATGAGTTATTTTCGCCCAATCGTTAAACGGCATAATTTGACTGAGCAACAGTGGCGCATCGTGCGTATTCTGGCGGAAAGCCCATCAATGGATTTTCACGATCTGGCGTATCGCGCCTGCATTTTG	---------------------------MHDSLTIALLQAREAAMAYFRPIVKRHNLTEQQWRIVRILAERPSMDFHDLAFRACILRPSLTGILTRMERDGLVLRLKPVNDQRKLYVSLTPAGTALYESAQAEVEETYRLLEAQFTTEKLQQLTSLLEEFIALGVPAGRGD----EEE-------------
ENA|RRF07850|RRF07850.1	Klebsiella pneumoniae homoprotocatechuate degradation operon regulator HpaR	---------------------------------------------------------------------------------ATGCATGATTCATTAACCATCGCGCTGCTGCAGGCGCGGGAAGCGGCGATGTCGTACTTCCGCCCGATCGTGAAGCGCCATAACCTGACCGAGCAGCAGTGGCGCATCGTGCGCGTGCTGGCTGAACATCCGTCGATGGATTTTCACGATCTGGCGTTTCGCACCTGCATCCTG	---------------------------MHDSLTIALLQAREAAMAYFRPIVKRHNLTEQQWRIVRILAERPSMDFHDLAFRACILRPSLTGILTRMERDGLVLRLKPVNDQRKLYVSLTPAGTALYESAQAEVEETYRLLEAQFTTEKLQQLTSLLEEFIALGVPAGRGD----EEE-------------
ENA|RWT59864|RWT59864.1	Klebsiella pneumoniae homoprotocatechuate degradation operon regulator HpaR	---------------------------------------------------------------------------------ATGCATGATTCATTAACCATTGCCTTGTTGCAGGCGCGTGAAGCGGCGATGGCCTACTTTCGACCGATCGTTAAACGACACAATCTCACCGAACAGCAGTGGCGGATCGTGCGGATCCTCGCCGAACGTCCGTCGATGGATTTTCACGATCTGGCTTTTCGCGCCTGTATCCTG	---------------------------MHDSLTIALLQAREAAMAYFRPIVKRHNLTEQQWRIVRILAERPSMDFHDLAFRACILRPSLTGILTRMERDGLVLRLKPVNDQRKLYVSLTPAGTALYESAQAEVEETYRLLEAQFTTEKLQQLTSLLEEFIALGVPAGRGD----EEE-------------
ENA|SQC18897|SQC18897.1	Klebsiella pneumoniae Homoprotocatechuate degradative operon repressor	---------------------------------------------------------------------------------ATGCATGATTCGTTAACCATTGCGTTGTTGCAGGCGCGGGAAGCGGCGATGGGCCATTTCCGACCGATCGTTAAACGCCATAATCTCACCGAGCAGCAGTGGCGTATTGTGCGCATCCTTGCGGAAAATCCGTCGATGGACTTTCACGATCTGGCGTTCCGCGCCTGCATCCTG	---------------------------MHDSLTIALLQAREAAMAYFRPIVKRHNLTEQQWRIVRILAERPSMDFHDLAFRACILRPSLTGILTRMERDGLVLRLKPVNDQRKLYVSLTPAGTALYESAQAEVEETYRLLEAQFTTEKLQQLTSLLEEFIALGVPAGRGD----EEE-------------
ENA|SQC39500|SQC39500.1	Klebsiella pneumoniae Homoprotocatechuate degradative operon repressor	---------------------------------------------------------------------------------ATGCACGACTCACTAACCATTGCGTTGCTCCAGGCGCGAGAAGCGGCGATGAGTTATTTTCGCCCAATCGTTAAACGGCATAATTTGACAGAGCAACAGTGGCGCATCGTGCGTATTCTGGCGGAAAGCCCATCAATGGATTTTCACGATCTGGCGTATCGCGCCTGCATTTTG	---------------------------MHDSLTIALLQAREAAMAYFRPIVKRHNLTEQQWRIVRILAERPSMDFHDLAFRACILRPSLTGILTRMERDGLVLRLKPVNDQRKLYVSLTPAGTALYESAQAEVEETYRLLEAQFTTEKLQQLTSLLEEFIALGVPAGRGD----EEE-------------
ENA|SQC48482|SQC48482.1	Klebsiella pneumoniae Homoprotocatechuate degradative operon repressor	---------------------------------------------------------------------------------ATGCATGATTCATTAACCATCGCGCTGCTGCAGGCGCGGGAAGCGGCGATGTCGTACTTCCGACCCATTGTGAAGCGACATAACCTGACCGAGCAGCAGTGGCGGATTGTGCGCGTGCTGGCGGAACATCCGTCGATGGATTTTCACGATCTGGCGTTTCGCACCTGCATTTTG	---------------------------MHDSLTIALLQAREAAMAYFRPIVKRHNLTEQQWRIVRILAERPSMDFHDLAFRACILRPSLTGILTRMERDGLVLRLKPVNDQRKLYVSLTPAGTALYESAQAEVEETYRLLEAQFTTEKLQQLTSLLEEFIALGVPAGRGD----EEE-------------
ENA|SQC87395|SQC87395.1	Klebsiella pneumoniae Homoprotocatechuate degradative operon repressor	---------------------------------------------------------------------------------ATGCATGACTCATTAACCATCGCGCTGTTGCAGGCGCGGGAAGCGGCGATGGCTTACTTTCGCCCGATTGTGAAGCGGCATAATCTGACCGAACAGCAGTGGCGGATTGTGCGCGTGCTGGCAGAAAGCCCGTCGATGGATTTTCACGACCTGGCGTTTCGGACCTGCATTTTG	---------------------------MHDSLTIALLQAREAAMAYFRPIVKRHNLTEQQWRIVRILAERPSMDFHDLAFRACILRPSLTGILTRMERDGLVLRLKPVNDQRKLYVSLTPAGTALYESAQAEVEETYRLLEAQFTTEKLQQLTSLLEEFIALGVPAGRGD----EEE-------------
ENA|SSK45549|SSK45549.1	Klebsiella pneumoniae Homoprotocatechuate degradative operon repressor	---------------------------------------------------------------------------------ATGCATGACTCATTAACCATCGCGCTGCTGCAGGCGCGGGAAGCGGCGATGTCCTACTTCCGCCCGATCGTAAAGCGCCATAATCTGACCGAGCAGCAGTGGCGCATTGTGCGCGTTTTGGCTGAACATCCGTCGATGGATTTTCACGATCTGGCGTTTCGCACCTGCATTTTG	---------------------------MHDSLTIALLQAREAAMAYFRPIVKRHNLTEQQWRIVRILAERPSMDFHDLAFRACILRPSLTGILTRMERDGLVLRLKPVNDQRKLYVSLTPAGTALYESAQAEVEETYRLLEAQFTTEKLQQLTSLLEEFIALGVPAGRGD----EEE-------------
ENA|STS79936|STS79936.1	Klebsiella pneumoniae Homoprotocatechuate degradative operon repressor	---------------------------------------------------------------------------------ATGCATGATTCGTTAACCATTGCGTTGTTACAGGCGCGGGAAGTGGCGATGGGCCATTTCCGGCCGATCGTTAAACGCCATAATCTCACCGAGCAGCAGTGGCGCATTGTGCGCATTCTCGCGGAAAATCCGTCGATGGATTTTCACGATCTGGCGTTTCGCGCCTGCATCCTG	---------------------------MHDSLTIALLQAREAAMAYFRPIVKRHNLTEQQWRIVRILAERPSMDFHDLAFRACILRPSLTGILTRMERDGLVLRLKPVNDQRKLYVSLTPAGTALYESAQAEVEETYRLLEAQFTTEKLQQLTSLLEEFIALGVPAGRGD----EEE-------------
ENA|STT01157|STT01157.1	Klebsiella pneumoniae Homoprotocatechuate degradative operon repressor	---------------------------------------------------------------------------------ATGCATGATTCATTAACCATCGCGCTGCTGCAGGCGCGGGAAGCGGCGATGTCGTACTTCCGACCCATTGTGAAGCGACATAACCTGACCGAGCAGCAGTGGCGGATTGTGCGCGTGCTGGCGGAACATCCGTCGATGGATTTTCACGATCTGGCGTTTCGCACCTGCATTTTG	---------------------------MHDSLTIALLQAREAAMAYFRPIVKRHNLTEQQWRIVRILAERPSMDFHDLAFRACILRPSLTGILTRMERDGLVLRLKPVNDQRKLYVSLTPAGTALYESAQAEVEETYRLLEAQFTTEKLQQLTSLLEEFIALGVPAGRGD----EEE-------------
ENA|STT50802|STT50802.1	Klebsiella pneumoniae Homoprotocatechuate degradative operon repressor	---------------------------------------------------------------------------------ATGCATGATTCATTAACCATCGCGCTGCTGCAGGCGCGGGAAGCGGCGATGTCGTACTTCCGCCCGATCGTGAAGCGCCATAACCTGACCGAGCAGCAGTGGCGCATCGTGCGCGTGCTGGCTGAACATCCGTCGATGGATTTTCACGATCTGGCGTTTCGCACCTGCATCCTT	---------------------------MHDSLTIALLQAREAAMAYFRPIVKRHNLTEQQWRIVRILAERPSMDFHDLAFRACILRPSLTGILTRMERDGLVLRLKPVNDQRKLYVSLTPAGTALYESAQAEVEETYRLLEAQFTTEKLQQLTSLLEEFIALGVPAGRGD----EEE-------------
ENA|STT52302|STT52302.1	Klebsiella pneumoniae Homoprotocatechuate degradative operon repressor	---------------------------------------------------------------------------------ATGCATGATTCATTAACCATCGCGCTGCTGCAGGCGCGTGAAGCGGCGATGTCCTACTTCCGACCGATCGTGAAGCGCCATAACCTGACCGAGCAGCAGTGGCGCATTGTGCGCGTGCTGGCTGAACATCCGTCGATGGATTTTCACGATCTGGCGTTTCGCACCTGCATCCTG	---------------------------MHDSLTIALLQAREAAMAYFRPIVKRHNLTEQQWRIVRILAERPSMDFHDLAFRACILRPSLTGILTRMERDGLVLRLKPVNDQRKLYVSLTPAGTALYESAQAEVEETYRLLEAQFTTEKLQQLTSLLEEFIALGVPAGRGD----EEE-------------
ENA|STT83823|STT83823.1	Klebsiella pneumoniae Homoprotocatechuate degradative operon repressor	------------------------------------------------------------------------------ATGATGCATGACTCATTAACCATCGCGCTGTTGCAGGCGCGTGAAGCGGCTATGGGCTACTTCCGCCCGATAGTGAAGCGGCATAATCTGACCGAGCAGCAGTGGCGTATCGTCCGCGTGCTGGCCGAGCATCCCTCCATGGATTTTCACGATCTGGCGTTCCGCACCTGTATTTTG	---------------------------MHDSLTIALLQAREAAMAYFRPIVKRHNLTEQQWRIVRILAERPSMDFHDLAFRACILRPSLTGILTRMERDGLVLRLKPVNDQRKLYVSLTPAGTALYESAQAEVEETYRLLEAQFTTEKLQQLTSLLEEFIALGVPAGRGD----EEE-------------
ENA|STT94267|STT94267.1	Klebsiella pneumoniae Homoprotocatechuate degradative operon repressor	---------------------------------------------------------------------------------ATGCATGATTCATTAACCATCGCCTTGCTTCAGGCGCGCGAAGCGGCAATGACCTATTTCCGCCCCATCGTTAAAAGCCACAATCTGACCGACCAGCAATGGCGCATTGTGCGAATCCTGGCCGATAGCCCCTCTATGGATTTTCACGAGCTGGCCTTTCGTACCTGTATTTTG	---------------------------MHDSLTIALLQAREAAMAYFRPIVKRHNLTEQQWRIVRILAERPSMDFHDLAFRACILRPSLTGILTRMERDGLVLRLKPVNDQRKLYVSLTPAGTALYESAQAEVEETYRLLEAQFTTEKLQQLTSLLEEFIALGVPAGRGD----EEE-------------
ENA|STU32753|STU32753.1	Klebsiella pneumoniae Homoprotocatechuate degradative operon repressor	---------------------------------------------------------------------------------ATGCATGATTCATTAACTATCGCGCTACTACAGGCGCGGGAAGCGGCGATGGCCCACTTTCGCCCGATCGTTAAACGCCACAATCTTACCGAACAGCAATGGCGTATCGTGCGTATCCTTGCCGAAAACCCGTCGATGGATTTTCACGATCTGGCTTTTCGCGCCTGTATTTTA	---------------------------MHDSLTIALLQAREAAMAYFRPIVKRHNLTEQQWRIVRILAERPSMDFHDLAFRACILRPSLTGILTRMERDGLVLRLKPVNDQRKLYVSLTPAGTALYESAQAEVEETYRLLEAQFTTEKLQQLTSLLEEFIALGVPAGRGD----EEE-------------
ENA|STV70483|STV70483.1	Klebsiella pneumoniae Homoprotocatechuate degradative operon repressor	---------------------------------------------------------------------------------ATGCACGATTCTTTAACCATTGCGTTGCTCCAGGCGCGTGAAGTGGCGATGAGTTATTTTCGTCCTATTGTTAAGCGCCACAATTTGACTGAACAGCAGTGGCGCATCGTGCGTATTCTGGCGGAAGGAAAGTCGATGGATTTTCACGATCTGGCTTATCGCGCCTGTATTTTG	---------------------------MHDSLTIALLQAREAAMAYFRPIVKRHNLTEQQWRIVRILAERPSMDFHDLAFRACILRPSLTGILTRMERDGLVLRLKPVNDQRKLYVSLTPAGTALYESAQAEVEETYRLLEAQFTTEKLQQLTSLLEEFIALGVPAGRGD----EEE-------------
ENA|SVS92279|SVS92279.1	Klebsiella pneumoniae Homoprotocatechuate degradative operon repressor	---------------------------GTGATGATTAACTGTTTCTATATTAATGATTTTGAATTTTTCAGGGGAAAGATAATGCACGACTCACTAACCATTGCGTTGCTCCAGGCGCGAGAAGCGGCGATGAGTTATTTTCGCCCAATCGTTAAACGGCATAATTTGACTGAGCAACAGTGGCGCATCGTGCGTATTCTGGCGGAAAGCCCATCAATGGATTTTCACGATCTGGCGTATCGCGCCTGCATTTTG	---------------------------MHDSLTIALLQAREAAMAYFRPIVKRHNLTEQQWRIVRILAERPSMDFHDLAFRACILRPSLTGILTRMERDGLVLRLKPVNDQRKLYVSLTPAGTALYESAQAEVEETYRLLEAQFTTEKLQQLTSLLEEFIALGVPAGRGD----EEE-------------
ENA|SWF76279|SWF76279.1	Klebsiella pneumoniae Homoprotocatechuate degradative operon repressor	---------------------------------------------------------------------------------ATGCATGATTCATTAACCATTGCCTTGTTGCAGGCGCGTGAAGCGGCGATGGCCTACTTTCGACCGATCGTCAAACGGCACAATCTCACCGAACAGCAGTGGCGGATCGTGCGAATTCTCGCCGAACGTCCGTCGATGGACTTTCACGATCTGGCCTTTCGCGCCTGTATCCTG	---------------------------MHDSLTIALLQAREAAMAYFRPIVKRHNLTEQQWRIVRILAERPSMDFHDLAFRACILRPSLTGILTRMERDGLVLRLKPVNDQRKLYVSLTPAGTALYESAQAEVEETYRLLEAQFTTEKLQQLTSLLEEFIALGVPAGRGD----EEE-------------
ENA|SWP79173|SWP79173.1	Klebsiella pneumoniae Homoprotocatechuate degradative operon repressor	---------------------------------------------------------------------------------ATGCATGATTCATTAACCATTGCCTTGTTGCAGGCGCGTGAAGCGGCGATGGCCTACTTTCGACCGATCGTCAAACGGCACAATCTCACCGAACAGCAGTGGCGGATCGTGCGAATTCTCGCCGAACGTCCGTCGATGGACTTTCACGATCTGGCCTTTCGCGCCTGTATCCTG	---------------------------MHDSLTIALLQAREAAMAYFRPIVKRHNLTEQQWRIVRILAERPSMDFHDLAFRACILRPSLTGILTRMERDGLVLRLKPVNDQRKLYVSLTPAGTALYESAQAEVEETYRLLEAQFTTEKLQQLTSLLEEFIALGVPAGRGD----EEE-------------
ENA|SWR46169|SWR46169.1	Klebsiella pneumoniae Homoprotocatechuate degradative operon repressor	---------------------------------------------------------------------------------ATGCATGATTCATTAACCATTGCCTTGTTGCAGGCGCGTGAAGCGGCGATGGCCTACTTTCGACCGATCGTCAAACGGCACAATCTCACCGAACAGCAGTGGCGGATCGTGCGAATTCTCGCCGAACGTCCGTCGATGGACTTTCACGATCTGGCCTTTCGCGCCTGTATCCTG	---------------------------MHDSLTIALLQAREAAMAYFRPIVKRHNLTEQQWRIVRILAERPSMDFHDLAFRACILRPSLTGILTRMERDGLVLRLKPVNDQRKLYVSLTPAGTALYESAQAEVEETYRLLEAQFTTEKLQQLTSLLEEFIALGVPAGRGD----EEE-------------
ENA|SXG16363|SXG16363.1	Klebsiella pneumoniae Homoprotocatechuate degradative operon repressor	---------------------------------------------------------------------------------ATGCACGACTCTCTAACCATTGCGTTGCTCCAGGCGCGAGAAGCGGCGATGAGTTATTTTCGCCCAATCGTTAAACGGCATAATTTGACTGAGCAACAGTGGCGCATCGTGCGTATTCTGGCGGAAAGCCCATCAATGGATTTTCACGATCTGGCGTATCGCGCCTGCATTTTG	---------------------------MHDSLTIALLQAREAAMAYFRPIVKRHNLTEQQWRIVRILAERPSMDFHDLAFRACILRPSLTGILTRMERDGLVLRLKPVNDQRKLYVSLTPAGTALYESAQAEVEETYRLLEAQFTTEKLQQLTSLLEEFIALGVPAGRGD----EEE-------------
ENA|SXN29973|SXN29973.1	Klebsiella pneumoniae Homoprotocatechuate degradative operon repressor	---------------------------------------------------------------------------------ATGCATGATTCATTAACCATTGCCTTGTTGCAGGCGCGTGAAGCGGCGATGGCCTACTTTCGACCGATCGTCAAACGGCACAATCTCACCGAACAGCAGTGGCGGATCGTGCGAATTCTCGCCGAACGTCCGTCGATGGACTTTCACGATCTGGCCTTTCGCGCCTGTATCCTG	---------------------------MHDSLTIALLQAREAAMAYFRPIVKRHNLTEQQWRIVRILAERPSMDFHDLAFRACILRPSLTGILTRMERDGLVLRLKPVNDQRKLYVSLTPAGTALYESAQAEVEETYRLLEAQFTTEKLQQLTSLLEEFIALGVPAGRGD----EEE-------------
ENA|SXU34225|SXU34225.1	Klebsiella pneumoniae Homoprotocatechuate degradative operon repressor	---------------------------------------------------------------------------------ATGCATGATTCATTAACCATTGCCTTGTTGCAGGCGCGTGAAGCGGCGATGGCCTACTTTCGACCGATCGTCAAACGGCACAATCTCACCGAACAGCAGTGGCGGATCGTGCGAATTCTCGCCGAACGTCCGTCGATGGACTTTCACGATCTGGCCTTTCGCGCCTGTATCCTG	---------------------------MHDSLTIALLQAREAAMAYFRPIVKRHNLTEQQWRIVRILAERPSMDFHDLAFRACILRPSLTGILTRMERDGLVLRLKPVNDQRKLYVSLTPAGTALYESAQAEVEETYRLLEAQFTTEKLQQLTSLLEEFIALGVPAGRGD----EEE-------------
ENA|SYR32067|SYR32067.1	Klebsiella pneumoniae Homoprotocatechuate degradative operon repressor	---------------------------------------------------------------------------------ATGCACGACTCACTAACCATTGCGTTGCTCCAGGCGCGAGAAGCGGCGATGAGTTATTTTCGCCCAATCGTTAAACGGCATAATTTGACTGAGCAACAGTGGCGCATCGTGCGTATTCTGGCGGAAAGCCCATCAATGGATTTTCACGATCTGGCGTATCGCGCCTGCATTTTG	---------------------------MHDSLTIALLQAREAAMAYFRPIVKRHNLTEQQWRIVRILAERPSMDFHDLAFRACILRPSLTGILTRMERDGLVLRLKPVNDQRKLYVSLTPAGTALYESAQAEVEETYRLLEAQFTTEKLQQLTSLLEEFIALGVPAGRGD----EEE-------------
ENA|TEA99830|TEA99830.1	Klebsiella pneumoniae homoprotocatechuate degradation operon regulator, HpaR	---------------------------------------------------------------------------------ATGCACGACTCACTAACCATTGCGTTGCTCCAGGCGCGAGAAGCGGCGATGAGTTATTTTCGCCCAATCGTTAAACGGCATAATTTGACTGAGCAACAGTGGCGCATCGTGCGTATTCTGGCGGAAAGCCCATCAATGGATTTTCACGATCTGGCGTATCGCGCCTGCATTTTG	---------------------------MHDSLTIALLQAREAAMAYFRPIVKRHNLTEQQWRIVRILAERPSMDFHDLAFRACILRPSLTGILTRMERDGLVLRLKPVNDQRKLYVSLTPAGTALYESAQAEVEETYRLLEAQFTTEKLQQLTSLLEEFIALGVPAGRGD----EEE-------------
ENA|TYL74521|TYL74521.1	Klebsiella pneumoniae homoprotocatechuate degradation operon regulator HpaR	---------------------------------------------------------------------------------ATGCACGACTCACTAACCATTGCGTTGCTCCAGGCGCGAGAAGCGGCGATGAGTTATTTTCGCCCAATCGTTAAACGGCATAATTTGACTGAGCAACAGTGGCGCATCGTGCGTATTCTGGCGGAAAGCCCATCAATGGATTTTCACGATCTGGCGTATCGCGCCTGCATTTTG	---------------------------MHDSLTIALLQAREAAMAYFRPIVKRHNLTEQQWRIVRILAERPSMDFHDLAFRACILRPSLTGILTRMERDGLVLRLKPVNDQRKLYVSLTPAGTALYESAQAEVEETYRLLEAQFTTEKLQQLTSLLEEFIALGVPAGRGD----EEE-------------
ENA|VTR55304|VTR55304.1	Klebsiella pneumoniae Homoprotocatechuate degradative operon repressor	---------------------------------------------------------------------------------ATGCACGACTCACTAACCATTGCGTTGCTCCAGGCGCGAGAAGCGGCGATGAGTTATTTTCGCCCAATCGTTAAACGGCATAATTTGACTGAGCAACAGTGGCGCATCGTGCGTATTCTGGCGGAAAGCCCATCAATGGATTTTCACGATCTGGCGTATCGCGCCTGCATTTTG	---------------------------MHDSLTIALLQAREAAMAYFRPIVKRHNLTEQQWRIVRILAERPSMDFHDLAFRACILRPSLTGILTRMERDGLVLRLKPVNDQRKLYVSLTPAGTALYESAQAEVEETYRLLEAQFTTEKLQQLTSLLEEFIALGVPAGRGD----EEE-------------
ENA|EFD83058|EFD83058.2	Klebsiella variicola homoprotocatechuate degradation operon regulator, HpaR	---------------------------------------------------------------------------------ATGCATGATTCATTAACCATCGCGCTGCTGCAGGCGCGGGAAGCGGCGATGTCGTACTTCCGTCCGATTGTGAAGCGCCATAATCTGACCGAGCAGCAGTGGCGAATTGTGCGGGTGCTGGCTGAACATCCGTCGATGGATTTTCACGATCTGGCGTTTCGCACCTGCATTTTG	---------------------------MHDSLTIALLQAREAAMAYFRPIVKRHNLTEQQWRIVRILAERPSMDFHDLAFRACILRPSLTGILTRMERDGLVLRLKPVNDQRKLYVSLTPAGTALYESAQAEVEETYRLLEAQFTTEKLQQLTSLLEEFIALGVPAGRGD----EEE-------------
ENA|PLM92976|PLM92976.1	Klebsiella variicola homoprotocatechuate degradation operon regulator HpaR	------------------------------------------------------------------------------ATGATGCATGACTCATTAACCATCGCGCTGTTGCAGGCGCGTGAAGCGGCTATGGGCTACTTCCGCCCGATAGTGAAGCGGCATAATCTGACCGAGCAGCAGTGGCGTATCGTCCGCGTGCTGGCCGAGCATCCCTCCATGGATTTTCACGATCTGGCGTTCCGCACCTGTATTTTG	---------------------------MHDSLTIALLQAREAAMAYFRPIVKRHNLTEQQWRIVRILAERPSMDFHDLAFRACILRPSLTGILTRMERDGLVLRLKPVNDQRKLYVSLTPAGTALYESAQAEVEETYRLLEAQFTTEKLQQLTSLLEEFIALGVPAGRGD----EEE-------------
ENA|PLP46564|PLP46564.1	Klebsiella variicola homoprotocatechuate degradation operon regulator HpaR	---------------------------------------------------------------------------------ATGCATGATTCATTAACCATCGCGCTTTTGCAGGCGCGGGAAGCGGCGATGTCGTACTTCCGTCCGATTGTGAAGCGGCATAACCTCACCGAGCAGCAGTGGCGCATCGTGCGCGTGCTGGCTGAACATCCGTCGATGGATTTTCACGATCTGGCGTTTCGCACCTGTATTCTG	---------------------------MHDSLTIALLQAREAAMAYFRPIVKRHNLTEQQWRIVRILAERPSMDFHDLAFRACILRPSLTGILTRMERDGLVLRLKPVNDQRKLYVSLTPAGTALYESAQAEVEETYRLLEAQFTTEKLQQLTSLLEEFIALGVPAGRGD----EEE-------------
ENA|QNP24183|QNP24183.1	Klebsiella variicola homoprotocatechuate degradation operon regulator HpaR	---------------------------------------------------------------------------------ATGCATGATTCATTAACCATCGCGCTGCTGCAGGCGCGGGAAGCGGCGATGTCGTACTTCCGCCCGATCGTGAAGCGCCATAACCTGACCGAGCAGCAGTGGCGCATTGTGCGCGTTTTGGCTGAGCATCCGTCGATGGATTTTCACGATCTGGCGTTTCGCACCTGCATCCTG	---------------------------MHDSLTIALLQAREAAMAYFRPIVKRHNLTEQQWRIVRILAERPSMDFHDLAFRACILRPSLTGILTRMERDGLVLRLKPVNDQRKLYVSLTPAGTALYESAQAEVEETYRLLEAQFTTEKLQQLTSLLEEFIALGVPAGRGD----EEE-------------
ENA|STS88130|STS88130.1	Klebsiella variicola Homoprotocatechuate degradative operon repressor	---------------------------GTGACGATTAACTGTTTCTATATTAATGATTTTGAATTTTTCAGGGGAAAGATAATGCACGACTCACTAACCATTGCGTTGCTCCAGGCGCGAGAAGCGGCGATGAGTTATTTTCGCCCAATCGTTAAACGGCATAATTTGACTGAGCAACAGTGGCGCATCGTGCGTATTCTGGCGGAAAGCCCATCAATGGATTTTCACGATCTGGCGTATCGCGCCTGCATTTTG	---------------------------MHDSLTIALLQAREAAMAYFRPIVKRHNLTEQQWRIVRILAERPSMDFHDLAFRACILRPSLTGILTRMERDGLVLRLKPVNDQRKLYVSLTPAGTALYESAQAEVEETYRLLEAQFTTEKLQQLTSLLEEFIALGVPAGRGD----EEE-------------
ENA|VTO18148|VTO18148.1	Klebsiella variicola Homoprotocatechuate degradative operon repressor	---------------------------GTGACGATTAACTGTTTCTATATTAATGATTTTGAATTTTTCAGGGGAAAGATAATGCACGACTCACTAACCATTGCGTTGCTCCAGGCGCGAGAAGCGGCGATGAGTTATTTTCGCCCAATCGTTAAACGGCATAATTTGACTGAGCAACAGTGGCGCATCGTGCGTATTCTGGCGGAAAGCCCATCAATGGATTTTCACGATCTGGCGTATCGCGCCTGCATTTTG	---------------------------MHDSLTIALLQAREAAMAYFRPIVKRHNLTEQQWRIVRILAERPSMDFHDLAFRACILRPSLTGILTRMERDGLVLRLKPVNDQRKLYVSLTPAGTALYESAQAEVEETYRLLEAQFTTEKLQQLTSLLEEFIALGVPAGRGD----EEE-------------
ENA|STW48987|STW48987.1	Klebsiella pneumoniae Homoprotocatechuate degradative operon repressor	---------------------------GTGATGATTAACTGTTTCTATATTAATGATTTTGAATTTTTCAGGGGAAAGATAATGCACGACTCTCTAACCATTGCGTTGCTCCAGGCGCGAGAAGCGGCGATGAGTTATTTTCGCCCAATCGTTAAACGGCATAATTTGACTGAGCAACAGTGGCGCATCGTGCGTATTCTGGCGGAAAGCCCATCAATGGATTTTCACGATCTGGCGTATCGCGCCTGCATTTTG	---------------------------MHDSLTIALLQAREAAMAYFRPIVKRHNLTEQQWRIVRILAERPSIDFHDLAFRACILRPSLTGILTRMERDGLVLRLKPVNDQRKLYVSLTPAGTALYESAQAEVEETYRLLEAQFTTEKLQQLTSLLEEFIALGVPAGRGD----EEE-------------
ENA|MBC2862299|MBC2862299.1	Klebsiella pneumoniae homoprotocatechuate degradation operon regulator HpaR	---------------------------GTGATGATTAACTGTTTCTATATTAATGATTTTGAATTTTTCAGGGGAAAGATAATGCACGACTCTCTAACCATTGCGTTGCTCCAGGCGCGAGAAGCGGCGATGAGTTATTTTCGCCCAATCGTTAAACGGCATAATTTGACTGAGCAACAGTGGCGCATCGTGCGTATTCTGGCGGAGAGCCCATCAATGGATTTTCACGATCTGGCGTATCGCGCCTGCATTTTG	---------------------------MHDSLTIALLQAREAAMAYFRPIVKRHNLTEQQWRIVRILAERPSMDFHDLAFRACILRPSLTGILTRMERDGLVLRLKPVNDQRKLYVSLTPAGTALYESARAEVEETYRLLEAQFTTEKLQQLTSLLEEFIALGVPAGRGD----EEE-------------
ENA|QEP91646|QEP91646.1	Klebsiella pneumoniae homoprotocatechuate degradation operon regulator HpaR	---------------------------GTGACGATTAACTGTTTCTATATTAATGATTTTGAATTTTTCAGGGGAAAGATAATGCACGACTCACTAACCATTGCGTTGCTCCAGGCGCGAGAAGCGGCGATGAGTTATTTTCGCCCAATCGTTAAACGGCATAATTTGACTGAGCAACAGTGGCGCATCGTGCGTATTCTGGCGGAAAGCCCATCAATGGATTTTCACGATCTGGCGTATCGCGCCTGCATTTTG	---------------------------MHDSLTIALLQAREAAMAYFRPIVKRHNLTEQQWRIVRILAERPSMDFHDLAFRACILRPSLTGILTRMERDGLVLRLKPVNDQRKLYVSLTPAGTALYESARAEVEETYRLLEAQFTTEKLQQLTSLLEEFIALGVPAGRGD----EEE-------------
ENA|PCM62257|PCM62257.1	Klebsiella quasipneumoniae homoprotocatechuate degradation operon regulator HpaR	---------------------------------------------------------------------------------ATGCACGACTCTCTAACCATTGCGTTGCTCCAGGCGCGAGAAGCGGCGATGAGTTATTTTCGCCCAATCGTTAAACGGCATAATTTGACTGAGCAACAGTGGCGCATCGTGCGTATTCTGGCGGAAAGCCCATCAATGGATTTTCACGATCTGGCGTATCGCGCCTGCATTTTG	---------------------------MHDSLTIALLQAREAAMAYFRPIVKRHNLTEQQWRIVRILAERPSMDFHDLAFHACILRPSLTGILTRMERDGLVLRLKPVNDQRKLYVSLTPAGTALYESAQAEVEETYRLLEAQFTTEKLQQLTSLLEEFIALGVPAGRGD----EEE-------------
ENA|SVS27772|SVS27772.1	Klebsiella pneumoniae Homoprotocatechuate degradative operon repressor	---------------------------------------------------------------------------------ATGCATGATTCATTAACCATCGCCTTGCTTCAGGCGCGCGAAGCGGCAATGACCTATTTCCGCCCCATCGTTAAAAGCCACAATCTGACCGACCAGCAATGGCGCATTGTGCGAATCCTGGCCGATAGCCCCTCTATGGATTTTCACGAGCTGGCCTTTCGTACCTGTATTTTG	---------------------------MHDSLTIALLQAREAAMAYFRPIVKRHNLTEQQWRIVRILAERPSMDFHDLAFRACILRPSLTGILTRMERDGLVLRLKPVNDQRKLYVSLTPAGTALYESAQAEVEEAYRLLEAQFTTEKLQQLTSLLEEFIALGVPAGRGD----EEE-------------
ENA|RBN28017|RBN28017.1	Klebsiella pneumoniae homoprotocatechuate degradation operon regulator HpaR	---------------------------------------------------------------------------------ATGCATGATTCATTAACCATCGCCTTGCTTCAGGCGCGCGAAGCGGCAATGACCTATTTCCGCCCCATCGTTAAAAGCCACAATCTGACCGACCAGCAATGGCGCATTGTGCGAATCCTGGCCGATAGCCCCTCTATGGATTTTCACGAGCTGGCCTTTCGTACCTGTATTTTG	---------------------------MHDSLTIALLQAREAAMAYFRPIVKRHNLTEQQWRIVRILAERPSMDFHDLAFRACILRPSLTGILTRMERDGLVLRLKPVNDQRKLYVSLTPAGTALYESAQAEVEETYRLLEAQFTTEKLQQLTSLLEEFIALGVPAARGD----EEE-------------
ENA|NVM14558|NVM14558.1	Klebsiella pneumoniae homoprotocatechuate degradation operon regulator HpaR	---------------------------------------------------------------------------------ATGCATGATTCATTAACCATCGCCTTGCTTCAGGCGCGCGAAGCGGCAATGACCTATTTCCGCCCCATCGTTAAAAGCCACAATCTGACCGACCAGCAATGGCGCATTGTGCGAATCCTGGCCGATAGCCCCTCTATGGATTTTCACGAGCTGGCCTTTCGTACCTGTATTTTG	---------------------------MHDSLTIALLQAREAAMAYFRPIVKRHNLTEQQWRIVRILAERPSMDFHDLAFRACILRPSLTGILTRMERDGLVLRLKPVNDQRKLYVSLTPAGTALYESAQAEVEETYRLLEAQFTTEKLQQLTSLLEEFIALGVPAGLGD----EEE-------------
ENA|SXM18869|SXM18869.1	Klebsiella pneumoniae Homoprotocatechuate degradative operon repressor	---------------------------------------------------------------------------------ATGCATGATTCATTAACCATCGCCTTGCTTCAGGCGCGCGAAGCGGCAATGACCTATTTCCGCCCCATCGTTAAAAGCCACAATCTGACCGACCAGCAATGGCGCATTGTGCGAATCCTGGCCGATAGCCCCTCTATGGATTTTCACGAGCTGGCCTTTCGTACCTGCATTTTG	---------------------------MHDSLTIALLQAREAAMAYFRPIVKRHNLTEQQWRIVRILAERPSMDFHDLAFRAGILRPSLTGILTRMERDGLVLRLKPVNDQRKLYVSLTPAGTALYESAQAEVEETYRLLEAQFTTEKLQQLTSLLEEFIALGVPAGRGD----EEE-------------
ENA|THI27764|THI27764.1	Klebsiella pneumoniae subsp. pneumoniae homoprotocatechuate degradation operon regulator HpaR	---------------------------------------------------------------------------------ATGCATGATTCATTAACCATCGCATTGCTTCAGGCGCGCGAAGCGGCAATGACCTATTTCCGCCCCATCGTTAAAAGCCACAATCTCACCGACCAGCAATGGCGCATTGTGCGAATCCTGGCCGATAGCCCCTCTATGGATTTTCACGATCTGGCCTTTCGTACCTGCATTTTG	---------------------------MHDSLTIALLQAREAAMAYFRPIVKRHNLTEQQWRIVRILAERPSMDFHDLAFRACILRPSLTGILTRMERDGLVLRLKPVNDQRKLYVSLTPAGTALYESAQAEVEETYRLLEAQFTTEKLQQLTSLLEEFIALGVPAARSD----EEE-------------
ENA|VEC60763|VEC60763.1	Klebsiella aerogenes Homoprotocatechuate degradative operon repressor	---------------------------------------------------------------------------------ATGCATGATTCATTAACCATCGCCTTGCTTCAGGCGCGCGAAGCGGCAATGACCTATTTCCGCCCCATCGTTAAAAGCCACAATCTGACCGACCAGCAATGGCGCATTGTGCGAATCCTGGCCGATAGCCCCTCTATGGATTTTCACGAGCTGGCCTTTCGTACCTGTATTTTG	---------------------------MHDSLTIALLQAREAAMAYFRPIVKRHNLTEQQWRIVRILAERPSMDFHDLAFRACILRPSLTGILTRMERDGLVLRLKPVNDQRKLYVSLTPAGTALYESAQAEVEETYRLLEAQFTTEKLQQLTSLLEEFIALGVPVARSD----EEE-------------
ENA|SXD99507|SXD99507.1	Klebsiella quasivariicola Homoprotocatechuate degradative operon repressor	---------------------------------------------------------------------------------ATGCATGATTCATTAACCATCGCCTTGCTTCAGGCGCGCGAAGCGGCAATGACCTATTTCCGCCCCATCGTTAAAAGCCACAATCTGACCGACCAGCAATGGCGCATTGTGCGAATCCTGGCCGATAGCCCCTCTATGGATTTTCACGAGCTGGCCTTTCGTACCTGTATTTTG	---------------------------MHDSLTIALLQAREAAMAYFRPIVKRHNLTEQQWRIVRILAEHPSMDFHDLAFRACILRPSLTGILTRMERDGLVLRLKPVNDQRKLYVSLTPAGTALYESAQAEVEETYRLLEAQFTTEKMRQLTTLLEEFIALGVPAARGD----EEE-------------
ENA|STV34138|STV34138.1	Klebsiella pneumoniae Homoprotocatechuate degradative operon repressor	---------------------------------------------------------------------------------ATGCATGATTCATTAACCATCGCCTTGCTTCAGGCGCGCGAAGCGGCAATGACCTATTTCCGCCCCATCGTTAAAAGCCACAATCTGACCGACCAGCAATGGCGCATTGTGCGAATCCTGGCCGATAGCCCCTCTATGGATTTTCACGAGCTGGCCTTTCGTACCTGTATTTTG	---------------------------MHDSLTIALLQAREAAMAYFRPIVKRHNLTEQQWRIVRILAERPSMDFHDLAFRACILRPSLTGILTRMERDGLVLRLKPVNDQRKLYVSLTPAGTALYESAQAEVEETYRLLEAQFTTEKLQQLTSLLEEFIALGVPAGRGD--------------------
ENA|AEG96989|AEG96989.1	Klebsiella aerogenes KCTC 2190 homoprotocatechuate degradation operon regulator, HpaR	---------------------------------------------------------------------------------ATGCATGATTCATTAACCATCGCCTTGCTTCAGGCGCGCGAAGCGGCAATGACCTATTTCCGCCCCATCGTTAAAAGCCACAATCTGACCGACCAGCAATGGCGCATTGTGCGAATCCTGGCCGATAGCCCCTCTATGGATTTTCACGAGCTGGCCTTTCGTACCTGTATTTTG	---------------------------MHDSLTIALLQAREAAMAHFRPIVKRHNLTEQQWRIVRILAENPSMDFHDLAWRACILRPSLTGILTRMERDGLVLRLKPVNDQRKLYLSLTPAGLALYESAQAQVEEAYRQIEAQFTAEKMRQLTTLLEEFIALGVPAGRGD----EEE-------------
ENA|MBC5045351|MBC5045351.1	Klebsiella quasipneumoniae homoprotocatechuate degradation operon regulator HpaR	---------------------------------------------------------------------------------ATGCATGATTCATTAACCATCGCATTGCTTCAGGCGCGCGAAGCGGCAATGACCTATTTCCGCCCCATCGTTAAAAGCCACAATCTGACCGACCAGCAATGGCGCATTGTGCGAATCCTGGCCGATAGCCCCTCTATGGATTTTCACGAGCTGGCCTTTCGTACCTGTATTTTG	---------------------------MHDSLTIALLQAREAAMAHFRPIVKRHNLTEQQWRIVRILAENPSMDFHDLAWRACILRPSLTGILTRMERDGLVLRLKPVNDQRKLYLSLTPAGLALYESAQAQVEEAYRQIEAQFTAEKMRQLTTLLEEFIALGVPAGRGD----EEE-------------
ENA|NYB45572|NYB45572.1	Klebsiella aerogenes homoprotocatechuate degradation operon regulator HpaR	---------------------------------------------------------------------------------ATGCATGATTCATTAACCATCGCCTTGCTTCAGGCGCGCGAAGCGGCAATGACCTATTTCCGCCCCATCGTTAAAAGCCACAATCTGACCGACCAGCAATGGCGCATTGTGCGAATCCTGGCCGATAGCCCCTCTATGGATTTTCACGAGCTGGCCTTTCGTACCTGCATTTTG	---------------------------MHDSLTIALLQAREAAMAHFRPIVKRHNLTEQQWRIVRILAENPSMDFHDLAWRACILRPSLTGILTRMERDGLVLRLKPVNDQRKLYLSLTPAGLALYESAQAQVEEAYRQIEAQFTAEKMRQLTTLLEEFIALGVPAGRGD----EEE-------------
ENA|ACI09283|ACI09283.1	Klebsiella variicola homoprotocatechuate degradation operon regulator, HpaR	---------------------------------------------------------------------------------ATGCATGATTCATTAACCATCGCCTTGCTTCAGGCGCGCGAAGCGGCAATGACCTATTTCCGCCCCATCGTTAAAAGCCACAATCTGACCGACCAGCAATGGCGCATTGTGCGAATCCTGGCCGATAGCCCCTCTATGGATTTTCACGAGCTGGCCTTTCGTACCTGCATTTTG	---------------------------MHDSLTIALLQAREAAMGHFRPIVKRHNLTEQQWRIVRILAENPSMDFHDLAWRACILRPSLTGILTRMERDGLVLRLKPVNDQRKLYLSLTPAGLALYESAQAQVEEAYRQIEAQFTAEKMRQLTTLLEEFIALGVPAGRGD----EEE-------------
ENA|KLF57899|KLF57899.1	Klebsiella aerogenes homoprotocatechuate degradative operon repressor	---------------------------------------------------------------------------------ATGCATGATTCATTAACCATCGCCTTGCTTCAGGCGCGCGAAGCGGCAATGACCTATTTCCGCCCCATCGTTAAAAGCCACAATCTGACCGACCAGCAATGGCGCATTGTGCGAATCCTGGCCGATAGCCCCTCTATGGATTTTCACGAGCTGGCCTTTCGTACCTGCATTTTG	---------------------------MHDSLTIALLQAREAAMGHFRPIVKRHNLTEQQWRIVRILAENPSMDFHDLAWRACILRPSLTGILTRMERDGLVLRLKPVNDQRKLYLSLTPAGLALYESAQAQVEEAYRQIEAQFTAEKMRQLTTLLEEFIALGVPAGRGD----EEE-------------
ENA|OOL23524|OOL23524.1	Klebsiella aerogenes homoprotocatechuate degradation operon regulator, HpaR	---------------------------------------------------------------------------------ATGCATGATTCATTAACCATCGCCTTGCTTCAGGCGCGCGAAGCGGCAATGACCTATTTCCGCCCCATCGTTAAAAGCCACAATCTGACCGACCAGCAATGGCGCATTGTGCGAATCCTGGCCGATAGCCCCTCTATGGATTTTCACGAGCTGGCCTTTCGTACCTGTATTTTG	---------------------------MHDSLTIALLQAREAAMAHFRPIVKRHNLTEQQWRIVRILAENPSMDFHDLAWRACILRPSLTGILTRMERDGLVLRLKPVNDQRKLYLSLTPAGLALYESAQAQVEEAYRQIEAQFTAEKMRQLTTLLEEFIALGVPTGRGD----EEE-------------
ENA|QLS46974|QLS46974.1	Klebsiella aerogenes homoprotocatechuate degradation operon regulator HpaR	---------------------------------------------------------------------------------ATGCATGATTCATTAACCATCGCATTGCTTCAGGCGCGCGAAGCGGCAATGGCCTATTTCCGCCCCATCGTTAAAAGCCACAATCTGACCGACCAGCAATGGCGCATTGTGCGAATCCTGGCCGATAGCCCCTCTATGGATTTTCACGAGCTGGCCTTTCGTACCTGCATTTTG	---------------------------MHDSLTIALLQAREAAMAHFRPIVKRHNLTEQQWRIVRILAENPSMDFHDLAWRACILRPSLTGILTRMERDGLVLRLKPVNDQRKLYLSLTPAGLALYESAQAQVEEAYRQIEAQFTAEKMRQLTTLLEEFIALGVPTGRGD----EEE-------------
ENA|KLF74314|KLF74314.1	Klebsiella aerogenes homoprotocatechuate degradative operon repressor	---------------------------------------------------------------------------------ATGCATGATTCATTAACCATCGCCCTGCTTCAGGCGCGCGAAGCGGCAATGACCTATTTCCGCCCCATCGTTAAAAGCCACAATCTGACCGACCAGCAATGGCGCATTGTGCGAATCCTGGCCGATAGCCCCTCTATGGATTTTCACGAGCTGGCCTTTCGTACCTGTATTTTG	---------------------------MHDSLTIALLQAREAAMGHFRPIVKRHNLTEQQWRIVRILAENPSMDFHDLAWRACILRPSLTGILTRMERDGLVLRLKPVNDQRKLYLSLTPAGLALYESAQAQVEEAYRQIEAQFTAEKMRQLTTLLEEFIALGVPAARGD----EEE-------------
ENA|QNK06181|QNK06181.1	Enterobacter sp. JUb54 homoprotocatechuate degradation operon regulator HpaR	---------------------------------------------------------------------------------ATGCATGATTCATTAACCATCGCCTTGCTTCAGGCGCGCGAAGCGGCAATGACCTATTTCCGCCCCATCGTTAAAAGCCACAATCTGACCGACCAGCAATGGCGCATTGTGCGAATCCTGGCCGATAGCCCCTCTATGGATTTTCACGAGCTGGCCTTTCGTACCTGCATTTTG	---------------------------MHDSLTIALLQAREAAMGHFRPIVKRHNLTEQQWRIVRILAENPSMDFHDLAFRACILRPSLTGILTRMERDGLVLRLKPVNDQRKLYVSLTPAGNKLYESAQAQVEEAYRQIEAQFTREKMQQLTGLLEEFIALGGGQQAGR---GDEEE------------
ENA|ROS08023|ROS08023.1	Raoultella sp. BIGb0399 homoprotocatechuate degradation regulator HpaR	---------------------------------------------------------------------------------ATGCATGATTCATTAACCATCGCCTTGCTTCAGGCGCGCGAAGCGGCAATGACCTATTTCCGCCCCATCGTTAAAAGCCACAATCTGACCGACCAGCAATGGCGCATTGTGCGAATCCTGGCCGATAGCCCCTCTATGGATTTTCACGAGCTGGCCTTTCGTACCTGTATTTTG	---------------------------MHDSLTIALLQAREAAMGHFRPIVKRHNLTEQQWRIVRILAENPSMDFHDLAFRACILRPSLTGILTRMERDGLVLRLKPVNDQRKLYVSLTPAGNKLYESAQAQVEEAYRQIEAQFTREKMQQLTGLLEEFIALGGGQQAGR---GDEEE------------
ENA|RWT26042|RWT26042.1	Raoultella planticola homoprotocatechuate degradation operon regulator HpaR	---------------------------------------------------------------------------------ATGCATGATTCATTAACCATCGCCTTGCTTCAGGCGCGCGAAGCGGCAATGACCTATTTCCGCCCCATCGTTAAAAGCCACAATCTGACCGACCAGCAATGGCGCATTGTGCGAATCCTGGCCGATAGCCCCTCTATGGATTTTCACGAGCTGGCCTTTCGTACCTGTATTTTG	---------------------------MHDSLTIALLQAREAAMGHFRPIVKRHNLTEQQWRIVRILAENPSMDFHDLAFRACILRPSLTGILTRMERDGLVLRLKPVNDQRKLYISLTPAGYTLYESAQAQVEEAYRLIEAQFTSEKMQQLTALLEEFIALGNRQGAG---HSDEEE------------
ENA|SBM34618|SBM34618.1	Raoultella planticola Homoprotocatechuate degradative operon repressor	---------------------------------------------------------------------------------ATGCATGATTCATTAACCATCGCCTTGCTTCAGGCGCGCGAAGCGGCAATGACCTATTTCCGCCCCATCGTTAAAAGCCACAATCTGACCGACCAGCAATGGCGCATTGTGCGAATCCTGGCCGATAGCCCCTCTATGGATTTTCACGAGCTGGCCTTTCGTACCTGTATTTTG	---------------------------MHDSLTIALLQAREAAMGHFRPIVKRHNLTEQQWRIVRILAENPSMDFHDLAFRACILRPSLTGILTRMERDGLVLRLKPVNDQRKLYISLTPAGYTLYESAQAQVEEAYRLIEAQFTSEKMQQLTALLEEFIALGNRQGAG---HSDEEE------------
ENA|VFS65956|VFS65956.1	Raoultella planticola Benzoate anaerobic degradation regulator	---------------------------------------------------------------------------------ATGCATGATTCATTAACCATCGCCTTGCTTCAGGCGCGCGAAGCGGCAATGACCTATTTCCGCCCCATCGTTAAAAGCCACAATCTGACCGACCAGCAATGGCGCATTGTGCGAATCCTGGCCGATAGCCCCTCTATGGATTTTCACGAGCTGGCCTTTCGTACCTGTATTTTG	---------------------------MHDSLTIALLQAREAAMGHFRPIVKRHNLTEQQWRIVRILAENPSMDFHDLAFRACILRPSLTGILTRMERDGLVLRLKPVNDQRKLYISLTPAGYTLYESAQAQVEEAYRLIEAQFTSEKMQQLTALLEEFIALGNRQGAG---HSDEEE------------
ENA|AXC31997|AXC31997.1	Raoultella sp. X13 homoprotocatechuate degradation operon regulator HpaR	---------------------------------------------------------------------------------ATGCACGACTCTCTAACCATTGCGTTGCTCCAGGCGCGAGAAGCGGCGATGAGTTATTTTCGCCCAATCGTTAAACGGCATAATTTGACTGAGCAACAGTGGCGCATCGTGCGTATTCTGGCGGAAAGCCCATCAATGGATTTTCACGATCTGGCGTATCGTGCCTGCATTTTG	---------------------------MHDSLTIALLQAREAAMGHFRPIVKRHNLTEQQWRIVRILAENPSMDFHDLAFRACILRPSLTGILTRMERDGLVLRLKPVNDQRKLYISLTPAGYTLYESAQAQVEEAYRLIEAQFTSEKMQQLTALLEEFIALGNRQGAGRSDESDEEE------------
ENA|KJG56640|KJG56640.1	Raoultella planticola homoprotocatechuate degradative operon repressor	---------------------------------------------------------------------------------ATGCACGACTCTCTAACCATTGCGTTGCTCCAGGCGCGAGAAGCGGCGATGAGTTATTTTCGCCCAATCGTTAAACGGCATAATTTGACTGAGCAACAGTGGCGCATCGTGCGTATTCTGGCGGAAAGCCCATCAATGGATTTTCACGATCTGGCGTATCGCGCCTGCATTTTG	---------------------------MHDSLTIALLQAREAAMGHFRPIVKRHNLTEQQWRIVRILAENPSMDFHDLAFRACILRPSLTGILTRMERDGLVLRLKPVNDQRKLYISLTPAGYTLYESAQAQVEEAYRLIEAQFTSEKMQQLTALLEEFIALGNRQGAGRSDESDEEE------------
ENA|BBQ91507|BBQ91507.1	Raoultella ornithinolytica homoprotocatechuate degradation operon regulator, HpaR	---------------------------------------------------------------------------------ATGCACGACTCACTAACCATTGCGTTGCTCCAGGCGCGAGAAGCGGCGATGAGTTATTTTCGCCCAATCGTTAAACGGCATAATTTGACTGAGCAACAGTGGCGCATCGTGCGTATTCTGGCGGAAAGCCCATCAATGGATTTTCACGATCTGGCGTATCGCGCCTGCATTTTG	---------------------------MHDSLTIALLQAREAAMGHFRPIVKRHNLTEQQWRIVRILAENPSMDFHDLAFRACILRPSLTGILTRMERDGLVLRLKPVNDQRKLYISLTPAGYTLYESAQAQVEEAYRLIEAQFTSEKMQQLTALLEEFIALGNRQGAGRSDESDEEE------------
ENA|PIK93583|PIK93583.1	Raoultella ornithinolytica homoprotocatechuate degradation operon regulator, HpaR	---------------------------------------------------------------------------------ATGCACGACTCTCTAACCATTGCGTTGCTCCAGGCGCGAGAAGCGGCGATGAGTTATTTTCGCCCAATCGTTAAACGGCATAATTTGACTGAGCAACAGTGGCGCATCGTGCGTATTCTGGCGGAAAGCCCATCAATGGATTTTCACGATCTGGCGTATCGCGCCTGCATTTTG	---------------------------MHDSLTIALLQAREAAMGHFRPIVKRHNLTEQQWRIVRILAENPSMDFHDLAFRACILRPSLTGILTRMERDGLVLRLKPVNDQRKLYISLTPAGYTLYESAQAQVEEAYRLIEAQFTSEKMQQLTALLEEFIALGNRQGAGRSDESDEEE------------
ENA|QGN36420|QGN36420.1	Klebsiella oxytoca homoprotocatechuate degradation operon regulator HpaR	---------------------------------------------------------------------------------ATGCACGACTCACTAACCATTGCGTTGCTCCAGGCGCGAGAAGCGGCGATGAGTTATTTTCGCCCAATCGTTAAACGGCATAATTTGACTGAACAACAGTGGCGCATCGTGCGTATTCTGGCGGAAAGCCCATCAATGGATTTTCACGATCTGGCGTATCGCGCCTGCATTTTG	---------------------------MHDSLTIALLQAREAAMAHFRPIVKRHNLTEQQWRIVRILAENPSMDFHDLAFRACILRPSLTGILTRMERDGLVLRLKPVNDQRKLYVSLTPAGSKLYESAQAQVEEAYRQIEAQFTVEKMRQLTALLEEFIALGNGTRGEE----EEE-------------
ENA|VUS46423|VUS46423.1	Klebsiella spallanzanii Transcriptional activatory protein BadR	---------------------------------------------------------------------------------ATGCACGACTCACTAACCATTGCGTTGCTCCAGGCGCGAGAAGCGGCGATGAGTTATTTTCGCCCAATCGTTAAACGGCATAATTTGACTGAGCAACAGTGGCGCATCGTGCGTATTCTGGCGGAAAGCCCATCAATGGATTTTCACGATCTGGCGTATCGCGCCTGCATTTTG	---------------------------MHDSLTIALLQAREAAMAHFRPIVKRHNLTEQQWRIVRILAENPSMDFHDLAFRACILRPSLTGILTRMERDGLVLRLKPVNDQRKLYVSLTPAGLKLYESAQAQVEEAYRQIEAEFTAEKMQQLTALLEEFIALGNGIRGEE----EESS------------
ENA|MBA7843497|MBA7843497.1	Klebsiella sp. RHBSTW-00465 homoprotocatechuate degradation operon regulator HpaR	---------------------------------------------------------------------------------ATGCACGACTCACTAACTATTGCGTTGCTCCAGGCGCGAGAAGCGGCGATGAGTTATTTTCGCCCAATCGTTAAACGGCATAATTTGACTGAGCAACAGTGGCGCATCGTGCGTATTCTGGCGGAAAGCCCATCAATGGATTTTCACGATCTGGCGTATCGCGCCTGCATTTTG	---------------------------MHDSLTIALLQAREAAMAHFRPIVKRHNLTEQQWRIVRILAENPSMDFHDLAFRACILRPSLTGILTRMERDGLVLRLKPVNDQRKLYVSLTPAGLKLYDSAQTQVEEAYRLIEAEFTAEKMQQLTALLEEFIALGNGVRGEE----EESS------------
ENA|EWF81071|EWF81071.1	Klebsiella oxytoca MGH 27 homoprotocatechuate degradative operon repressor	---------------------------------------------------------------------------------ATGCACGACTCTCTAACCATTGCGTTGCTCCAGGCGCGAGAAGCGGCGATGAGTTATTTTCGCCCAATCGTTAAACGGCATAATTTGACTGAGCAACAGTGGCGCATCGTGCGTATTCTGGCGGAAAGCCCATCAATGGATTTTCACGATCTGGCGTATCGCGCATGCATTTTG	---------------------------MHDSLTIALLQAREAAMAHFRPIVKRHNLTEQQWRIVRILAEHPSMDFHDLAFRACILRPSLTGILTRMERDGLVLRLKPVNDQRKLYVSLTPAGLKLYESAQAQVEEAYRQIEAQFTVEKMRQLTALLEEFIALGNGMGGEE----EAS-------------
ENA|QLO26998|QLO26998.1	Klebsiella michiganensis homoprotocatechuate degradation operon regulator HpaR	---------------------------------------------------------------------------------ATGCACGACTCTCTAACCATTGCGTTGCTCCAGGCGCGAGAAGCGGCGATGAGTTATTTTCGCCCAATCGTTAAACGGCATAATTTGACTGAGCAACAGTGGCGCATCGTGCGTATTCTGGCGGAAAGCCCATCAATGGATTTTCACGATCTGGCGTATCGTGCCTGCATTTTG	---------------------------MHDSLTIALLQAREAAMAHFRPIVKRHNLTEQQWRIVRILAEHPSMDFHDLAFRACILRPSLTGILTRMERDGLVLRLKPVNDQRKLYVSLTPAGLKLYESAQAQVEEAYRQIEAQFTVEKMRQLTALLEEFIALGNGMGGEE----EAS-------------
ENA|VUS38393|VUS38393.1	Klebsiella sp. WCHKl090001 Transcriptional activatory protein BadR	---------------------------------------------------------------------------------ATGCATGACTCATTAACCATCGCCCTGCTTCAGGCGAGGGAAGCGGCGATGTCGTACTTCCGGCCCATCGTGAAGCGGCATAACCTGACCGAGCAGCAGTGGCGCATCGTGCGCGTGCTGGCCGAACATCCGTCGATGGACTTTCACGACCTGGCGTTTCGGACCTGTATTTTG	---------------------------MHDSLTIALLQAREAAMAHFRPIVKRHNLTEQQWRIVRILAENPSMDFHDLAFRACILRPSLTGILTRMERDGLVLRLKPVSDQRKLYVSLTPAGLKLYESAQAQVEEAYRLIESEFTAEKMQQLTALLEEFIALGNGVRGEE----EESS------------
ENA|TGN42383|TGN42383.1	Klebsiella oxytoca homoprotocatechuate degradation operon regulator HpaR	---------------------------------------------------------------------------------ATGCACGATTCTTTAACCATTGCGTTGCTCCAGGCGCGTGAAGTGGCGATGAGTTATTTTCGTCCTATTGTTAAGCGCCACAATTTGACTGAACAGCAGTGGCGCATCGTGCGTATTCTGGCGGAAGGAAAGTCGATGGATTTTCACGATCTGGCTTATCGCGCCTGTATTTTG	---------------------------MHDSLTIALLQAREAAMAHFRPIVKRHNLTEQQWRIVRILAEHPSMDFHDLAFRACILRPSLTGILTRMERDGLVLRLKPVNDQRKLYVSLTPAGSTLYESAQAQVEEAYRQIEAQFTVEKMRQLTALLEEFIALGNGAQGEG----EES-------------
ENA|AEX03739|AEX03739.1	Klebsiella michiganensis KCTC 1686 homoprotocatechuate degradation operon regulator, HpaR	---------------------------------------------------------------------------------ATGCACGACTCTCTAACCATTGCGTTGCTCCAGGCGCGAGAAGCGGCGATGAGTTATTTTCGCCCAATCGTTAAACGGCATAATTTGACTGAGCAACAGTGGCGCATCGTGCGTATTCTGGCGGAAAGCCCATCAATGGATTTTCACGATCTGGCGTATCGCGCCTGCATTTTG	---------------------------MHDSLTIALLQAREAAMAHFRPIVKRHNLTEQQWRIVRILAENPSMDFHDLAFRACILRPSLTGILTRMERDGLVLRLKPVNDQRKLYVSLTPAGLKLYESAQAQVEEAYRQIEAQFTVEKMRQLTALLEEFIALGNGVGGEE----EAS-------------
ENA|AOV10300|AOV10300.1	Klebsiella sp. LTGPAF-6F homoprotocatechuate degradation operon regulator, HpaR	---------------------------------------------------------------------------------ATGCATGATTCATTAACCATTGCCTTGTTGCAGGCGCGTGAGGCGGCGATGGCCTACTTTCGGCCGATCGTCAAACGGCACAATCTCACCGAACAGCAGTGGCGGATCGTGCGAATTCTCGCCGAACGTCCGTCGATGGATTTTCACGATCTGGCCTTTCGCGCCTGCATCCTG	---------------------------MHDSLTIALLQAREAAMAHFRPIVKRHNLTEQQWRIVRILAENPSMDFHDLAFRACILRPSLTGILTRMERDGLVLRLKPVNDQRKLYVSLTPAGLKLYESAQAQVEEAYRQIEAQFTVEKMRQLTALLEEFIALGNGVGGEE----EAS-------------
ENA|MBG2683325|MBG2683325.1	Klebsiella michiganensis homoprotocatechuate degradation operon regulator HpaR	---------------------------------------------------------------------------------ATGCACGACTCTCTAACCATTGCGTTGCTCCAGGCGCGAGAAGCGGCGATGAGTTATTTTCGCCCAATCGTTAAACGGCATAATTTGACTGAGCAACAGTGGCGCATCGTGCGTATTCTGGCGGAAAGCCCATCAATGGATTTTCACGATCTGGCGTATCGCGCCTGCATTTTG	---------------------------MHDSLTIALLQAREAAMAHFRPIVKRHNLTEQQWRIVRILAENPSMDFHDLAFRACILRPSLTGILTRMERDGLVLRLKPVNDQRKLYVSLTPAGLKLYESAQAQVEEAYRQIEAQFTVEKMRQLTALLEEFIALGNGVGGEE----EAS-------------
ENA|OLP12839|OLP12839.1	Klebsiella michiganensis homoprotocatechuate degradation operon regulator, HpaR	---------------------------------------------------------------------------------ATGCACGACTCTCTAACCATTGCGTTGCTCCAGGCGCGAGAAGCGGCGATGAGTTATTTTCGCCCAATCGTTAAACGGCATAATTTGACTGAGCAACAGTGGCGCATCGTGCGTATTCTGGCGGAAAGCCCATCAATGGATTTTCACGATCTGGCGTATCGTGCCTGCATTTTG	---------------------------MHDSLTIALLQAREAAMAHFRPIVKRHNLTEQQWRIVRILAENPSMDFHDLAFRACILRPSLTGILTRMERDGLVLRLKPVNDQRKLYVSLTPAGLKLYESAQAQVEEAYRQIEAQFTVEKMRQLTALLEEFIALGNGVGGEE----EAS-------------
ENA|PLO59459|PLO59459.1	Klebsiella michiganensis homoprotocatechuate degradation operon regulator HpaR	---------------------------------------------------------------------------------ATGCACGACTCACTAACCATTGCGTTGCTCCAGGCGCGAGAAGCGGCGATGAGTTATTTTCGCCCAATCGTTAAACGGCATAATTTGACTGAGCAACAGTGGCGCATCGTGCGTATTCTGGCGGAAAGCCCATCAATGGATTTTCACGATCTGGCGTATCGCGCCTGCATTTTG	---------------------------MHDSLTIALLQAREAAMAHFRPIVKRHNLTEQQWRIVRILAENPSMDFHDLAFRACILRPSLTGILTRMERDGLVLRLKPVNDQRKLYVSLTPAGLKLYESAQAQVEEAYRQIEAQFTVEKMRQLTALLEEFIALGNGVGGEE----EAS-------------
ENA|RWT47092|RWT47092.1	Klebsiella michiganensis homoprotocatechuate degradation operon regulator HpaR	---------------------------------------------------------------------------------ATGCACGACTCACTAACCATTGCGTTGCTCCAGGCGCGAGAAGCGGCGATGAGTTATTTTCGCCCAATCGTTAAACGGCATAATTTGACTGAGCAACAGTGGCGCATCGTGCGTATTCTGGCGGAAAGCCCATCAATGGATTTTCACGATCTGGCGTATCGCGCCTGCATTTTG	---------------------------MHDSLTIALLQAREAAMAHFRPIVKRHNLTEQQWRIVRILAENPSMDFHDLAFRACILRPSLTGILTRMERDGLVLRLKPVNDQRKLYVSLTPAGLKLYESAQAQVEEAYRQIEAQFTVEKMRQLTALLEEFIALGNGVGGEE----EAS-------------
ENA|STR41954|STR41954.1	Klebsiella michiganensis Homoprotocatechuate degradative operon repressor	---------------------------------------------------------------------------------ATGCACGACTCACTAACCATTGCGTTGCTCCAGGCGCGAGAAGCGGCGATGAGTTATTTTCGCCCAATCGTTAAACGGCATAATTTGACTGAGCAACAGTGGCGCATCGTGCGTATTCTGGCGGAAAGCCCATCAATGGATTTTCACGATCTGGCGTATCGCGCCTGCATTTTG	---------------------------MHDSLTIALLQAREAAMAHFRPIVKRHNLTEQQWRIVRILAENPSMDFHDLAFRACILRPSLTGILTRMERDGLVLRLKPVNDQRKLYVSLTPAGLKLYESAQAQVEEAYRQIEAQFTVEKMRQLTALLEEFIALGNGVGGEE----EAS-------------
ENA|STV83228|STV83228.1	Klebsiella michiganensis Homoprotocatechuate degradative operon repressor	---------------------------------------------------------------------------------ATGCACGACTCACTAACTATTGCGTTGCTCCAGGCGCGAGAAGCGGCGATGAGTTATTTTCGCCCAATCGTTAAACGGCATAATTTGACTGAGCAACAGTGGCGCATCGTGCGTATTCTGGCGGAAAGCCCATCAATGGATTTTCACGATCTGGCGTATCGCGCCTGCATTTTG	---------------------------MHDSLTIALLQAREAAMAHFRPIVKRHNLTEQQWRIVRILAENPSMDFHDLAFRACILRPSLTGILTRMERDGLVLRLKPVNDQRKLYVSLTPAGLKLYESAQAQVEEAYRQIEAQFTVEKMRQLTALLEEFIALGNGVGGEE----EAS-------------
ENA|STV96413|STV96413.1	Klebsiella michiganensis Homoprotocatechuate degradative operon repressor	---------------------------------------------------------------------------------ATGCACGACTCTCTAACCATTGCGTTGCTCCAGGCGCGAGAAGCGGCGATGAGTTATTTTCGCCCAATCGTTAAACGGCATAATTTGACTGAGCAACAGTGGCGCATCGTGCGTATTCTGGCGGAAAGCCCATCAATGGATTTTCACGATCTGGCGTATCGCGCCTGCATTTTG	---------------------------MHDSLTIALLQAREAAMAHFRPIVKRHNLTEQQWRIVRILAENPSMDFHDLAFRACILRPSLTGILTRMERDGLVLRLKPVNDQRKLYVSLTPAGLKLYESAQAQVEEAYRQIEAQFTVEKMRQLTALLEEFIALGNGVGGEE----EAS-------------
ENA|PLM62977|PLM62977.1	Klebsiella michiganensis homoprotocatechuate degradation operon regulator HpaR	---------------------------------------------------------------------------------ATGCACGACTCTCTAACCATTGCGTTGCTCCAGGCGCGAGAAGCGGCGATGAGTTATTTTCGCCCAATCGTTAAACGGCATAATTTGACTGAGCAACAGTGGCGCATCGTGCGTATTCTGGCGGAAAGCCCATCAATGGATTTTCACGATCTGGCGTATCGTGCCTGCATTTTG	---------------------------MHDSLTIALLQAREAAMAHFRPIVKRHNLTEQQWRIVRILAENPSMDFHDLAFRACILRPSLTGILTRMERDGLVLRLKPVNDQRKLYVSLTPAGLKLYESAQAQVEEAYRQIEAQFTVEKMRQLTALLEEFIALGNRVGGEE----EAS-------------
ENA|PXW48717|PXW48717.1	Klebsiella oxytoca homoprotocatechuate degradation regulator HpaR	---------------------------------------------------------------------------------ATGCACGACTCTCTAACCATTGCGTTGCTCCAGGCGCGAGAAGCGGCGATGAGTTATTTTCGCCCAATCGTTAAACGGCATAATTTGACTGAGCAACAGTGGCGCATCGTGCGTATTCTGGCGGAAAGCCCATCAATGGATTTTCACGATCTGGCGTATCGCGCCTGCATTTTG	---------------------------MHDSLTIALLQARETAMAHFRPIVKRHNLTEQQWRIVRILAENPSMDFHDLAFRACILRPSLTGILTRMERDGLVLRLKPVNDQRKLYVSLTPAGLKLYDSAQTQVEEAYRLIEAEFTAEKMQQLTALLEEFIALGNGVRGEE----EESS------------
ENA|MBA7931819|MBA7931819.1	Klebsiella sp. RHBSTW-00215 homoprotocatechuate degradation operon regulator HpaR	---------------------------------------------------------------------------------ATGCACGACTCTCTAACCATTGCGTTGCTCCAGGCGCGAGAAGCGGCGATGAGTTATTTTCGCCCAATCGTTAAACGGCATAATTTGACTGAGCAACAGTGGCGCATCGTGCGTATTCTGGCGGAAAGCCCATCAATGGATTTTCACGATCTGGCGTATCGCGCCTGCATTTTG	---------------------------MHDSLTIALLQAREAAMAHFRPIVKRHNLTEQQWRIVRILGENPSMDFHDLAFRACILRPSLTGILTRMERDGLVLRLKPVNDQRKLYVSLTPAGLKLYDSAQTQVEEAYRLIEAEFTAEKMQQLTALLEEFIALGNGVRGEE----EESS------------
ENA|PLL40018|PLL40018.1	Klebsiella michiganensis homoprotocatechuate degradation operon regulator HpaR	---------------------------------------------------------------------------------ATGCACGACTCACTAACCATTGCGTTGCTCCAGGCGCGAGAAGCGGCGATGAGTTATTTTCGCCCAATCGTTAAACGGCATAATTTGACTGAGCAACAGTGGCGCATCGTGCGTATTCTGGCGGAAAGCCCATCAATGGATTTTCACGATCTGGCGTATCGCGCCTGCATTTTA	---------------------------MHDSLTIALLQAREAAMAHFRPIVKRHNLTEQQWRIVRILAEHPSVDFHDLAFRACILRPSLTGILTRMERDGLVLRLKPVNDQRKLYVSLTPAGLKLYESAQAQVEEAYRQIEAQFTVEKMRQLTALLEEFIALGNGMGGEE----EAS-------------
ENA|MBA8123405|MBA8123405.1	Klebsiella grimontii homoprotocatechuate degradation operon regulator HpaR	---------------------------------------------------------------------------------ATGCACGACTCTCTAACCATTGCGTTGCTCCAGGCGCGAGAAGCGGCGATGAGTTATTTTCGCCCAATCGTTAAACGGCATAATTTGACTGAGCAACAGTGGCGCATCGTGCGTATTCTGGCGGAAAGCCCATCAATGGATTTTCACGATCTGGCGTATCGTGCCTGCATTTTG	---------------------------MHDSLTIALLQAREAAMAHFRPIVKRHNLTEQQWRIVRILAENPSMDFHDLAFRACILRPSLTGILTRMERDGLVLRLKPVNDQRKLYVSLTPAGLKLYESAQAQVEEAYRQIEAEFTVEKMRQLTALLEEFIALGNGTRGEE----EAS-------------
ENA|QLO54466|QLO54466.1	Klebsiella grimontii homoprotocatechuate degradation operon regulator HpaR	---------------------------------------------------------------------------------ATGCACGACTCACTAACCATTGCGTTGCTCCAGGCGCGAGAAGCGGCGATGAGTTATTTTCGCCCAATCGTTAAACGGCATAATTTGACAGAGCAACAGTGGCGCATCGTGCGTATTCTGGCGGAAAGCCCATCAATGGATTTTCACGATCTGGCGTATCGCGCCTGCATTTTG	---------------------------MHDSLTIALLQAREAAMAHFRPIVKRHNLTEQQWRIVRILAENPSMDFHDLAFRACILRPSLTGILTRMERDGLVLRLKPVNDQRKLYVSLTPAGLKLYESAQAQVEEAYRQIEAEFTVEKMRQLTALLEEFIALGNGTRGEE----EAS-------------
ENA|QMR66333|QMR66333.1	Klebsiella grimontii homoprotocatechuate degradation operon regulator HpaR	---------------------------------------------------------------------------------ATGCACGACTCTCTAACCATTGCGTTGCTCCAGGCGCGAGAAGCGGCGATGAGTTATTTTCGCCCAATCGTTAAACGGCATAATTTGACTGAGCAACAGTGGCGCATCGTGCGTATTCTGGCGGAGAGCCCATCAATGGATTTTCACGATCTGGCGTATCGCGCCTGCATTTTG	---------------------------MHDSLTIALLQAREAAMAHFRPIVKRHNLTEQQWRIVRILAENPSMDFHDLAFRACILRPSLTGILTRMERDGLVLRLKPVNDQRKLYVSLTPAGLKLYESAQAQVEEAYRQIEAEFTVEKMRQLTALLEEFIALGNGTRGEE----EAS-------------
ENA|SNU33584|SNU33584.1	Klebsiella oxytoca Homoprotocatechuate degradative operon repressor	---------------------------------------------------------------------------------ATGCACGACTCACTAACCATTGCGTTGCTCCAGGCGCGAGAAGCGGCGATGAGTTATTTTCGCCCAATCGTTAAACGGCATAATTTGACTGAGCAACAGTGGCGCATCGTGCGTATTCTGGCGGAAAGCCCATCAATGGATTTTCACGATCTGGCGTATCGCGCCTGCATTTTG	---------------------------MHDSLTIALLQAREAAMAHFRPIVKRHNLTEQQWRIVRILAENPSMDFHDLAFRACILRPSLTGILTRMERDGLVLRLKPVNDQRKLYVSLTPAGLKLYESAQAQVEEAYRQIEAEFTVEKMRQLTALLEEFIALGNGTRGEE----EAS-------------
ENA|STW09544|STW09544.1	Klebsiella grimontii Homoprotocatechuate degradative operon repressor	---------------------------------------------------------------------------------ATGCACGACTCACTAACCATTGCGTTGCTCCAGGCGCGAGAAGCGGCGATGAGTTATTTTCGCCCAATCGTTAAACGGCATAATTTGACTGAGCAACAGTGGCGCATCGTGCGTATTCTGGCGGAAAGCCCATCAATGGATTTTCACGATCTGGCGTATCGCGCCTGCATTTTG	---------------------------MHDSLTIALLQAREAAMAHFRPIVKRHNLTEQQWRIVRILAENPSMDFHDLAFRACILRPSLTGILTRMERDGLVLRLKPVNDQRKLYVSLTPAGLKLYESAQAQVEEAYRQIEAEFTVEKMRQLTALLEEFIALGNGTRGEE----EAS-------------
ENA|VUT00748|VUT00748.1	Klebsiella pasteurii Transcriptional activatory protein BadR	------------------------------ATGATTAACTGTTTCTATATTAATGATTTTGAATTTTTCAGGGGAAAGATAATGCACGACTCTCTAACCATTGCGTTGCTCCAGGCGCGAGAAGCGGCGATGAGTTATTTTCGCCCAATCGTTAAACGGCATAATTTGACTGAGCAACAGTGGCGCATCGTGCGTATTCTGGCGGAAAGCCCATCAATGGATTTTCACGATCTGGCGTATCGCGCCTGCATTTTG	---------------------------MHDSLTIALLQAREAAMAHFRPIVKRHNLTEQQWRIVRILAENPSMDFHDLAFRACILRPSLTGILTRMERDGLVLRLKPVNDQRKLYVSLTPAGLKLYESAQAQVEEAYRQIEAEFTVEKMRQLTALLEEFIALGNGAQGEE----EAS-------------
ENA|EJU30584|EJU30584.1	Klebsiella sp. OBRC7 homoprotocatechuate degradation operon regulator, HpaR	------------------------------ATGATTAACTGTTTCTATATTAATGATTTTGAATTTTTCAGGGGAAAGATAATGCACGACTCTCTAACCATTGCGTTGCTCCAGGCGCGAGAAGCGGCGATGAGTTATTTTCGCCCAATCGTTAAACGGCATAATTTGACTGAGCAACAGTGGCGCATCGTGCGTATTCTGGCGGAAAGCCCATCAATGGATTTTCACGATCTGGCGTATCGCGCCTGCATTTTG	---------------------------MHDSLTIALLQAREAAMAHFRPIVKRHNLTEQQWRIVRILAEHPSMDFHDLAFRACILRPSLTGILTRMERDGLVLRLKPVNDQRKLYVSLTPAGLKLYESAQAQVEEAYRQIEAQFTVEKMRQLTALLEEFIALGNGMDGEE----EAS-------------
ENA|CAD7556633|CAD7556633.1	Citrobacter europaeus Homoprotocatechuate degradative operon repressor	------------------------------ATGATTAACTGTTTCTATATTAATGATTTTGAATTTTTCAGGGGAAAGATAATGCACGACTCTCTAACCATTGCGTTGCTCCAGGCGCGAGAAGCGGCGATGAGTTATTTTCGCCCAATCGTTAAACGGCATAATTTGACTGAGCAACAGTGGCGCATCGTGCGTATTCTGGCGGAAAGCCCATCAATGGATTTTCACGATCTGGCGTATCGCGCCTGCATTTTG	---------------------------MHDSLTIALLQAREAAMAHFRPIVKRHNLTEQQWRIVRILAENPSMDFHDLAFRACILRPSLTGILTRMERDGLVLRLKPVNDQRKLYVSLTPAGSKLYESAQVQVEEAYRLIEADFTVEKMQQLTMLLEEFISLGNG-ARAE----EEGSS-----------
ENA|KDF07998|KDF07998.1	Citrobacter freundii MGH 56 homoprotocatechuate degradative operon repressor	---------------------------------------------------------------------------------ATGCACGACTCTCTAACCATTGCGTTGCTCCAGGCGCGAGAAGCGGCGATGAGTTATTTTCGCCCAATCGTTAAACGGCATAATTTGACTGAGCAACAGTGGCGCATCGTGCGTATTCTGGCGGAAAGCCCATCAATGGATTTTCACGATCTGGCGTATCGCGCCTGCATTTTG	---------------------------MHDSLTIALLQAREAAMAHFRPIVKRHNLTEQQWRIVRILAENPSMDFHDLAFRACILRPSLTGILTRMERDGLVLRLKPVNDQRKLYVSLTPAGSKLYESAQVQVEEAYRLIEADFTVEKMQQLTMLLEEFISLGNG-ARAE----EEGSS-----------
ENA|TCW12964|TCW12964.1	Raoultella sp. BIGb0138 homoprotocatechuate degradation regulator HpaR	---------------------------------------------------------------------------------ATGCACGACTCACTAACCATTGCGTTGCTCCAGGCGCGAGAAGCGGCGATGAGTTATTTTCGCCCAATCGTTAAACGGCATAATTTGACTGAGCAACAGTGGCGCATCGTGCGTATTCTGGCGGAAAGCCCATCAATGGATTTTCACGATCTGGCGTATCGCGCCTGCATTTTG	---------------------------MHDSLTIALLQAREAAMSHFRPIVKRHNLTEQQWRIVRILAENPSMDFHDLAFRACILRPSLTGILTRMERDGLVLRLKPVNDQRKLYVSLTAAGNTLYESAQAQVEEAYRLIEEQFTSEKMRQLTALLGEFIALGNRQNAGRGEGDEEEE------------
ENA|QHS47269|QHS47269.1	Klebsiella michiganensis homoprotocatechuate degradation operon regulator HpaR	---------------------------------------------------------------------------------ATGCACGACTCTCTAACCATTGCGTTGCTCCAGGCGCGAGAAGCGGCGATGAGTTATTTTCGCCCAATCGTTAAACGGCATAATTTGACTGAGCAACAGTGGCGCATCGTGCGTATTCTGGCGGAAAGCCCATCAATGGATTTTCACGATCTGGCGTATCGCGCCTGCATTTTG	---------------------------MHDSLTIALLQAREAAMAHFRPIVKRHNLTEQQWRIVRILAENPSMDFHDLAFRACILRPSLTGILTRMERDGLVLRLKPVNDQRKLYVSLTPAGLKLYESAQAKVEEAYRQIEAQFTVEKMRQLTALLEEFIALGNGVQGEE----G---------------
ENA|RDA98358|RDA98358.1	Klebsiella oxytoca homoprotocatechuate degradation operon regulator HpaR	---------------------------------------------------------------------------------ATGCACGACTCTCTAACCATTGCGTTGCTCCAGGCGCGAGAAGCGGCGATGAGTTATTTTCGCCCAATCGTTAAACGGCATAATTTGACTGAGCAACAGTGGCGCATCGTGCGTATTCTGGCGGAAAGCCCATCAATGGATTTTCACGATCTGGCGTATCGCGCATGCATTTTG	---------------------------MHDSLTIALLQAREAAMAHFRPIVKRHNLTEQQWRIVRILAENPSMDFHDLAFRACILRPSLTGILTRMERDALVLRLKPVNDQRKLYVSLTPAGLKLYESAQAQVEEAYRQIEAEFTVEKMRQLTALLEEFIALGNGTRGEE----EAG-------------
ENA|KLV66254|KLV66254.1	Citrobacter sp. MGH106 homoprotocatechuate degradative operon repressor	---------------------------------------------------------------------------------ATGCACGACTCTCTAACCATTGCGTTGCTCCAGGCGCGAGAAGCGGCGATGAGTTATTTTCGCCCAATCGTTAAACGGCATAATTTGACTGAGCAACAGTGGCGCATCGTGCGTATTCTGGCGGAAAGCCCATCAATGGATTTTCACGATCTGGCGTATCGCGCCTGCATTTTG	---------------------------MHDSLTIALLQAREAAMTHFRPIVKRHNLTEQQWRIVRILAENPSMDFHDLAFRACILRPSLTGILTRMERDGLVLRLKPVNDQRKLYISLTPAGSTLYERARSEVEEAYRLIEAEFTVEKMRQLTALLQEFITLGNGTGGDS----EEESLVSPADI-----
ENA|QDI10409|QDI10409.1	Raoultella electrica Benzoate anaerobic degradation regulator	---------------------------------------------------------------------------------ATGCACGACTCACTAACCATTGCGTTGCTCCAGGCGCGAGAAGCGGCGATGAGTTATTTTCGCCCAATCGTTAAACGGCATAATTTGACTGAGCAACAGTGGCGCATCGTGCGTATTCTGGCGGAAAGCCCATCAATGGATTTTCACGATCTGGCGTATCGCGCCTGCATTTTG	#NAME?
ENA|MXG00386|MXG00386.1	Raoultella sp. Lac1 homoprotocatechuate degradation operon regulator HpaR	---------------------------------------------------------------------------------ATGCATGACTCTCTAACCATTGCGTTGCTACAGGCGCGAGAAGCGGCGATGAGTTATTTTCGCCCAATCGTTAAACGGCATAATTTGACTGAGCAACAATGGCGCATTGTGCGTATTCTGGCGGAAAGCCCATCGATGGATTTTCACGATCTGGCGTATCGCGCCTGCATTTTG	#NAME?
ENA|BBV78319|BBV78319.1	Raoultella planticola homoprotocatechuate degradation operon regulator, HpaR	---------------------------------------------------------------------------------ATGCACGACTCTCTAACCATTGCGTTGCTCCAGGCGCGAGAAGCGGCGATGAGTTATTTTCGCCCAATCGTTAAACGGCATAATTTGACTGAGCAACAGTGGCGCATCGTGCGTATTCTGGCGGAAAGCCCATCAATGGATTTTCACGATCTGGCGTATCGCGCCTGCATTTTG	#NAME?
ENA|VFS65521|VFS65521.1	Raoultella terrigena Benzoate anaerobic degradation regulator	---------------------------------------------------------------------------------ATGCACGACTCTCTAACCATTGCGTTGCTCCAGGCGCGAGAAGCGGCGATGAGTTATTTTCGCCCAATCGTTAAACGGCATAATTTGACTGAGCAACAGTGGCGCATCGTGCGTATTCTGGCGGAAAGCCCATCAATGGATTTTCACGATCTGGCGTATCGCGCCTGCATTTTG	---------------------------MHDSLTIALLQAREAAMAHFRPIVKRHNLTEQQWRIVRILAESPSMDFHDLAFRACILRPSLTGILTRMERDGLVLRLKPVSDQRKLYVSLTAEGTRLYQSAQAQVEEAYRLIEEEFTSEKMQQLTALLEEFIALGNRNGAARDDRQEEE-------------
ENA|OMP93701|OMP93701.1	Raoultella terrigena homoprotocatechuate degradation operon regulator, HpaR	------------------------------ATGATTAACTGTTTCTATATTAATGATTTTGAATTTTTCAGGGGAAAGATAATGCACGACTCTCTAACCATTGCGTTGCTCCAGGCGCGAGAAGCGGCGATGAGTTATTTTCGCCCAATCGTTAAACGGCATAATTTGACTGAGCAACAGTGGCGCATCGTGCGTATTCTGGCGGAAAGCCCATCAATGGATTTTCACGATCTGGCGTATCGCGCCTGCATTTTG	---------------------------MHDSLTIALLQAREAAMGHFRPIVKRHNLTEQQWRIVRILAESPSMDFHDLAFRACILRPSLTGILTRMERDGLVLRLKPVNDQRKLYVSLTVEGTRLYQSAQAQVEEAYRLIEEEFTSEKMQQLTALLEEFIALGNRNGAARDDRQEEE-------------
ENA|KUQ79804|KUQ79804.1	Enterobacter cloacae transcriptional regulator	------------------------------ATGATTAACTGTTTCTATATTAATGATTTTGAATTTTTCAGGGGAAAGATAATGCACGACTCTCTAACCATTGCGTTGCTCCAGGCGCGAGAAGCGGCGATGAGTTATTTTCGCCCAATCGTTAAACGGCATAATTTGACTGAGCAACAGTGGCGCATCGTGCGTATTCTGGCGGAAAGCCCATCAATGGATTTTCACGATCTGGCGTATCGCGCCTGCATTTTG	---------------------------MHDSLTIALLQAREAAMSYFRPIVKRHNLTEQQWRIVRVLAEHPSMDFHDLAFRTCILRPSLTGILTRMERDGLVLRLKPMNDQRKLYVSLTKEGNALYEHAQAQVEEAYQQIEAEFTPEKMKQLTALLEEFIALGNRHVAGR---GEEEE------------
ENA|MVT05530|MVT05530.1	Raoultella sp. 10-1 homoprotocatechuate degradation operon regulator HpaR	---------------------------------------------------------------------------------ATGCACGACTCACTAACCATTGCGTTGCTCCAGGCGCGAGAAGCGGCGATGAGTTATTTTCGCCCAATCGTTAAACGGCATAATTTGACTGAGCAACAGTGGCGCATCGTGCGTATTCTGGCGGAAAGCCCATCAATGGATTTTCACGATCTGGCGTATCGCGCCTGCATTTTG	---------------------------MHDSLTIALLQAREAAMGHFRPIVKRHNLTEQQWRIVRILAENPSMDFHDLAFRACILRPSLTGILTRMERDGLVLRLKPVSDQRKLYVSLTAEGTKLYQSAQAQVEEAYRLIEEEFTSEKMQQLTALLEEFIALGNRNGAVRDDRQEEE-------------
ENA|AUO65636|AUO65636.1	Citrobacter freundii complex sp. CFNIH2 homoprotocatechuate degradation operon regulator, HpaR	---------------------------------------------------------------------------------ATGCACGACTCACTAACCATTGCGTTGCTCCAGGCGCGAGAAGCGGCGATGAGTTATTTTCGCCCAATCGTTAAACGGCATAATTTGACTGAGCAACAGTGGCGCATCGTGCGTATTCTGGCGGAAAGCCCATCAATGGATTTTCACGATCTGGCGTATCGCGCCTGCATTTTG	---------------------------MHDSLTIALLQAREAAMAHFRPIVKRHNLTEQQWRIVRILAENPSMDFHDLAFRACILRPSLTGILTRMERDGLVLRLKPVNDQRKLYVSLTPAGSKLYESVRIQVEEAYRLIESDFTVEKMQQLTVLLEEFISLGNGTGEMT----KRGKPE----------
ENA|MBE0127071|MBE0127071.1	Citrobacter amalonaticus homoprotocatechuate degradation operon regulator HpaR	---------------------------------------------------------------------------------ATGCACGACTCTCTAACCATTGCGTTGCTCCAGGCGCGAGAAGCGGCGATGAGTTATTTTCGCCCAATCGTTAAACGGCATAATTTGACTGAGCAACAGTGGCGCATCGTGCGTATTCTGGCGGAAAGCCCATCAATGGATTTTCACGATCTGGCGTATCGTGCCTGCATTTTG	---------------------------MHDSLTIALLQAREAAMAHFRPIVKRHNLTEQQWRIVRILAENPSMDFHDLAFRACILRPSLTGILTRMERDGLVLRLKPVNDQRKLYVSLTPAGSKLYESVRIQVEEAYRLIESDFTVEKMQQLTVLLEEFISLGNGTGEMT----KRGKPE----------
ENA|QPF08206|QPF08206.1	Raoultella terrigena homoprotocatechuate degradation operon regulator HpaR	------------------------------ATGATTAACTGTTTCTATATTAATGATTTTGAATTTTTCAGGGGAAAGATAATGCACGACTCTCTAACCATTGCGTTGCTCCAGGCGCGAGAAGCGGCGATGAGTTATTTTCGCCCAATCGTTAAACGGCATAATTTGACTGAGCAACAGTGGCGCATCGTGCGTATTCTGGCGGAAAGCCCATCAATGGATTTTCACGATCTGGCGTATCGCGCCTGCATTTTG	---------------------------MHDSLTIALLQAREAAMGHFRPIVKRHNLTEQQWRIVRILAESPSMDFHDLAFRACILRPSLTGILTRMERDGLVLRLKPVSDQRKLYVSLTAEGTRLYQSAQAQVEEAYRLIEEEFTSEKMQQLTALLEEFIALGNRNGAARDDRQEEE-------------
ENA|VED54398|VED54398.1	Raoultella terrigena MarR family transcriptional regulator	---------------------------------------------------------------------------------ATGCACGACTCTCTAACCATTGCGTTGCTCCAGGCGCGAGAAGCGGCGATGAGTTATTTTCGCCCAATCGTTAAACGGCATAATTTGACTGAGCAACAGTGGCGCATCGTGCGTATTCTGGCGGAAAGCCCATCAATGGATTTTCACGATCTGGCGTATCGCGCCTGCATTTTG	---------------------------MHDSLTIALLQAREAAMGHFRPIVKRHNLTEQQWRIVRILAESPSMDFHDLAFRACILRPSLTGILTRMERDGLVLRLKPVSDQRKLYVSLTAEGTRLYQSAQAQVEEAYRLIEEEFTSEKMQQLTALLEEFIALGNRNGAARDDRQEEE-------------
ENA|KNC89066|KNC89066.1	Trabulsiella odontotermitis homoprotocatechuate degradative operon repressor	---------------------------GTGACGATTAACTGTTTCTATATTAATGATTTTGAATTTTTCAGGGGAAAGATAATGCACGACTCACTAACCATTGCGTTGCTCCAGGCGCGAGAAGCGGCGATGAGTTATTTTCGCCCAATCGTTAAACGGCATAATTTGACTGAGCAACAGTGGCGCATCGTGCGTATTCTGGCGGAAAGCCCATCAATGGATTTTCACGATCTGGCGTATCGCGCCTGCATTTTG	---------------------------MHDSLTIALLQAREAAMGYFRPIVKRHNLTEQQWRIVRVLADNPSMDFHDLAFRTCILRPSLTGILTRMERDGLVLRLKPVTDQRKLYVSLTKAGYALYEHAQSQVEEAYRQIEMEFTPEKMQQLTALLEEFIALGNPQAAER---DEEEE------------
ENA|RTN93963|RTN93963.1	Enterobacter sp. WCHEn090032 homoprotocatechuate degradation operon regulator HpaR	---------------------------------------------------------------------------------ATGCACGACTCTCTAACCATTGCGTTGCTCCAGGCGCGAGAAGCGGCGATGAGTTATTTTCGCCCAATCGTTAAACGGCATAATTTGACTGAGCAACAGTGGCGCATCGTGCGTATTCTGGCGGAAAGCCCATCAATGGATTTTCACGATCTGGCGTATCGCGCCTGCATTTTG	---------------------------MHDSLTIALLQAREAAMSYFRPIVKRHNLTEQQWRIVRVLAEHPSMDFHDLAFRTCILRPSLTGILTRMERDGLVLRLKPVNDQRKLYVSLTKEGTALYEHAQAQVEEAYQQIEAEYTPEKMKQLTALLEEFIALGNRHNAAR---EEEE-------------
ENA|RWT79781|RWT79781.1	Enterobacter cloacae homoprotocatechuate degradation operon regulator HpaR	---------------------------------------------------------------------------------ATGCACGACTCTCTAACCATTGCGTTGCTCCAGGCGCGAGAAGCGGCGATGAGTTATTTTCGCCCAATCGTTAAACGGCATAATTTGACTGAGCAACAGTGGCGCATCGTGCGTATTCTGGCGGAAAGCCCATCAATGGATTTTCACGATCTGGCGTATCGCGCATGCATTTTG	---------------------------MHDSLTIALLQAREAAMSYFRPIVKRHNLTEQQWRIVRVLAEHPSMDFHDLAFRTCILRPSLTGILTRMERDGLVLRLKPVNDQRKLYVSLTKEGTALYEHAQAQVEEAYQQIEAEYTPEKMKQLTALLEEFIALGNRHNAAR---EEEE-------------
ENA|KJN21762|KJN21762.1	Enterobacter sichuanensis homoprotocatechuate degradative operon repressor	TTGCAGGGGCAGCGCAGTCCCGGTAACGTGATGATTAACTGTTTCTATATTAATGATTTTGAATTTTTCAGGGGGAAGATAATGCACGACTCACTAACCATTGCGTTGCTCCAGGCGCGAGAAGCGGCGATGAGTTATTTTCGCCCAATCGTTAAACGGCATAATTTGACAGAGCAACAGTGGCGCATCGTGCGTATTCTGGCGGAAAGCCCATCAATGGATTTTCACGATCTGGCGTATCGCGCCTGCATTTTGCGCCCAAGCCTGACCGGGATCCTCACGCGGATGGAACGCGACGGTTTAGTGTTGCGATTAAAGCCGATCAATGATCAGCGGAAGCTCTATATCTCGCTGACCAAAGAGGGGCAGGCCCTGTATAACCGCGCTCAGACACAGATT…	---------------------------MHDSLTIALLQAREAAMSYFRPIVKRHNLTEQQWRIVRVLAEHPSMDFHDLAFRTCILRPSLTGILTRMERDGLVLRLKPVNDQRKLYVSLTKEGTALYEHAQAQVEEAYQQIEAEYTPEKMKQLTALLEEFIALGNRHNAAR---EEEE-------------
ENA|QIU91579|QIU91579.1	Yokenella regensburgei homoprotocatechuate degradation operon regulator HpaR	TTGCAGGGGCAGCGCAGTCCCGGTAACGTGATGATTAACTGTTTCTATATTAATGATTTTGAATTTTTCAGGGGAAAGATAATGCACGACTCTCTAACCATTGCGTTGCTCCAGGCGCGAGAAGCGGCGATGAGTTATTTTCGCCCAATCGTTAAACGGCATAATTTGACTGAGCAACAGTGGCGCATCGTGCGTATTCTGGCGGAAAGCCCATCAATGGATTTTCACGATCTGGCGTATCGCGCCTGCATTTTGCGCCCAAGCCTGACCGGGATCCTTACGCGGATGGAACGCGACGGTTTAGTGTTGCGATTAAAGCCGATCAATGATCAGCGGAAGCTCTATATCTCGCTAACCAAAGAGGGGCAGGCGCTGTATAACCGCGCTCAGACACAGATT…	---------------------------MHDSLTIALLQAREAAMGYFRPIVKRHNLTEQQWRIVRVLADNPSMDFHDLAFRTCILRPSLTGILTRMERDGLVLRLKPISDQRKLYVSLTPAGVALYEHAQAQVEEAYRQIEVEFTPEKMQQLTALLEEFIVLGNRHIASR---GDADTDE----------
ENA|EHM51639|EHM51639.1	Yokenella regensburgei ATCC 43003 homoprotocatechuate degradation operon regulator, HpaR	---------------------------------------------------------------------------------ATGCACGACTCTCTAACCATTGCGTTGCTCCAGGCGCGAGAAGCGGCGATGAGTTATTTTCGCCCAATCGTTAAACGGCATAATTTGACTGAGCAACAGTGGCGCATCGTGCGTATTCTGGCGGAAAGCCCATCAATGGATTTTCACGATCTGGCGTATCGCGCCTGCATTTTG	---------------------------MHDSLTIALLQAREAAMGYFRPIVKRHNLTEQQWRIVRVLADNPSMDFHDLAFRTCILRPSLTGILTRMERDGLVLRLKPISDQRKLYVSLTPAGVALYEHAQAQVEEAYRQIEVEFTPEKMQQLTALLEEFIVLGNRHIASR---GDADTDE----------
ENA|RDK13716|RDK13716.1	Enterobacter sp. 9-2 homoprotocatechuate degradation operon regulator HpaR	---------------------------------------------------------------------------------ATGCACGACTCACTAACCATTGCGTTGCTCCAGGCGCGAGAAGCGGCGATGAGTTATTTTCGCCCAATCGTTAAACGGCATAATTTGACTGAGCAACAGTGGCGCATCGTGCGTATTCTGGCGGAAAGCCCATCAATGGATTTTCACGATCTGGCGTATCGCGCCTGCATTTTG	---------------------------MHDSLTIALLQAREAAMSYFRPIVKRHNLTEQQWRIVRVLAEHPSMDFHDLAFRTCILRPSLTGILTRMERDGLVLRLKPVNDQRKLYVSLTKEGNALYEHAQAQVEEAYQQIEAEYTSEKMKQLTALLEEFIALGNRHIAER---GEEET------------
ENA|VDR29985|VDR29985.1	Raoultella terrigena Benzoate anaerobic degradation regulator	---------------------------------------------------------------------------------ATGCATGACTCATTAACCATCGCGCTGTTGCAGGCGCGTGAAGCGGCGATGGGCTACTTCCGCCCGATAGTGAAGCGGCATAATCTGACCGAGCAGCAGTGGCGTATTGTCCGCGTGCTGGCCGAGCATCCTTCCATGGATTTTCACGATCTGGCGTTTCGCACCTGCATTTTA	---------------------------MHDSLTIALLQAREAAMGHFRPIVKRHNLTEQQWRIVRILAENPSMDFHDLAFRACILRPSLTGILTRMERDGLVLRLKPVSDQRKLYVSLTAEGTKLYQSAQAQVEEAYRLIEEEFTSEKMRQLTALLEEFIALGNRNGAARDDRQEEE-------------
ENA|QMR76531|QMR76531.1	Enterobacter sp. RHBSTW-00175 homoprotocatechuate degradation operon regulator HpaR	---------------------------------------------------------------------------------ATGCACGACTCACTAACCATTGCGTTGCTCCAGGCGCGAGAAGCGGCGATGAGTTATTTTCGCCCAATCGTTAAACGGCATAATTTGACAGAGCAACAGTGGCGCATCGTGCGTATTCTGGCGGAAAGCCCATCAATGGATTTTCACGATCTGGCGTATCGCGCCTGCATTTTG	---------------------------MHDSLTIALLQAREAAMSYFRPIVKRHNLTEQQWRIVRVLAEHPSMDFHDLAFRTCILRPSLTGILTRMERDGLVLRLKPVNDQRKLYVSLTKEGNALYEHAQAQVEEAYQQIEAEYTPEKMQQLTALLEEFIALGNRHIAER---GEDEE------------
ENA|TCQ72224|TCQ72224.1	Raoultella ornithinolytica homoprotocatechuate degradation regulator HpaR	---------------------------------------------------------------------------------ATGCATGATTCATTAACCATCGCCTTGCTTCAGGCGCGCGAAGCGGCAATGACCTATTTCCGCCCCATCGTTAAAAGCCACAATCTGACCGACCAGCAATGGCGCATTGTGCGAATCCTGGCCGATAGCCCCTCTATGGATTTTCACGAGCTGGCCTTTCGTACCTGTATTTTG	---------------------------MHDSLTIALLQAREAAMGHFRPIVKRHNLTEQQWRIVRILAESPSMDFHDLAFRACILRPSLTGILTRMERDGLVLRLKPVSDQRKLYVSLTAEGTKLYQSAQAQVEEAYRLIEEEFTSEKMRQLTALLEEFIALGNRNGAARDDRQEEE-------------
ENA|TDQ21147|TDQ21147.1	Raoultella sp. BIGb0149 homoprotocatechuate degradation regulator HpaR	---------------------------------------------------------------------------------ATGCATGATTCGTTAACCATCGCGCTGTTACAGGCGCGGGAAGCGGCGATGGGCTATTTTCGGCCGATCGTGAAACGACACAACCTGACGGAGCAGCAGTGGCGAATAGTCCGCGTGCTGGCAGATAACCCGTCGATGGATTTTCATGACCTGGCGTTTCGTACCTGCATTTTG	---------------------------MHDSLTIALLQAREAAMGHFRPIVKRHNLTEQQWRIVRILAESPSMDFHDLAFRACILRPSLTGILTRMERDGLVLRLKPVSDQRKLYVSLTAEGTKLYQSAQAQVEEAYRLIEEEFTSEKMRQLTALLEEFIALGNRNGAVRDDRQEEE-------------
ENA|TFF56334|TFF56334.1	Enterobacter sp. A11 homoprotocatechuate degradation operon regulator HpaR	---------------------------------------------------------------------------------ATGCACGACTCACTAACCATTGCGTTGCTCCAGGCGCGAGAAGCGGCGATGAGTTATTTTCGCCCAATCGTTAAACGGCATAATTTGACTGAGCAACAGTGGCGCATCGTGCGTATTCTGGCGGAAAGCCCATCAATGGATTTTCACGATCTGGCTTATCGCGCCTGCATTTTG	---------------------------MHDSLTIALLQAREAAMSYFRPIVKRHNLTEQQWRIVRVLAEHPSMDFHDLAFRTCILRPSLTGILTRMERDGLVLRLKPVNDQRKLYVSLTKEGNALYEHAQAQVEEAYQQIEAEYTPEKMKQLTALLEEFIALGNRHIAER---GEEEE------------
ENA|PTM37169|PTM37169.1	Enterobacter cloacae homoprotocatechuate degradation operon regulator HpaR	---------------------------------------------------------------------------------ATGCACGACTCTCTAACCATTGCGTTGCTCCAGGCGCGAGAAGCGGCGATGAGTTATTTTCGCCCAATCGTTAAACGGCATAATTTGACTGAGCAACAGTGGCGCATCGTGCGTATTCTGGCGGAAAGCCCATCAATGGATTTTCACGATCTGGCGTATCGCGCCTGCATTTTG	---------------------------MHDSLTIALLQAREAAMSYFRPIVKRHNLTEQQWRIVRVLAEHPSMDFHDLAFRTCILRPSLTGILTRMERDGLVLRLKPVNDQRKLYVSLTKEGNALYEHAQAQVEEAYQQIEAEYTPEKMKQLTALLEEFIALGNRHIAER---GEEEE------------
ENA|RXW29271|RXW29271.1	Enterobacter cloacae homoprotocatechuate degradation operon regulator HpaR	------------------------------ATGATTAACTGTTTCTATATTAATGATTTTGAATTTTTCAGGGGAAAGATAATGCACGACTCTCTAACCATTGCGTTGCTCCAGGCGCGAGAAGCGGCGATGAGTTATTTTCGCCCAATCGTTAAACGGCATAATTTGACTGAGCAACAGTGGCGCATCGTGCGTATTCTGGCGGAAAGCCCATCAATGGATTTTCACGATCTGGCGTATCGCGCCTGCATTTTG	---------------------------MHDSLTIALLQAREAAMSYFRPIVKRHNLTEQQWRIVRVLAEHPSMDFHDLAFRTCILRPSLTGILTRMERDGLVLRLKPVNDQRKLYVSLTKEGNALYEHAQAQVEEAYQQIEAEYTPEKMKQLTALLEEFIALGNRHIAER---GEEEE------------
ENA|RAZ63771|RAZ63771.1	Enterobacter cloacae homoprotocatechuate degradation operon regulator HpaR	---------------------------------------------------------------------------------ATGCACGACTCACTAACCATTGCGTTGCTCCAGGCGCGAGAAGCGGCGATGAGTTATTTTCGCCCAATCGTTAAACGGCATAATTTGACTGAGCAACAGTGGCGCATCGTGCGTATTCTGGCGGAAAGCCCATCAATGGATTTTCACGATCTGGCTTATCGCGCCTGCATTTTG	---------------------------MHDSLTIALLQAREAAMSYFRPIVKRHNLTEQQWRIVRVLAEHPSMDFHDLAFRTCILRPSLTGILTRMERDGLVLRLKPVNDQRKLYVSLTKEGNALYEHAQAQVEEAYQQIEAEYTPEKMKQLTALLEEFIELGNRHNAGR---EEEE-------------
ENA|PVU50673|PVU50673.1	Enterobacter sp. HN503E2II homoprotocatechuate degradation operon regulator HpaR	---------------------------------------------------------------------------------ATGCACGACTCACTAACCATTGCGTTGCTCCAGGCGCGAGAAGCGGCGATGAGTTATTTTCGCCCAATCGTTAAACGGCATAATTTGACTGAGCAACAGTGGCGCATCGTGCGTATTCTGGCGGAAAGCCCATCAATGGATTTTCACGATCTGGCGTATCGCGCCTGCATTTTG	---------------------------MHDSLTIALLQAREAAMSYFRPIVKRHNLTEQQWRIVRVLAEHPSMDFHDLAFRTCILRPSLTGILTRMERDGLVLRLKPVNDQRKLYVSLTKEGNALYEHAQAQVEEAYQQIEAEYTPEKMKQLTALLEEFIELGNRHNAGR---EEEE-------------
ENA|STD25724|STD25724.1	Enterobacter asburiae MarR family transcriptional regulator	---------------------------------------------------------------------------------ATGCACGACTCACTAACCATTGCGTTGCTCCAGGCGCGAGAAGCGGCGATGAGTTATTTTCGCCCAATCGTTAAACGGCATAATTTGACTGAGCAACAGTGGCGCATCGTGCGTATTCTGGCTGAAAGCCCATCAATGGATTTTCACGATCTGGCGTATCGCGCCTGCATTTTG	---------------------------MHDSLTIALLQAREAAMSYFRPIVKRHNLTEQQWRIVRVLAEHPSMDFHDLAFRTCILRPSLTGILTRMERDGLVLRLKPVNDQRKLYVSLTKEGNALYEHAQAQVEETYQQIEAEYTPEKMKQLTALLEEFIELGNRHNAAR---EEEE-------------
ENA|BBT88938|BBT88938.1	Enterobacter cloacae homoprotocatechuate degradation operon regulator, HpaR	---------------------------------------------------------------------------------ATGCACGACTCACTAACCATTGCGTTGCTCCAGGCGCGAGAAGCGGCGATGAGTTATTTTCGCCCAATCGTTAAACGGCATAATTTGACTGAGCAACAGTGGCGCATCGTGCGTATTCTGGCGGAAAGCCCATCAATGGATTTTCACGATCTGGCGTATCGCGCCTGCATTTTG	---------------------------MHDSLTIALLQAREAAMSYFRPIVKRHNLTEQQWRIVRVLAEHPSMDFHDLAFRTCILRPSLTGILTRMERDGLVLRLKPVNDQRKLYVSLTKEGNALYEHAQAQVEEAYRQIEAEYTPEKMKQLTALLEEFIELGNRDNAAR---EEEE-------------
ENA|RGD13669|RGD13669.1	Enterobacter sp. AM17-18 homoprotocatechuate degradation operon regulator HpaR	---------------------------------------------------------------------------------ATGCACGACTCTCTAACCATTGCGTTGCTCCAGGCGCGAGAAGCGGCGATGAGTTATTTTCGCCCAATCGTTAAACGGCATAATTTGACTGAGCAACAGTGGCGCATCGTGCGTATTCTGGCGGAAAGCCCATCAATGGATTTTCACGATCTGGCGTATCGCGCCTGCATTTTG	---------------------------MHDSLTIALLQAREAAMSYFRPIVKRHNLTEQQWRIVRVLAEHPSMDFHDLAFRTCILRPSLTGILTRMERDGLVLRLKPVNDQRKLYVSLTNAGNALYEHAQAQVEEAYQQIEAEYTPEKMKQLTTLLEEFIELGNRHNAAR---EEEE-------------
ENA|BBS30517|BBS30517.1	Enterobacter cloacae homoprotocatechuate degradation operon regulator, HpaR	---------------------------------------------------------------------------------ATGCATGATTCGTTAACTATCGCGCTGCTGCAGGCGCGGGAAGCGGCGATGGCCCACTTTCGGCCCATCGTTAAACGCCACAATCTGACCGAGCAGCAGTGGCGTATCGTGCGCATCCTCGCCGAACATCCGTCGATGGATTTTCACGATCTAGCCTTTCGCGCCTGTATTTTA	---------------------------MHDSLTIALLQAREAAMSYFRPIVKRHNLTEQQWRIVRVLAEHPSMDFHDLAFRTCILRPSLTGILTRMERDGLVLRLKPVNDQRKLYVSLTNAGNALYEHAQAQVEEAYQQIEAEYTPEKMKQLTTLLEEFIELGNRHNAAR---EEEE-------------
ENA|RTQ25196|RTQ25196.1	Enterobacter mori homoprotocatechuate degradation operon regulator HpaR	---------------------------------------------------------------------------------ATGCATGATTCATTAACCATTGCCTTGTTGCAGGCGCGTGAGGCGGCGATGGCCTACTTTCGGCCGATCGTCAAACGGCACAATCTCACCGAACAGCAGTGGCGGATCGTGCGAATTCTCGCCGAACGTCCATCGATGGACTTTCACGATCTGGCCTTTCGCGCCTGTATCCTG	---------------------------MHDSLTIALLQAREAAMSYFRPIVKRHNLTEQQWRIVRVLAEHPSMDFHDLAFRTCILRPSLTGILTRMERDGLVLRLKPVNDQRKLYVSLTKEGNALYEHAQAQVEEAYRQIEAEYTPEKMKQLTALLEEFIELGNRDNAAR---EEEE-------------
ENA|MBA7753994|MBA7753994.1	Enterobacter sp. RHBSTW-01064 homoprotocatechuate degradation operon regulator HpaR	---------------------------------------------------------------------------------ATGCACGACTCTCTAACCATTGCGTTGCTCCAGGCGCGAGAAGCGGCGATGAGTTATTTTCGCCCAATCGTTAAACGGCATAATTTGACTGAGCAACAGTGGCGCATCGTGCGTATTCTGGCGGAAAGCCCATCAATGGATTTTCACGATCTGGCGTATCGTGCCTGCATTTTG	---------------------------MHDSLTIALLQAREAAMSYFRPIVKRHNLTEQQWRIVRVLAEHPSMDFHDLAFRTCILRPSLTGILTRMERDGLVLRLKPVNDQRKLYVSLTKEGNALYEHAQAQVEEAYRQIEAEYTPEKMKQLTALLEEFIELGNRDNAAR---EEEE-------------
ENA|BBW20284|BBW20284.1	Enterobacter kobei homoprotocatechuate degradation operon regulator, HpaR	---------------------------------------------------------------------------------ATGCACGACTCTCTAACCATTGCGTTGCTCCAGGCGCGAGAAGCGGCGATGAGTTATTTTCGCCCAATCGTTAAACGGCATAATTTGACTGAGCAACAGTGGCGCATCGTGCGTATTCTGGCGGAAAGCCCATCAATGGATTTTCACGATCTGGCGTATCGCGCCTGCATTTTG	---------------------------MHDSLTIALLQAREAAMSYFRPIVKRHNLTEQQWRIVRVLAEHPSMDFHDLAFRTCILRPSLTGILTRMERDGLVLRLKPVNDQRKLYVSLTNAGNALYEHAQAQVEEAYQQIEAEYTPEKMKQLTTLLEEFIELGNRHNAAR---EEEE-------------
ENA|PJD76614|PJD76614.1	Enterobacter cloacae homoprotocatechuate degradation operon regulator, HpaR	---------------------------------------------------------------------------------ATGCACGACTCTCTAACCATTGCGTTGCTCCAGGCGCGAGAAGCGGCGATGAGTTATTTTCGCCCAATCGTTAAACGGCATAATTTGACTGAGCAACAGTGGCGCATCGTGCGTATTCTGGCGGAAAGCCCATCAATGGATTTTCACGATCTGGCGTATCGCGCCTGCATTTTG	---------------------------MHDSLTIALLQAREAAMSYFRPIVKRHNLTEQQWRIVRVLAEHPSMDFHDLAFRTCILRPSLTGILTRMERDGLVLRLKPVNDQRKLYVSLTNAGNALYEHAQAQVEEAYQQIEAEYTPEKMKQLTTLLEEFIELGNRHNAAR---EEEE-------------
ENA|BBS35657|BBS35657.1	Enterobacter cloacae homoprotocatechuate degradation operon regulator, HpaR	---------------------------------------------------------------------------------ATGCACGACTCTCTAACCATTGCGTTGCTCCAGGCGCGAGAAGCGGCGATGAGTTATTTTCGCCCAATCGTTAAACGGCATAATTTGACTGAGCAACAGTGGCGCATCGTGCGTATTCTGGCGGAAAGCCCATCAATGGATTTTCACGATCTGGCGTATCGTGCCTGCATTTTG	---------------------------MHDSLTIALLQAREAAMAYFRPIVKRHNLTEQQWRIVRVLAESPSMDFHDLAFRTCILRPSLTGILTRMERDGLVLRLKPVNDQRKLYVSLTKEGNVLYEHAQAQVEEAYQHIEAEYTPEKMKQLTALLEEFIALGNRHIAER---GEEEE------------
ENA|RAU36149|RAU36149.1	Enterobacter sp. RIT 418 homoprotocatechuate degradation operon regulator HpaR	---------------------------------------------------------------------------------ATGCACGACTCTCTAACCATTGCGTTGCTCCAGGCGCGAGAAGCGGCGATGAGTTATTTTCGCCCAATCGTTAAACGGCATAATTTGACTGAGCAACAGTGGCGCATCGTGCGTATTCTGGCGGAAAGCCCATCAATGGATTTTCACGATCTGGCGTATCGTGCCTGCATTTTG	---------------------------MHDSLTIALLQAREAAMSYFRPIVKRHNLTEQQWRIVRVLAENPSMDFHDLAFRTCILRPSLTGILTRMERDGLVLRLKPVNDQRKLYVSLTKAGNTLYEHAQAQVEEAYQRIEAEFTPEKMQQLTALLEEFITLGNRQNAEP---EELDE------------
ENA|OAT40525|OAT40525.1	Enterobacter soli ATCC BAA-2102 homoprotocatechuate degradative operon repressor	---------------------------------------------------------------------------------ATGCACGACTCACTAACCATTGCGTTGCTCCAGGCGCGAGAAGCGGCGATGAGTTATTTTCGCCCAATCGTTAAACGGCATAATTTGACTGAGCAACAGTGGCGCATCGTGCGTATTCTGGCGGAAAGCCCATCAATGGATTTTCACGATCTGGCGTATCGCGCCTGCATTTTG	---------------------------MHDSLTIALLQAREAAMSYFRPIVKRHNLTEQQWRIVRVLAEHPSMDFHDLAFRTCILRPSLTGILTRMERDGLVLRLKPVNDQRKLYVSLTKEGNVLYEHAQAQVEEAYQQIEAEYTPEKMQQLTALLEEFIALGNRHIAER---GEDEE------------
ENA|QPK01134|QPK01134.1	Enterobacter mori homoprotocatechuate degradation operon regulator HpaR	------------------------------ATGATTAACTGTTTCTATATTAATGATTTTGAATTTTTCAGGGGAAAGATAATGCACGACTCTCTAACCATTGCGTTGCTCCAGGCGCGAGAAGCGGCGATGAGTTATTTTCGCCCAATCGTTAAACGGCATAATTTGACTGAGCAACAGTGGCGCATCGTGCGTATTCTGGCGGAAAGCCCATCAATGGATTTTCACGATCTGGCGTATCGCGCCTGCATTTTG	---------------------------MHDSLTIALLQAREAAMAYFRPIVKRHNLTEQQWRIVRVLAESPSMDFHDLAFRTCILRPSLTGILTRMERDGLVLRLKPVNDQRKLYVSLTKEGNVLYEHAQAQVEEAYQHIEAEYTPEKMKQLTALLEEFIALGNRHIAER---GEEEE------------
ENA|MBA7856626|MBA7856626.1	Enterobacter sp. RHBSTW-00901 homoprotocatechuate degradation operon regulator HpaR	------------------------------ATGATTAACTGTTTCTATATTAATGATTTTGAATTTTTCAGGGGAAAGATAATGCACGACTCACTAACCATTGCGTTGCTCCAGGCGCGAGAAGCGGCGATGAGTTATTTTCGCCCAATCGTTAAACGGCATAATTTGACTGAGCAACAGTGGCGCATCGTGCGTATTCTGGCGGAAAGCCCATCAATGGATTTTCACGATCTGGCGTATCGCGCCTGCATTTTG	---------------------------MHDSLTIALLQAREAAMAYFRPIVKRHNLTEQQWRIVRVLAESPSMDFHDLAFRTCILRPSLTGILTRMERDGLVLRLKPVNDQRKLYVSLTKEGNVLYEHAQAQVEEAYQHIEAEYTPEKMKQLTTLLEEFIALGNRHIAER---GEEEE------------
ENA|KFC07465|KFC07465.1	Trabulsiella guamensis ATCC 49490 homoprotocatechuate degradative operon repressor	---------------------------GTGACGATTAACTGTTTCTATATTAATGATTTTGAATTTTTCAGGGGAAAGATAATGCACGACTCTCTAACCATTGCGTTGCTCCAGGCGCGAGAAGCGGCGATGAGTTATTTTCGCCCAATCGTTAAACGGCATAATTTGACTGAGCAACAGTGGCGCATCGTGCGTATTCTGGCGGAAAGCCCATCAATGGATTTTCACGATCTGGCGTATCGTGCCTGCATTTTG	---------------------------MHDSLTIALLQAREAAMGYFRPIVKRHNLTEQQWRIVRVLAENPSIDFHDLAFRTCILRPSLTGILTRMERDGLVLRLKPVTDQRKLYVSLTKAGYALYEHAQSQVEEAYRQIEMEFTPEKMQQLTALLEEFIALGNPQAAER---DEVEE------------
ENA|ADF60323|ADF60323.1	Enterobacter cloacae subsp. cloacae ATCC 13047 4-hydroxyphenylacetate degradative operon repressor	---------------------------------------------------------------------------------ATGCATGATTCATTAACCATTGCCTTGTTGCAGGCGCGTGAAGCGGCGATGGCCTACTTTCGACCGATCGTCAAACGGCACAATCTCACCGAACAGCAGTGGCGGATCGTGCGAATTCTCGCCGAACGTCCGTCGATGGACTTTCACGATCTGGCCTTTCGCGCCTGTATCCTG	---------------------------MHDSLTIALLQAREAAMSYFRPIVKRHNLTEQQWRIVRVLAEHPSMDFHDLAFRTCILRPSLTGILTRMERDGLVLRLKPVNDQRKLYVSLTKEGNALYEHAQAQVEEAYQQIEAEYTPEKMKQLTALLEEFIALGNRHNAAR---DEEE-------------
ENA|VAM15911|VAM15911.1	Enterobacter kobei MarR family transcriptional regulator	------------------------------ATGATTAACTGTTTCTATATTAATGATTTTGAATTTTTCAGGGGAAAGATAATGCACGACTCTCTAACCATTGCGTTGCTCCAGGCGCGAGAAGCGGCGATGAGTTATTTTCGCCCAATCGTTAAACGGCATAATTTGACTGAGCAACAGTGGCGCATCGTGCGTATTCTGGCGGAAAGCCCATCAATGGATTTTCACGATCTGGCGTATCGCGCCTGCATTTTG	---------------------------MHDSLTIALLQAREAAMSYFRPIVKRHNLTEQQWRIVRVLAEHPSMDFHDLAFRTCILRPSLTGILTRMERDGLVLRLKPVNDQRKLYVSLTKEGNALYEHAQAQVEEAYQQIEAEYTPEKMKQLTALLEEFIALGNRHNAAR---DEEE-------------
ENA|HAZ4814854|HAZ4814854.1	Enterobacter cloacae homoprotocatechuate degradation operon regulator HpaR	---------------------------------------------------------------------------------ATGCATGATTCATTAACCATCGCGCTGCTGCAGGCGCGGGAAGCGGCGATGTCGTACTTCCGCCCGATCGTAAAGCGCCATAATCTGACCGAGCAGCAGTGGCGCATTGTGCGCGTGCTGGCTGAGCATCCGTCGATGGATTTTCACGATCTGGCGTTTCGCACCTGCATCCTG	---------------------------MHDSLTIALLQAREAAMSYFRPIVKRHNLTEQQWRIVRVLAEHPSMDFHDLAFRTCILRPSLTGILTRMERDGLVLRLKPVNDQRKLYVSLTKEGNALYEHAQAQVEEAYQQIEAEYTPEKMKQLTALLEEFIALGNRHNAAR---DEEE-------------
ENA|KAA3576977|KAA3576977.1	Enterobacter cloacae homoprotocatechuate degradation operon regulator HpaR	---------------------------------------------------------------------------------ATGCACGACTCTCTAACCATTGCGTTGCTCCAGGCGCGAGAAGCGGCGATGAGTTATTTTCGCCCAATCGTTAAACGGCATAATTTGACTGAGCAACAGTGGCGCATCGTGCGTATTCTGGCGGAAAGCCCATCAATGGATTTTCACGATCTGGCGTATCGTGCCTGCATTTTG	---------------------------MHDSLTIALLQAREAAMSYFRPIVKRHNLTEQQWRIVRVLAEHPSMDFHDLAFRTCILRPSLTGILTRMERDGLVLRLKPVNDQRKLYVSLTKEGNALYEHAQAQVEEAYQQIEAEYTPEKMKQLTALLEEFIALGNRHNAAR---DEEE-------------
ENA|PCM73477|PCM73477.1	Enterobacter cloacae homoprotocatechuate degradation operon regulator HpaR	---------------------------------------------------------------------------------ATGCATGATTCGTTAACTATCGCGCTGCTGCAGGCGCGGGAAGCGGCGATGGCCCACTTTCGGCCCATCGTTAAACGCCACAATCTGACCGAGCAGCAGTGGCGTATCGTGCGCATCCTCGCCGAACATCCGTCGATGGATTTTCACGATCTGGCCTTTCGCGCCTGTATTTTA	---------------------------MHDSLTIALLQAREAAMSYFRPIVKRHNLTEQQWRIVRVLAEHPSMDFHDLAFRTCILRPSLTGILTRMERDGLVLRLKPVNDQRKLYVSLTKEGNALYEHAQAQVEEAYQQIEAEYTPEKMKQLTALLEEFIALGNRHNAAR---DEEE-------------
ENA|STQ14393|STQ14393.1	Enterobacter cloacae MarR family transcriptional regulator	---------------------------------------------------------------------------------ATGCATGATTCATTAACCATCGCGCTGCTGCAGGCGCGGGAAGCAGCGATGTCCTACTTCCGCCCGATCGTGAAGCGCCATAATCTGACCGAGCAGCAGTGGCGCATTGTGCGCGTGCTGGCTGAACATCCGTCGATGGATTTTCACGATCTGGCGTTTCGCACCTGCATCCTG	---------------------------MHDSLTIALLQAREAAMSYFRPIVKRHNLTEQQWRIVRVLAEHPSMDFHDLAFRTCILRPSLTGILTRMERDGLVLRLKPVNDQRKLYVSLTKEGNALYEHAQAQVEEAYQQIEAEYTPEKMKQLTALLEEFIALGNRHNAAR---DEEE-------------
ENA|TAT63865|TAT63865.1	Enterobacter cloacae homoprotocatechuate degradation operon regulator HpaR	---------------------------------------------------------------------------------ATGCACGACTCTCTAACCATTGCGTTGCTCCAGGCGCGAGAAGCGGCGATGAGTTATTTTCGCCCAATCGTTAAACGGCATAATTTGACTGAGCAACAGTGGCGCATCGTGCGTATTCTGGCGGAAAGCCCATCAATGGATTTTCACGATCTGGCGTATCGCGCCTGCATTTTG	---------------------------MHDSLTIALLQAREAAMSYFRPIVKRHNLTEQQWRIVRVLAEHPSMDFHDLAFRTCILRPSLTGILTRMERDGLVLRLKPVNDQRKLYVSLTKEGNALYEHAQAQVEEAYQQIEAEYTPEKMKQLTALLEEFIALGNRHNAAR---DEEE-------------
ENA|AZL63272|AZL63272.1	Enterobacter asburiae homoprotocatechuate degradation operon regulator HpaR	---------------------------------------------------------------------------------ATGCACGACTCTCTAACCATTGCGTTGCTCCAGGCGCGAGAAGCGGCGATGAGTTATTTTCGCCCAATCGTTAAACGGCATAATTTGACTGAGCAACAGTGGCGCATCGTGCGTATTCTGGCGGAAAGCCCATCAATGGATTTTCACGATCTGGCGTATCGTGCCTGCATTTTG	---------------------------MHDSLTIALLQAREAAMSYFRPIVKRHNLTEQQWRIVRVLAEHPSMDFHDLAFRTCILRPSLTGILTRMERDGLVLRLKPVNDQRKLYVSLTKEGNALYEHAQAQVEEAYQQIEAEYTPEKMKQLTALLEEFIELGNQHNAAR---EEEE-------------
ENA|AAN45801|AAN45801.1	Shigella flexneri 2a str. 301 regulator of the 4HPA-hydroxylase operon	---------------------------------------------------------------------------------ATGCACGACTCACTAACCATTGCGTTGCTCCAGGCGCGAGAAGCGGCGATGAGTTATTTTCGCCCAATCGTTAAACGGCATAATTTGACTGAGCAACAGTGGCGCATCGTGCGTATTCTGGCGGAAAGCCCATCAATGGATTTTCACGATCTGGCGTATCGCGCCTGCATTTTG	---------------------------MHDSLTIALLQAREAAMSYFRPIVKRHNLTEQQWRIVRILAESPSMDFHDLAYRACILRPSLTGILTRMERDGLVLRLKPINDQRKLYISLTKEGQALYNRAQTQIEEAYRQIEAQFTAEKMQQLTHLLEEFIALGNSRQEDIPGDNEE--------------
ENA|AAP19579|AAP19579.1	Shigella flexneri 2a str. 2457T regulator of the 4HPA-hydroxylase operon	---------------------------------------------------------------------------------ATGCATGATTCATTAACTATCGCCCTGTTACAGGCGCGGGAAGCGGCGATGTCTTACTTCCGCCCGATTGTGAAACGGCATAACTTGACCGAGCAGCAGTGGCGCATCGTGCGCGTGCTGGCCGAACATCCGTCGATGGATTTTCACGATCTGGCGTTTCGCACCTGTATCTTG	---------------------------MHDSLTIALLQAREAAMSYFRPIVKRHNLTEQQWRIVRILAESPSMDFHDLAYRACILRPSLTGILTRMERDGLVLRLKPINDQRKLYISLTKEGQALYNRAQTQIEEAYRQIEAQFTAEKMQQLTHLLEEFIALGNSRQEDIPGDNEE--------------
ENA|EIG92867|EIG92867.1	Escherichia coli 97.0246 homoprotocatechuate degradation operon regulator, HpaR	---------------------------------------------------------------------------------ATGCATGACTCATTAACCATCGCGCTGTTGCAGGCGCGTGAAGCGGCGATGGGCTACTTCCGCCCGATAGTGAAGCGGCATAATCTGACCGAGCAGCAGTGGCGTATCGTCCGCGTGCTGGCCGAGCATCCCTCCATGGATTTTCACGATCTGGCGTTCCGCACCTGCATTTTG	---------------------------MHDSLTIALLQAREAAMSYFRPIVKRHNLTEQQWRIVRILAESPSMDFHDLAYRACILRPSLTGILTRMERDGLVLRLKPINDQRKLYISLTKEGQALYNRAQTQIEEAYRQIEAQFTAEKMQQLTHLLEEFIALGNSRQEAIPGDNEE--------------
ENA|CFW93352|CFW93352.1	Shigella flexneri 2a homoprotocatechuate degradation operon regulator HpaR	---------------------------------------------------------------------------------ATGCATGATTCATTAACCATCGCCTTGCTTCAGGCGCGCGAAGCGGCAATGACCTATTTCCGCCCCATCGTTAAAAGCCACAATCTGACCGACCAGCAATGGCGCATTGTGCGAATCCTGGCCGATAGCCCCTCTATGGATTTTCACGAGCTGGCCTTTCGTACCTGTATTTTG	---------------------------MHDSLTIALLQAREAAMSYFRPIVKRHNLTEQQWRIVRILAESPSMDFHDLAYRACILRPSLTGILTRMERDGLVLRLKPINDQRKLYISLTKEGQALYNRAQTQIEEAYRQIEAQFTAEKMQQLTHLLEEFIALGNSRQEDIPGDNEE--------------
ENA|ABF06358|ABF06358.1	Shigella flexneri 5 str. 8401 homoprotocatechuate degradative operon repressor	---------------------------------------------------------------------------------ATGCATGATTCATTAACCATCGCCTTGCTTCAGGCGCGCGAAGCGGCAATGACCTATTTCCGCCCCATCGTTAAAAGCCACAATCTGACCGACCAGCAATGGCGCATTGTGCGAATCCTGGCCGATAGCCCCTCTATGGATTTTCACGAGCTGGCCTTTCGTACCTGTATTTTG	---------------------------MHDSLTIALLQAREAAMSYFRPIVKRHNLTEQQWRIVRILAESPSMDFHDLAYRACILRPSLTGILTRMERDGLVLRLKPINDQRKLYISLTKEGQALYNRAQTQIEEAYRQIEAQFTAEKMQQLTHLLEEFIALGNSRQEDIPGDNEE--------------
ENA|EIQ28211|EIQ28211.1	Shigella boydii 4444-74 homoprotocatechuate degradation operon regulator, HpaR	---------------------------------------------------------------------------------ATGCATGATTCATTAACCATCGCCTTGCTTCAGGCGCGCGAAGCGGCAATGACCTATTTCCGCCCCATCGTTAAAAGCCACAATCTGACCGACCAGCAATGGCGCATTGTGCGAATCCTGGCCGATAGCCCCTCTATGGATTTTCACGAGCTGGCCTTTCGTACCTGTATTTTG	---------------------------MHDSLTIALLQAREAAMSYFRPIVKRHNLTEQQWRIVRILAESPSMDFHDLAYRACILRPSLTGILTRMERDGLVLRLKPINDQRKLYISLTKEGQALYNRAQTQIEEAYRQIEAQFTAEKMQQLTHLLEEFIALGNSRQEAIPGDNEE--------------
ENA|CDL30196|CDL30196.1	Escherichia coli ISC7 Homoprotocatechuate degradative operon repressor	---------------------------------------------------------------------------------ATGCATGATTCATTAACCATCGCCTTGCTTCAGGCGCGCGAAGCGGCAATGACCTATTTCCGCCCCATCGTTAAAAGCCACAATCTGACCGACCAGCAATGGCGCATTGTGCGAATCCTGGCCGATAGCCCCTCTATGGATTTTCACGAGCTGGCCTTTCGTACCTGTATTTTG	---------------------------MHDSLTIALLQAREAAMSYFRPIVKRHNLTEQQWRIVRILAESPSMDFHDLAYRACILRPSLTGILTRMERDGLVLRLKPINDQRKLYISLTKEGQALYNRAQTQIEEAYRQIEAQFTAEKMQQLTHLLEEFIALGNSRQEAIPGDNEE--------------
ENA|EQV94006|EQV94006.1	Escherichia coli KOEGE 73 (195a) homoprotocatechuate degradative operon repressor	---------------------------------------------------------------------------------ATGCATGATTCATTAACCATCGCATTGCTTCAGGCGCGCGAAGCGGCAATGGCCTATTTCCGCCCCATCGTTAAAAGCCACAATCTGACCGACCAGCAATGGCGCATTGTGCGAATCCTGGCCGATAGCCCCTCTATGGATTTTCACGAGCTGGCCTTTCGTACCTGCATTTTG	---------------------------MHDSLTIALLQAREAAMSYFRPIVKRHNLTEQQWRIVRILAESPSMDFHDLAYRACILRPSLTGILTRMERDGLVLRLKPINDQRKLYISLTKEGQALYNRAQTQIEEAYRQIEAQFTAEKMQQLTHLLEEFIALGNSRQEDIPGDNEE--------------
ENA|VDG87682|VDG87682.1	Shigella dysenteriae homoprotocatechuate degradation operon regulator HpaR	---------------------------------------------------------------------------------ATGCATGATTCATTAACCATCGCCTTGCTTCAGGCGCGCGAAGCGGCAATGACCTATTTCCGCCCCATCGTTAAAAGCCACAATCTGACCGACCAGCAATGGCGCATTGTGCGAATCCTGGCCGATAGCCCCTCTATGGATTTTCACGAGCTGGCCTTTCGTACCTGTATTTTG	---------------------------MHDSLTIALLQAREAAMSYFRPIVKRHNLTEQQWRIVRILAESPSMDFHDLAYRACILRPSLTGILTRMERDGLVLRLKPINDQRKLYISLTKEGQALYNRAQTQIEEAYRQIEAQFTAEKMQQLTHLLEEFIALGNSRQEAIPGDNEE--------------
ENA|ADT77985|ADT77985.1	Escherichia coli W MarR family transcriptional regulator	---------------------------------------------------------------------------------ATGCATGATTCATTAACCATCGCATTGCTTCAGGCGCGCGAAGCGGCAATGGCCTATTTCCGCCCCATCGTTAAAAGCCACAATCTGACCGACCAGCAATGGCGCATTGTGCGAATCCTGGCCGATAGCCCCTCTATGGATTTTCACGAGCTGGCCTTTCGTACCTGCATTTTG	---------------------------MHDSLTIALLQAREAAMSYFRPIVKRHNLTEQQWRIVRILAESPSMDFHDLAYRACILRPSLTGILTRMERDGLVLRLKPINDQRKLYISLTKEGQALYNRAQTQIEEAYRQIEAQFTAEKMQQLTHLLEEFIALGNSRQEDIPGDNEE--------------
ENA|EFI22386|EFI22386.1	Escherichia coli FVEC1302 homoprotocatechuate degradation operon regulator	---------------------------------------------------------------------------------ATGCATGATTCATTAACCATCGCATTGCTTCAGGCGCGCGAAGCGGCAATGGCCTATTTCCGCCCCATCGTTAAAAGCCACAATCTGACCGACCAGCAATGGCGCATTGTGCGAATCCTGGCCGATAGCCCCTCTATGGATTTTCACGAGCTGGCCTTTCGTACCTGCATTTTG	---------------------------MHDSLTIALLQAREAAMSYFRPIVKRHNLTEQQWRIVRILAESPSMDFHDLAYRACILRPSLTGILTRMERDGLVLRLKPINDQRKLYISLTKEGQALYNRAQTQIEEAYRQIEAQFTAEKMQQLTHLLEEFIALGNSRQEDIPGDNEE--------------
ENA|KGM58268|KGM58268.1	Escherichia coli G3/10 Homoprotocatechuate degradative operon repressor	---------------------------------------------------------------------------------ATGCATGATTCATTAACCATCGCCTTGCTTCAGGCGCGCGAAGCGGCAATGACCTATTTCCGCCCCATCGTTAAAAGCCACAATCTGACCGACCAGCAATGGCGCATTGTGCGAATCCTGGCCGATAGCCCCTCTATGGATTTTCACGAGCTGGCCTTTCGTACCTGTATTTTG	---------------------------MHDSLTIALLQAREAAMSYFRPIVKRHNLTEQQWRIVRILAESPSMDFHDLAYRACILRPSLTGILTRMERDGLVLRLKPINDQRKLYISLTKEGQALYNRAQTQIEEAYRQIEAQFTAEKMQQLTHLLEEFIALGNSRQEAIPGDNEE--------------
ENA|AJF59166|AJF59166.1	Escherichia coli 1303 homoprotocatechuate degradation operon regulator, HpaR	---------------------------------------------------------------------------------ATGCATGATTCATTAACCATCGCCTTGCTTCAGGCGCGCGAAGCGGCAATGACCTATTTCCGCCCCATCGTTAAAAGCCACAATCTGACCGACCAGCAATGGCGCATTGTGCGAATCCTGGCCGATAGCCCCTCTATGGATTTTCACGAGCTGGCCTTTCGTACCTGTATTTTG	---------------------------MHDSLTIALLQAREAAMSYFRPIVKRHNLTEQQWRIVRILAESPSMDFHDLAYRACILRPSLTGILTRMERDGLVLRLKPINDQRKLYISLTKEGQALYNRAQTQIEEAYRQIEAQFTAEKMQQLTHLLEEFIALGNSRQEDIPGDNEE--------------
ENA|EIH80141|EIH80141.1	Escherichia coli 4.0522 homoprotocatechuate degradation operon regulator, HpaR	---------------------------------------------------------------------------------ATGCATGATTCATTAACCATCGCATTGCTTCAGGCGCGCGAAGCGGCAATGGCCTATTTCCGCCCCATCGTTAAAAGCCACAATCTGACCGACCAGCAATGGCGCATTGTGCGAATCCTGGCCGATAGCCCCTCTATGGATTTTCACGAGCTGGCCTTTCGTACCTGCATTTTG	---------------------------MHDSLTIALLQAREAAMSYFRPIVKRHNLTEQQWRIVRILAESPSMDFHDLAYRACILRPSLTGILTRMERDGLVLRLKPINDQRKLYISLTKEGQALYNRAQTQIEEAYRQIEAQFTAEKMQQLTHLLEEFIALGNSRQEAIPGDNEE--------------
ENA|EFF02952|EFF02952.2	Escherichia coli FVEC1412 homoprotocatechuate degradation operon regulator	---------------------------------------------------------------------------------ATGCATGATTCATTAACCATCGCCTTGCTTCAGGCGCGCGAAGCGGCAATGACCTATTTCCGCCCCATCGTTAAAAGCCACAATCTGACCGACCAGCAATGGCGCATTGTGCGAATCCTGGCCGATAGCCCCTCTATGGATTTTCACGAGCTGGCCTTTCGTACCTGTATTTTG	---------------------------MHDSLTIALLQAREAAMSYFRPIVKRHNLTEQQWRIVRILAESPSMDFHDLAYRACILRPSLTGILTRMERDGLVLRLKPINDQRKLYISLTKEGQALYNRAQTQIEEAYRQIEAQFTAEKMQQLTHLLEEFIALGNSRQEDIPGDNEE--------------
ENA|OSK98590|OSK98590.1	Escherichia coli TA447 homoprotocatechuate degradation operon regulator, HpaR	---------------------------------------------------------------------------------ATGCATGATTCATTAACCATCGCATTGCTTCAGGCGCGCGAAGCGGCAATGGCCTATTTCCGCCCCATCGTTAAAAGCCACAATCTGACCGACCAGCAATGGCGCATTGTGCGAATCCTGGCCGATAGCCCCTCTATGGATTTTCACGAGCTGGCCTTTCGTACCTGCATTTTG	---------------------------MHDSLTIALLQAREAAMSYFRPIVKRHNLTEQQWRIVRILAESPSMDFHDLAYRACILRPSLTGILTRMERDGLVLRLKPINDQRKLYISLTKEGQALYNRAQTQIEEAYRQIEAQFTAEKMQQLTHLLEEFIALGNSRQEDIPGDNEE--------------
ENA|ABB68826|ABB68826.1	Shigella boydii Sb227 homoprotocatechuate degradative operon repressor	---------------------------------------------------------------------------------ATGCATGATTCATTAACCATCGCCTTGCTTCAGGCGCGCGAAGCGGCAATGACCTATTTCCGCCCCATCGTTAAAAGCCACAATCTGACCGACCAGCAATGGCGCATTGTGCGAATCCTGGCCGATAGCCCCTCTATGGATTTTCACGAGCTGGCCTTTCGTACCTGTATTTTG	---------------------------MHDSLTIALLQAREAAMSYFRPIVKRHNLTEQQWRIVRILAESPSMDFHDLAYRACILRPSLTGILTRMERDGLVLRLKPINDQRKLYISLTKEGQALYNRAQTQIEEAYRQIEAQFTAEKMQQLTHLLEEFIALGNSRQEAIPGDNEE--------------
ENA|EGJ06830|EGJ06830.1	Escherichia coli D9 homoprotocatechuate degradation operon regulator, HpaR	---------------------------------------------------------------------------------ATGCATGATTCATTAACCATCGCATTGCTTCAGGCGCGCGAAGCGGCAATGGCCTATTTCCGCCCCATCGTTAAAAGCCACAATCTGACCGACCAGCAATGGCGCATTGTGCGAATCCTGGCCGATAGCCCCTCTATGGATTTTCACGAGCTGGCCTTTCGTACCTGCATTTTG	---------------------------MHDSLTIALLQAREAAMSYFRPIVKRHNLTEQQWRIVRILAESPSMDFHDLAYRACILRPSLTGILTRMERDGLVLRLKPINDQRKLYISLTKEGQALYNRAQTQIEEAYRQIEAQFTAEKMQQLTHLLEEFIALGNSRQEAIPGDNEE--------------
ENA|ELG92245|ELG92245.1	Escherichia coli KTE146 homoprotocatechuate degradative operon repressor	---------------------------------------------------------------------------------ATGCATGATTCATTAACCATCGCCTTGCTTCAGGCGCGCGAAGCGGCAATGACCTATTTCCGCCCCATCGTTAAAAGCCACAATCTGACCGACCAGCAATGGCGCATTGTGCGAATCCTGGCCGATAGCCCCTCTATGGATTTTCACGAGCTGGCCTTTCGTACCTGTATTTTG	---------------------------MHDSLTIALLQAREAAMSYFRPIVKRHNLTEQQWRIVRILAESPSMDFHDLAYRACILRPSLTGILTRMERDGLVLRLKPINDQRKLYISLTKEGQALYNRAQTQIEEAYRQIEAQFTAEKMQQLTHLLEEFIALGNSRQEDIPGDNEE--------------
ENA|EJE95898|EJE95898.1	Escherichia coli O111:H11 str. CVM9455 homoprotocatechuate degradative operon repressor	---------------------------------------------------------------------------------ATGCATGATTCATTAACCATCGCCTTGCTTCAGGCGCGCGAAGCGGCAATGACCTATTTCCGCCCCATCGTTAAAAGCCACAATCTGACCGACCAGCAATGGCGCATTGTGCGAATCCTGGCCGATAGCCCCTCTATGGATTTTCACGAGCTGGCCTTTCGTACCTGTATTTTG	---------------------------MHDSLTIALLQAREAAMSYFRPIVKRHNLTEQQWRIVRILAESPSMDFHDLAYRACILRPSLTGILTRMERDGLVLRLKPINDQRKLYISLTKEGQALYNRAQTQIEEAYRQIEAQFTAEKMQQLTHLLEEFIALGNSRQEDIPGDNEE--------------
ENA|EGI29068|EGI29068.1	Escherichia coli TA143 homoprotocatechuate degradation operon regulator, HpaR	---------------------------------------------------------------------------------ATGCATGATTCATTAACCATCGCCTTGCTTCAGGCGCGCGAAGCGGCAATGACCTATTTCCGCCCCATCGTTAAAAGCCACAATCTGACCGACCAGCAATGGCGCATTGTGCGAATCCTGGCCGATAGCCCCTCTATGGATTTTCACGAGCTGGCCTTTCGTACCTGTATTTTG	---------------------------MHDSLTIALLQAREAAMSYFRPIVKRHNLTEQQWRIVRILAESPSMDFHDLAYRACILRPSLTGILTRMERDGLVLRLKPINDQRKLYISLTKEGQALYNRAQTQIEEAYRQIEAQFTAEKMQQLTHLLEEFIALGNSRQEDIPGDNEE--------------
ENA|STH71646|STH71646.1	Escherichia coli 4-hydroxyphenylacetate degradative operon repressor	---------------------------------------------------------------------------------ATGCATGATTCATTAACCATCGCCTTGCTTCAGGCGCGCGAAGCGGCAATGACCTATTTCCGCCCCATCGTTAAAAGCCACAATCTGACCGACCAGCAATGGCGCATTGTGCGAATCCTGGCCGATAGCCCCTCTATGGATTTTCACGAGCTGGCCTTTCGTACCTGTATTTTG	---------------------------MHDSLTIALLQAREAAMSYFRPIVKRHNLTEQQWRIVRILAESPSMDFHDLAYRACILRPSLTGILTRMERDGLVLRLKPINDQRKLYISLTKEGQALYNCAQTQIEEAYRQIEAQFTAEKMQQLTHLLEEFIALGNSRQEAIPGDNEE--------------
ENA|ONG35358|ONG35358.1	Escherichia coli homoprotocatechuate degradation operon regulator, HpaR	---------------------------------------------------------------------------------ATGCATGATTCATTAACCATCGCATTGCTTCAGGCGCGCGAAGCGGCAATGGCCTATTTCCGCCCCATCGTTAAAAGCCACAATCTGACCGACCAGCAATGGCGCATTGTGCGAATCCTGGCCGATAGCCCCTCTATGGATTTTCACGAGCTGGCCTTTCGTACCTGCATTTTG	---------------------------MHDSLTIALLQAREAAMSYFRPIVKRHNLTEQQWRIVRILAESPSMDFHDLAYRACILRPSLTGILTRMERDGLVLRLKPINDQRKLYISLTKEGQALYNRAQTQIEEAYRQIEAQFTAEKMQQLTHLLEEFIALGNSRQEDIPSDNEE--------------
ENA|ABV08736|ABV08736.1	Escherichia coli HS homoprotocatechuate degradation operon regulator, HpaR	---------------------------------------------------------------------------------ATGCATGATTCATTAACCATCGCCTTGCTTCAGGCGCGCGAAGCGGCAATGACCTATTTCCGCCCCATCGTTAAAAGCCACAATCTGACCGACCAGCAATGGCGCATTGTGCGAATCCTGGCCGATAGCCCCTCTATGGATTTTCACGAGCTGGCCTTTCGTACCTGTATTTTG	---------------------------MHDSLTIALLQAREAAMSYFRPIVKRHNLTEQQWRIVRILAESPSMDFHDLAYRACILRPSLTGILTRMERDGLVLRLKPINDQRKLYISLTKEGQALYNRAQTQIEEAYRQIEAQFTAEKMQQLTHLLEEFIALGNSRQEAIPGDNEE--------------
ENA|OSL67679|OSL67679.1	Escherichia coli H420 homoprotocatechuate degradation operon regulator, HpaR	---------------------------------------------------------------------------------ATGCATGATTCATTAACCATCGCCTTGCTTCAGGCGCGCGAAGCGGCAATGACCTATTTCCGCCCCATCGTTAAAAGCCACAATCTGACCGACCAGCAATGGCGCATTGTGCGAATCCTGGCCGATAGCCCCTCTATGGATTTTCACGAGCTGGCCTTTCGTACCTGTATTTTG	---------------------------MHDSLTIALLQAREAAMSYFRPIVKRHNLTEQQWRIVRILAESPSMDFHDLAYRACILRPSLTGILTRMERDGLVLRLKPINDQRKLYISLTKEGQALYNRAQTQIEEAYRQIEAQFTAEKMQQLTHLLEEFIALGNSRQEDIPGDNEE--------------
ENA|OSL90721|OSL90721.1	Escherichia coli TA249 homoprotocatechuate degradation operon regulator, HpaR	---------------------------------------------------------------------------------ATGCATGATTCATTAACCATCGCCTTGCTTCAGGCGCGCGAAGCGGCAATGACCTATTTCCGCCCCATCGTTAAAAGCCACAATCTGACCGACCAGCAATGGCGCATTGTGCGAATCCTGGCCGATAGCCCCTCTATGGATTTTCACGAGCTGGCCTTTCGTACCTGTATTTTG	---------------------------MHDSLTIALLQAREAAMSYFRPIVKRHNLTEQQWRIVRILAESPSMDFHDLAYRACILRPSLTGILTRMERDGLVLRLKPINDQRKLYISLTKEGQALYNRAQTQIEEAYRQIEAQFTAEKMQQLTHLLEEFIALGNSRQEDIPGDNEE--------------
ENA|QJC47363|QJC47363.1	Escherichia sp. SCLE84 homoprotocatechuate degradation operon regulator HpaR	---------------------------------------------------------------------------------ATGCATGATTCATTAACCATCGCCTTGCTTCAGGCGCGCGAAGCGGCAATGACCTATTTCCGCCCCATCGTTAAAAGCCACAATCTGACCGACCAGCAATGGCGCATTGTGCGAATCCTGGCCGATAGCCCCTCTATGGATTTTCACGAGCTGGCCTTTCGTACCTGTATTTTG	---------------------------MHDSLTIALLQAREAAMSYFRPIVKRHNLTEQQWRIVRILAESPSMDFHDLAYRACILRPSLTGILTRMERDGLVLRLKPINDQRKLYISLTKEGQALYNRAQTQIEEAYRQIEAQFTAEKMQQLTHLLEEFIALGNSRQEDIPGDNEE--------------
ENA|OSL66460|OSL66460.1	Escherichia coli TA054 homoprotocatechuate degradation operon regulator, HpaR	---------------------------------------------------------------------------------ATGCATGATTCATTAACCATCGCCTTGCTTCAGGCGCGCGAAGCGGCAATGACCTATTTCCGCCCCATCGTTAAAAGCCACAATCTGACCGACCAGCAATGGCGCATTGTGCGAATCCTGGCCGATAGCCCCTCTATGGATTTTCACGAGCTGGCCTTTCGTACCTGTATTTTG	---------------------------MHDSLTIALLQAREAAMSYFRPIVKRHNLTEQQWRIVRILAESPSMDFHDLAYRACILRPSLTGILTRMERDGLVLRLKPINDQRKLYISLTKEGQALYNRAQTQIEEAYRQIEAQFTAEKMQQLTHLLEEFIALGNSRQEDIPGDNEE--------------
ENA|EIQ02347|EIQ02347.1	Shigella flexneri CCH060 homoprotocatechuate degradation operon regulator, HpaR	---------------------------------------------------------------------------------ATGCATGATTCATTAACCATCGCCTTGCTTCAGGCGCGCGAAGCGGCAATGACCTATTTCCGCCCCATCGTTAAAAGCCACAATCTGACCGACCAGCAATGGCGCATTGTGCGAATCCTGGCCGATAGCCCCTCTATGGATTTTCACGAGCTGGCCTTTCGTACCTGTATTTTG	---------------------------MHDSLTIALLQAREAAMSYFRPIVKRHNLTEQQWRIVRILAESPSMDFHDLAYRACILRPSLTGILTRMERDGLVLRLKPINDQRKLYISLTKEGQALYNRAQTQIEEAYRQIEAQFTAEKMQQLTHLLEEFIALGNSRQEAIPGDNEE--------------
ENA|EMX32800|EMX32800.1	Escherichia coli MP021552.8 homoprotocatechuate degradation operon regulator, HpaR	---------------------------------------------------------------------------------ATGCATGATTCATTAACCATCGCCTTGCTTCAGGCGCGCGAAGCGGCAATGACCTATTTCCGCCCCATCGTTAAAAGCCACAATCTGACCGACCAGCAATGGCGCATTGTGCGAATCCTGGCCGATAGCCCCTCTATGGATTTTCACGAGCTGGCCTTTCGTACCTGTATTTTG	---------------------------MHDSLTIALLQAREAAMSYFRPIVKRHNLTEQQWRIVRILAESPSMDFHDLAYRACILRPSLTGILTRMERDGLVLRLKPINDQRKLYISLTKEGQALYNRAQTQIEEAYRQIEAQFTAEKMQQLTHLLEEFIALGNSRQEAIPGDNEE--------------
ENA|EIQ15497|EIQ15497.1	Shigella flexneri K-315 homoprotocatechuate degradation operon regulator, HpaR	---------------------------------------------------------------------------------ATGCATGATTCATTAACCATCGCCTTGCTTCAGGCGCGCGAAGCGGCAATGACCTATTTCCGCCCCATCGTTAAAAGCCACAATCTGACCGACCAGCAATGGCGCATTGTGCGAATCCTGGCCGATAGCCCCTCTATGGATTTTCACGAGCTGGCCTTTCGTACCTGTATTTTG	---------------------------MHDSLTIALLQAREAAMSYFRPIVKRHNLTEQQWRIVRILAESPSMDFHDLAYRACILRPSLTGILTRMERDGLVLRLKPINDQRKLYISLTKEGQALYNRAQTQIEEAYRQIEAQFTAEKMQQLTHLLEEFIALGNSRQEAIPGDNEE--------------
ENA|EGK31609|EGK31609.1	Shigella flexneri K-227 homoprotocatechuate degradation operon regulator, HpaR	---------------------------------------------------------------------------------ATGCATGATTCATTAACCATCGCATTGCTTCAGGCGCGCGAAGCGGCAATGGCCTATTTCCGCCCCATCGTTAAAAGCCACAATCTGACCGACCAGCAATGGCGCATTGTGCGAATCCTGGCCGATAGCCCCTCTATGGATTTTCACGAGCTGGCCTTTCGTACCTGCATTTTG	---------------------------MHDSLTIALLQAREAAMSYFRPIVKRHNLTEQQWRIVRILAESPSMDFHDLAYRACILRPSLTGILTRMERDGLVLRLKPINDQRKLYISLTKEGQALYNRAQTQIEEAYRQIEAQFTAEKMQQLTHLLEEFIALGNSRQEDIPGDNEE--------------
ENA|AAZ90975|AAZ90975.1	Shigella sonnei Ss046 homoprotocatechuate degradative operon repressor	---------------------------------------------------------------------------------ATGCATGATTCATTAACCATCGCCTTGCTTCAGGCGCGCGAAGCGGCAATGACCTATTTCCGCCCCATCGTTAAAAGCCACAATCTGACCGACCAGCAATGGCGCATTGTGCGAATCCTGGCCGATAGCCCCTCTATGGATTTTCACGAGCTGGCCTTTCGTACCTGTATTTTG	---------------------------MHDSLTIALLQAREAAMSYFRPIVKRHNLTEQQWRIVRILAESPSMDFHDLAYRACILRPSLTGILTRMERDGLVLRLKPINDQRKLYISLTKEGQALYNRAQTQIEEAYRQIEAQFTAEKMQQLTHLLEEFIALGNSRQEAIPGDNEE--------------
ENA|EFW58264|EFW58264.1	Shigella flexneri CDC 796-83 Homoprotocatechuate degradative operon repressor	---------------------------------------------------------------------------------ATGCATGATTCATTAACCATCGCCTTGCTTCAGGCGCGCGAAGCGGCAATGACCTATTTCCGCCCCATCGTTAAAAGCCACAATCTGACCGACCAGCAATGGCGCATTGTGCGAATCCTGGCCGATAGCCCCTCTATGGATTTTCACGAGCTGGCCTTTCGTACCTGTATTTTG	---------------------------MHDSLTIALLQAREAAMSYFRPIVKRHNLTEQQWRIVRILAESPSMDFHDLAYRACILRPSLTGILTRMERDGLVLRLKPINDQRKLYISLTKEGQALYNRAQTQIEEAYRQIEAQFTAEKMQQLTHLLEEFIALGNSRQEAIPGDNEE--------------
ENA|ACD07725|ACD07725.1	Shigella boydii CDC 3083-94 homoprotocatechuate degradation operon regulator, HpaR	---------------------------------------------------------------------------------ATGCATGATTCATTAACCATCGCATTGCTTCAGGCGCGCGAAGCGGCAATGGCCTATTTCCGCCCCATCGTTAAAAGCCACAATCTGACCGACCAGCAATGGCGCATTGTGCGAATCCTGGCCGATAGCCCCTCTATGGATTTTCACGAGCTGGCCTTTCGTACCTGCATTTTG	---------------------------MHDSLTIALLQAREAAMSYFRPIVKRHNLTEQQWRIVRILAESPSMDFHDLAYRACILRPSLTGILTRMERDGLVLRLKPINDQRKLYISLTKEGQALYNRAQTQIEEAYRQIEAQFTAEKMQQLTHLLEEFIALGNSRQEAIPGDNEE--------------
ENA|QCC33036|QCC33036.1	Shigella flexneri 5a str. M90T homoprotocatechuate degradative operon repressor	---------------------------------------------------------------------------------ATGCATGATTCATTAACCATCGCATTGCTTCAGGCGCGCGAAGCGGCAATGGCCTATTTCCGCCCCATCGTTAAAAGCCACAATCTGACCGACCAGCAATGGCGCATTGTGCGAATCCTGGCCGATAGCCCCTCTATGGATTTTCACGAGCTGGCCTTTCGTACCTGCATTTTG	---------------------------MHDSLTIALLQAREAAMSYFRPIVKRHNLTEQQWRIVRILAESPSMDFHDLAYRACILRPSLTGILTRMERDGLVLRLKPINDQRKLYISLTKEGQALYNRAQTQIEEAYRQIEAQFTAEKMQQLTHLLEEFIALGNSRQEDIPGDNEE--------------
ENA|EGI38269|EGI38269.1	Escherichia coli TA271 homoprotocatechuate degradation operon regulator, HpaR	---------------------------------------------------------------------------------ATGCATGATTCATTAACCATCGCATTGCTTCAGGCGCGCGAAGCGGCAATGGCCTATTTCCGCCCCATCGTTAAAAGCCACAATCTGACCGACCAGCAATGGCGCATTGTGCGAATCCTGGCCGATAGCCCCTCTATGGATTTTCACGAGCTGGCCTTTCGTACCTGCATTTTG	---------------------------MHDSLTIALLQAREAAMSYFRPIVKRHNLTEQQWRIVRILAESPSMDFHDLAYRACILRPSLTGILTRMERDGLVLRLKPINDQRKLYISLTKEGQALYNRAQTQIEEAYRQIEAQFTAEKMQQLTHLLEEFIALGNSRQEAIPGDNEE--------------
ENA|EFY4992464|EFY4992464.1	Shigella flexneri homoprotocatechuate degradation operon regulator HpaR	---------------------------------------------------------------------------------ATGCATGATTCATTAACCATCGCATTGCTTCAGGCGCGCGAAGCGGCAATGGCCTATTTCCGCCCCATCGTTAAAAGCCACAATCTGACCGACCAGCAATGGCGCATTGTGCGAATCCTGGCCGATAGCCCCTCTATGGATTTTCACGAGCTGGCCTTTCGTACCTGCATTTTG	---------------------------MHDSLTIALLQAREAAMSYFRPIVKRHNLTEQQWRIVRILAESPSMDFHDLAYRACILRPSLTGILTRMERDGLVLRLKPINDQRKLYISLTKEGQALYNRAQTQIEEAYRQIEAQFTAEKMQQLTHLLEEFIALGNSRQEAIPGDNEE--------------
ENA|EFF03543|EFF03543.2	Escherichia coli B185 homoprotocatechuate degradation operon regulator	---------------------------------------------------------------------------------ATGCATGATTCATTAACCATCGCCTTGCTTCAGGCGCGCGAAGCGGCAATGACCTATTTCCGCCCCATCGTTAAAAGCCACAATCTGACCGACCAGCAATGGCGCATTGTGCGAATCCTGGCCGATAGCCCCTCTATGGATTTTCACGAGCTGGCCTTTCGTACCTGTATTTTG	---------------------------MHDSLTIALLQAREAAMSYFRPIVKRHNLTEQQWRIVRILAESPSMDFHDLAYRACILRPSLTGILTRMERDGLVLRLKPINDQRKLYISLTKEGQALYNRAQTQIEEAYRQIEAQFTAEKMQQLTHLLEEFIALGNSRQEDIPGDNEE--------------
ENA|ADA76676|ADA76676.1	Shigella flexneri 2002017 Homoprotocatechuate degradative operon repressor	---------------------------------------------------------------------------------ATGCATGATTCATTAACCATCGCATTGCTTCAGGCGCGCGAAGCGGCAATGGCCTATTTCCGCCCCATCGTTAAAAGCCACAATCTGACCGACCAGCAATGGCGCATTGTGCGAATCCTGGCCGATAGCCCCTCTATGGATTTTCACGAGCTGGCCTTTCGTACCTGCATTTTG	---------------------------MHDSLTIALLQAREAAMSYFRPIVKRHNLTEQQWRIVRILAESPSMDFHDLAYRACILRPSLTGILTRMERDGLVLRLKPINDQRKLYISLTKEGQALYNRAQTQIEEAYRQIEAQFTAEKMQQLTHLLEEFIALGNSRQEDIPGDNEE--------------
ENA|ACT30660|ACT30660.1	Escherichia coli 'BL21-Gold(DE3)pLysS AG' transcriptional regulator, MarR family	---------------------------------------------------------------------------------ATGCATGATTCATTAACCATCGCATTGCTTCAGGCGCGCGAAGCGGCAATGGCCTATTTCCGCCCCATCGTTAAAAGCCACAATCTGACCGACCAGCAATGGCGCATTGTGCGAATCCTGGCCGATAGCCCCTCTATGGATTTTCACGAGCTGGCCTTTCGTACCTGCATTTTG	---------------------------MHDSLTIALLQAREAAMSYFRPIVKRHNLTEQQWRIVRILAESPSMDFHDLAYRACILRPSLTGILTRMERDGLVLRLKPINDQRKLYISLTKEGQALYNRAQTQIEEAYRQIEAQFTAEKMQQLTHLLEEFIALGNSRQEDIPGDNEE--------------
ENA|QNS73185|QNS73185.1	Escherichia coli O145 homoprotocatechuate degradation operon regulator HpaR	---------------------------------------------------------------------------------ATGCATGATTCATTAACCATCGCATTGCTTCAGGCGCGCGAAGCGGCAATGGCCTATTTCCGCCCCATCGTTAAAAGCCACAATCTGACCGACCAGCAATGGCGCATTGTGCGAATCCTGGCCGATAGCCCCTCTATGGATTTTCACGAGCTGGCCTTTCGTACCTGCATTTTG	---------------------------MHDSLTIALLQAREAAMSYFRPIVKRHNLTEQQWRIVRILAESPSMDFHDLAYRACILRPSLTGILTRMERDGLVLRLKPINDQRKLYISLTKEGQALYNRAQTQIEEAYRQIEAQFTAEKMQQLTHLLEEFIALGNSRQEDIPGDNEE--------------
ENA|QNC64423|QNC64423.1	Shigella boydii homoprotocatechuate degradation operon regulator HpaR	---------------------------------------------------------------------------------ATGCATGATTCATTAACCATCGCCTTGCTTCAGGCGCGCGAAGCGGCAATGACCTATTTCCGCCCCATCGTTAAAAGCCACAATCTGACCGACCAGCAATGGCGCATTGTGCGAATCCTGGCCGATAGCCCCTCTATGGATTTTCACGAGCTGGCCTTTCGTACCTGTATTTTG	---------------------------MHDSLTIALLQAREAAMSYFRPIVKRHNLTEQQWRIVRILAESPSMDFHDLAYRACILRPSLTGILTRMERDGLVLRLKPINDQRKLYISLTKEGKALYNRAQTQIEEAYRQIEAQFTAEKMQQLTHLLEEFIALGNSRQEAIPGDNEE--------------
ENA|RIG39751|RIG39751.1	Shigella boydii homoprotocatechuate degradation operon regulator HpaR	---------------------------------------------------------------------------------ATGCATGATTCATTAACCATCGCATTGCTTCAGGCGCGCGAAGCGGCAATGGCCTATTTCCGCCCCATCGTTAAAAGCCACAATCTGACCGACCAGCAATGGCGCATTGTGCGAATCCTGGCCGATAGCCCCTCTATGGATTTTCACGAGCTGGCCTTTCGTACCTGCATTTTG	---------------------------MHDSLTIALLQAREAAMSYFRPIVKRHNLTEQQWRIVRILAESPSMDFHDLAYRACILRPSLTGILTRMERDGLVLRLKPINDQRKLYISLTKEGLALYNRAQTQIEEAYRQIEAQFTAEKMQQLTHLLEEFIALGNSRQEAIPGDNEE--------------
ENA|SPZ71423|SPZ71423.1	Shigella boydii homoprotocatechuate degradation operon regulator HpaR	---------------------------------------------------------------------------------ATGCATGATTCATTAACCATCGCCTTGCTTCAGGCGCGCGAAGCGGCAATGACCTATTTCCGCCCCATCGTTAAAAGCCACAATCTGACCGACCAGCAATGGCGCATTGTGCGAATCCTGGCCGATAGCCCCTCTATGGATTTTCACGAGCTGGCCTTTCGTACCTGTATTTTG	---------------------------MHDSLTIALLQAREAAMSYFRPIVKRHNLTEQQWRIVRILAESPSMDFHDLAYRACILRPSLTGILTRMERDGLVLRLKPINDQRKLYISLTKEGQALYNRAQTQIEEAYRQIEAQFTAEKMQQLTHLLEEFIALGNSRQEAIPGDNEE--------------
ENA|EIL57960|EIL57960.1	Escherichia coli 541-15 homoprotocatechuate degradation operon regulator	---------------------------------------------------------------------------------ATGCATGATTCATTAACCATCGCATTGCTTCAGGCGCGCGAAGCGGCAATGGCCTATTTCCGCCCCATCGTTAAAAGCCACAATCTGACCGACCAGCAATGGCGCATTGTGCGAATCCTGGCCGATAGCCCCTCTATGGATTTTCACGAGCTGGCCTTTCGTACCTGCATTTTG	---------------------------MHDSLTIALLQAREAAMSYFRPIVKRHNLTEQQWRIVRILAESPSMDFHDLAYRACILRPSLTGILTRMERDGLVLRLKPINDQRKLYISLTKEGQALYNRAQTQIEEAYRQIEAQFTAEKMQQLTHLLEEFIALGNSRQEAIPGDNEE--------------
ENA|OOO84005|OOO84005.1	Shigella boydii homoprotocatechuate degradative operon repressor	---------------------------------------------------------------------------------ATGCATGATTCATTAACCATCGCCTTGCTTCAGGCGCGCGAAGCGGCAATGACCTATTTCCGCCCCATCGTTAAAAGCCACAATCTGACCGACCAGCAATGGCGCATTGTGCGAATCCTGGCCGATAGCCCCTCTATGGATTTTCACGAGCTGGCCTTTCGTACCTGTATTTTG	---------------------------MHDSLTIALLQAREAAMSYFRPIVKRHNLTEQQWRIVRILAESPSMDFHDLAYRACILRPSLTGILTRMERDGLVLRLKPINDQRKLYISLTKEGQALYNRAQTQIEEAYRQIEAQFTAEKMQQLTHLLEEFIALGNSRQEDIPGDNEE--------------
ENA|KEO24692|KEO24692.1	Escherichia coli 2-460-02_S1_C1 homoprotocatechuate degradation operon regulator, HpaR	---------------------------------------------------------------------------------ATGCATGATTCATTAACCATCGCCTTGCTTCAGGCGCGCGAAGCGGCAATGACCTATTTCCGCCCCATCGTTAAAAGCCACAATCTGACCGACCAGCAATGGCGCATTGTGCGAATCCTGGCCGATAGCCCCTCTATGGATTTTCACGAGCTGGCCTTTCGTACCTGTATTTTG	---------------------------MHDSLTIALLQAREAAMSYFRPIVKRHNLTEQQWRIVRILAESPSMDFHDLAYRACILRPSLTGILTRMERDGLVLRLKPINDQRKLYISLTKEGQALYNRAQTQIEEAYRQIEAQFTAEKMQQLTHLLEEFIALGNSRQEAIPGDNEE--------------
ENA|EFM2061806|EFM2061806.1	Escherichia coli homoprotocatechuate degradation operon regulator HpaR	---------------------------------------------------------------------------------ATGCATGATTCATTAACCATCGCATTGCTTCAGGCGCGCGAAGCGGCAATGGCCTATTTCCGCCCCATCGTTAAAAGCCACAATCTGACCGACCAGCAATGGCGCATTGTGCGAATCCTGGCCGATAGCCCCTCTATGGATTTTCACGAGCTGGCCTTTCGTACCTGCATTTTG	---------------------------MHDSLTIALLQAREAAMSYFRPIVKRHNLTEQQWRIVRILAESPSMDFHDLAYRACILRPSLTGILTRMERDGLVLRLKPINDQRKLYISLTKEGQALYNRAQTQIEEAYRQIEAQFTAEKMQQLTHLLEEFIALGNSRQEDIPDDNEE--------------
ENA|QMD82942|QMD82942.1	Escherichia coli homoprotocatechuate degradation operon regulator HpaR	---------------------------------------------------------------------------------ATGCATGATTCATTAACCATCGCATTGCTTCAGGCGCGCGAAGCGGCAATGGCCTATTTCCGCCCCATCGTTAAAAGCCACAATCTGACCGACCAGCAATGGCGCATTGTGCGAATCCTGGCCGATAGCCCCTCTATGGATTTTCACGAGCTGGCCTTTCGTACCTGCATTTTG	---------------------------MHDSLTIALLQAREAAMSYFRPIVKRHNLTEQQWRIVRILAESPSMDFHDLAYRACILRPSLTGILTRMERDGLVLRLKPINDQRKLYISLTKEGQALYNRAQTQIEEAYRQIEAQFTAEKMQQLTHLLEEFIALGNSRQEDIPDDNEE--------------
ENA|QML61799|QML61799.1	Escherichia coli homoprotocatechuate degradation operon regulator HpaR	---------------------------------------------------------------------------------ATGCATGATTCATTAACCATCGCATTGCTTCAGGCGCGCGAAGCGGCAATGGCCTATTTCCGCCCCATCGTTAAAAGCCACAATCTGACCGACCAGCAATGGCGCATTGTGCGAATCCTGGCCGATAGCCCCTCTATGGATTTTCACGAGCTGGCCTTTCGTACCTGCATTTTG	---------------------------MHDSLTIALLQAREAAMSYFRPIVKRHNLTEQQWRIVRILAESPSMDFHDLAYRACILRPSLTGILTRMERDGLVLRLKPINDQRKLYISLTKEGQALYNRAQTQIEEAYRQIEAQFTAEKMQQLTHLLEEFIALGNSRQEDIPDDNEE--------------
ENA|ANO92283|ANO92283.1	Escherichia coli transcriptional regulator	---------------------------------------------------------------------------------ATGCATGATTCATTAACCATCGCCTTGCTTCAGGCGCGCGAAGCGGCAATGACCTATTTCCGCCCCATCGTTAAAAGCCACAATCTGACCGACCAGCAATGGCGCATTGTGCGAATCCTGGCCGATAGCCCCTCTATGGATTTTCACGAGCTGGCCTTTCGTACCTGTATTTTG	---------------------------MHDSLTIALLQAREAAMSYFRPIVKRHNLTEQQWRIVRILAESPSMDFHDLAYRACILRPSLTGILTRMERDGLVLRLKPINDQRKLYISLTKEGQALYNRAQTQIEEAYRQIEAQFTAEKMQQLTHLLEEFIALGNSRQEDIPGDNEE--------------
ENA|BBR90020|BBR90020.1	Escherichia coli homoprotocatechuate degradation operon regulator, HpaR	---------------------------------------------------------------------------------ATGCATGATTCATTAACCATCGCCTTGCTTCAGGCGCGCGAAGCGGCAATGACCTATTTCCGCCCCATCGTTAAAAGCCACAATCTGACCGACCAGCAATGGCGCATTGTGCGAATCCTGGCCGATAGCCCCTCTATGGATTTTCACGAGCTGGCCTTTCGTACCTGTATTTTG	---------------------------MHDSLTIALLQAREAAMSYFRPIVKRHNLTEQQWRIVRILAESPSMDFHDLAYRACILRPSLTGILTRMERDGLVLRLKPINDQRKLYISLTKEGQALYNRAQTQIEEAYRQIEAQFTAEKMQQLTHLLEEFIALGNSRQEDIPGDNEE--------------
ENA|EAC0670814|EAC0670814.1	Escherichia coli homoprotocatechuate degradative operon repressor	---------------------------------------------------------------------------------ATGCATGATTCATTAACCATCGCATTGCTTCAGGCGCGCGAAGCGGCAATGGCCTATTTCCGCCCCATCGTTAAAAGCCACAATCTGACCGACCAGCAATGGCGCATTGTGCGAATCCTGGCCGATAGCCCCTCTATGGATTTTCACGAGCTGGCCTTTCGTACCTGCATTTTG	---------------------------MHDSLTIALLQAREAAMSYFRPIVKRHNLTEQQWRIVRILAESPSMDFHDLAYRACILRPSLTGILTRMERDGLVLRLKPINDQRKLYISLTKEGQALYNRAQTQIEEAYRQIEAQFTAEKMQQLTHLLEEFIALGNSRQEDIPGDNEE--------------
ENA|EFA7747262|EFA7747262.1	Escherichia coli homoprotocatechuate degradation operon regulator HpaR	---------------------------------------------------------------------------------ATGCATGATTCATTAACCATCGCCTTGCTTCAGGCGCGCGAAGCGGCAATGACCTATTTCCGCCCCATCGTTAAAAGCCACAATCTGACCGACCAGCAATGGCGCATTGTGCGAATCCTGGCCGATAGCCCCTCTATGGATTTTCACGAGCTGGCCTTTCGTACCTGTATTTTG	---------------------------MHDSLTIALLQAREAAMSYFRPIVKRHNLTEQQWRIVRILAESPSMDFHDLAYRACILRPSLTGILTRMERDGLVLRLKPINDQRKLYISLTKEGQALYNRAQTQIEEAYRQIEAQFTAEKMQQLTHLLEEFIALGNSRQEDIPGDNEE--------------
ENA|EFA8783067|EFA8783067.1	Escherichia coli homoprotocatechuate degradation operon regulator HpaR	---------------------------------------------------------------------------------ATGCATGATTCATTAACCATCGCATTGCTTCAGGCGCGCGAAGCGGCAATGGCCTATTTCCGCCCCATCGTTAAAAGCCACAATCTGACCGACCAGCAATGGCGCATTGTGCGAATCCTGGCCGATAGCCCCTCTATGGATTTTCACGAGCTGGCCTTTCGTACCTGCATTTTG	---------------------------MHDSLTIALLQAREAAMSYFRPIVKRHNLTEQQWRIVRILAESPSMDFHDLAYRACILRPSLTGILTRMERDGLVLRLKPINDQRKLYISLTKEGQALYNRAQTQIEEAYRQIEAQFTAEKMQQLTHLLEEFIALGNSRQEDIPGDNEE--------------
ENA|EFA9846462|EFA9846462.1	Escherichia coli homoprotocatechuate degradation operon regulator HpaR	---------------------------------------------------------------------------------ATGCATGATTCATTAACCATCGCATTGCTTCAGGCGCGCGAAGCGGCAATGGCCTATTTCCGCCCCATCGTTAAAAGCCACAATCTGACCGACCAGCAATGGCGCATTGTGCGAATCCTGGCCGATAGCCCCTCTATGGATTTTCACGAGCTGGCCTTTCGTACCTGCATTTTG	---------------------------MHDSLTIALLQAREAAMSYFRPIVKRHNLTEQQWRIVRILAESPSMDFHDLAYRACILRPSLTGILTRMERDGLVLRLKPINDQRKLYISLTKEGQALYNRAQTQIEEAYRQIEAQFTAEKMQQLTHLLEEFIALGNSRQEDIPGDNEE--------------
ENA|EFB2194622|EFB2194622.1	Escherichia coli homoprotocatechuate degradation operon regulator HpaR	---------------------------------------------------------------------------------ATGCATGATTCATTAACCATCGCCTTGCTTCAGGCGCGCGAAGCGGCAATGACCTATTTCCGCCCCATCGTTAAAAGCCACAATCTGACCGACCAGCAATGGCGCATTGTGCGAATCCTGGCCGATAGCCCCTCTATGGATTTTCACGAGCTGGCCTTTCGTACCTGTATTTTG	---------------------------MHDSLTIALLQAREAAMSYFRPIVKRHNLTEQQWRIVRILAESPSMDFHDLAYRACILRPSLTGILTRMERDGLVLRLKPINDQRKLYISLTKEGQALYNRAQTQIEEAYRQIEAQFTAEKMQQLTHLLEEFIALGNSRQEDIPGDNEE--------------
ENA|EFB2601492|EFB2601492.1	Escherichia coli homoprotocatechuate degradation operon regulator HpaR	---------------------------------------------------------------------------------ATGCATGATTCATTAACCATCGCCTTGCTTCAGGCGCGCGAAGCGGCAATGACCTATTTCCGCCCCATCGTTAAAAGCCACAATCTGACCGACCAGCAATGGCGCATTGTGCGAATCCTGGCCGATAGCCCCTCTATGGATTTTCACGAGCTGGCCTTTCGTACCTGTATTTTG	---------------------------MHDSLTIALLQAREAAMSYFRPIVKRHNLTEQQWRIVRILAESPSMDFHDLAYRACILRPSLTGILTRMERDGLVLRLKPINDQRKLYISLTKEGQALYNRAQTQIEEAYRQIEAQFTAEKMQQLTHLLEEFIALGNSRQEDIPGDNEE--------------
ENA|EFB3615757|EFB3615757.1	Escherichia coli homoprotocatechuate degradation operon regulator HpaR	---------------------------------------------------------------------------------ATGCATGATTCATTAACCATCGCCTTGCTTCAGGCGCGCGAAGCGGCAATGACCTATTTCCGCCCCATCGTTAAAAGCCACAATCTGACCGACCAGCAATGGCGCATTGTGCGAATCCTGGCCGATAGCCCCTCTATGGATTTTCACGAGCTGGCCTTTCGTACCTGTATTTTG	---------------------------MHDSLTIALLQAREAAMSYFRPIVKRHNLTEQQWRIVRILAESPSMDFHDLAYRACILRPSLTGILTRMERDGLVLRLKPINDQRKLYISLTKEGQALYNRAQTQIEEAYRQIEAQFTAEKMQQLTHLLEEFIALGNSRQEDIPGDNEE--------------
ENA|EFD0581001|EFD0581001.1	Escherichia coli homoprotocatechuate degradation operon regulator HpaR	---------------------------------------------------------------------------------ATGCATGATTCATTAACCATCGCCTTGCTTCAGGCGCGCGAAGCGGCAATGACCTATTTCCGCCCCATCGTTAAAAGCCACAATCTGACCGACCAGCAATGGCGCATTGTGCGAATCCTGGCCGATAGCCCCTCTATGGATTTTCACGAGCTGGCCTTTCGTACCTGTATTTTG	---------------------------MHDSLTIALLQAREAAMSYFRPIVKRHNLTEQQWRIVRILAESPSMDFHDLAYRACILRPSLTGILTRMERDGLVLRLKPINDQRKLYISLTKEGQALYNRAQTQIEEAYRQIEAQFTAEKMQQLTHLLEEFIALGNSRQEDIPGDNEE--------------
ENA|EFE5030283|EFE5030283.1	Escherichia coli homoprotocatechuate degradation operon regulator HpaR	---------------------------------------------------------------------------------ATGCATGATTCATTAACCATCGCATTGCTTCAGGCGCGCGAAGCGGCAATGGCCTATTTCCGCCCCATCGTTAAAAGCCACAATCTGACCGACCAGCAATGGCGCATTGTGCGAATCCTGGCCGATAGCCCCTCTATGGATTTTCACGAGCTGGCCTTTCGTACCTGCATTTTG	---------------------------MHDSLTIALLQAREAAMSYFRPIVKRHNLTEQQWRIVRILAESPSMDFHDLAYRACILRPSLTGILTRMERDGLVLRLKPINDQRKLYISLTKEGQALYNRAQTQIEEAYRQIEAQFTAEKMQQLTHLLEEFIALGNSRQEDIPGDNEE--------------
ENA|EFE8673748|EFE8673748.1	Escherichia coli homoprotocatechuate degradation operon regulator HpaR	---------------------------------------------------------------------------------ATGCATGATTCATTAACCATCGCCTTGCTTCAGGCGCGCGAAGCGGCAATGACCTATTTCCGCCCCATCGTTAAAAGCCACAATCTGACCGACCAGCAATGGCGCATTGTGCGAATCCTGGCCGATAGCCCCTCTATGGATTTTCACGAGCTGGCCTTTCGTACCTGTATTTTG	---------------------------MHDSLTIALLQAREAAMSYFRPIVKRHNLTEQQWRIVRILAESPSMDFHDLAYRACILRPSLTGILTRMERDGLVLRLKPINDQRKLYISLTKEGQALYNRAQTQIEEAYRQIEAQFTAEKMQQLTHLLEEFIALGNSRQEDIPGDNEE--------------
ENA|EFF8953991|EFF8953991.1	Escherichia coli homoprotocatechuate degradation operon regulator HpaR	---------------------------------------------------------------------------------ATGCATGATTCATTAACCATCGCCTTGCTTCAGGCGCGCGAAGCGGCAATGACCTATTTCCGCCCCATCGTTAAAAGCCACAATCTGACCGACCAGCAATGGCGCATTGTGCGAATCCTGGCCGATAGCCCCTCTATGGATTTTCACGAGCTGGCCTTTCGTACCTGTATTTTG	---------------------------MHDSLTIALLQAREAAMSYFRPIVKRHNLTEQQWRIVRILAESPSMDFHDLAYRACILRPSLTGILTRMERDGLVLRLKPINDQRKLYISLTKEGQALYNRAQTQIEEAYRQIEAQFTAEKMQQLTHLLEEFIALGNSRQEDIPGDNEE--------------
ENA|EFH6214290|EFH6214290.1	Escherichia coli homoprotocatechuate degradation operon regulator HpaR	---------------------------------------------------------------------------------ATGCATGATTCATTAACCATCGCATTGCTTCAGGCGCGCGAAGCGGCAATGGCCTATTTCCGCCCCATCGTTAAAAGCCACAATCTGACCGACCAGCAATGGCGCATTGTGCGAATCCTGGCCGATAGCCCCTCTATGGATTTTCACGAGCTGGCCTTTCGTACCTGCATTTTG	---------------------------MHDSLTIALLQAREAAMSYFRPIVKRHNLTEQQWRIVRILAESPSMDFHDLAYRACILRPSLTGILTRMERDGLVLRLKPINDQRKLYISLTKEGQALYNRAQTQIEEAYRQIEAQFTAEKMQQLTHLLEEFIALGNSRQEDIPGDNEE--------------
ENA|EFH9617238|EFH9617238.1	Escherichia coli homoprotocatechuate degradation operon regulator HpaR	---------------------------------------------------------------------------------ATGCATGATTCATTAACCATCGCCTTGCTTCAGGCGCGCGAAGCGGCAATGACCTATTTCCGCCCCATCGTTAAAAGCCACAATCTGACCGACCAGCAATGGCGCATTGTGCGAATCCTGGCCGATAGCCCCTCTATGGATTTTCACGAGCTGGCCTTTCGTACCTGTATTTTG	---------------------------MHDSLTIALLQAREAAMSYFRPIVKRHNLTEQQWRIVRILAESPSMDFHDLAYRACILRPSLTGILTRMERDGLVLRLKPINDQRKLYISLTKEGQALYNRAQTQIEEAYRQIEAQFTAEKMQQLTHLLEEFIALGNSRQEDIPGDNEE--------------
ENA|EFI0211546|EFI0211546.1	Escherichia coli homoprotocatechuate degradation operon regulator HpaR	---------------------------------------------------------------------------------ATGCATGATTCATTAACCATCGCCTTGCTTCAGGCGCGCGAAGCGGCAATGACCTATTTCCGCCCCATCGTTAAAAGCCACAATCTGACCGACCAGCAATGGCGCATTGTGCGAATCCTGGCCGATAGCCCCTCTATGGATTTTCACGAGCTGGCCTTTCGTACCTGTATTTTG	---------------------------MHDSLTIALLQAREAAMSYFRPIVKRHNLTEQQWRIVRILAESPSMDFHDLAYRACILRPSLTGILTRMERDGLVLRLKPINDQRKLYISLTKEGQALYNRAQTQIEEAYRQIEAQFTAEKMQQLTHLLEEFIALGNSRQEDIPGDNEE--------------
ENA|EFI6092570|EFI6092570.1	Escherichia coli homoprotocatechuate degradation operon regulator HpaR	---------------------------------------------------------------------------------ATGCATGATTCATTAACCATCGCCTTGCTTCAGGCGCGCGAAGCGGCAATGACCTATTTCCGCCCCATCGTTAAAAGCCACAATCTGACCGACCAGCAATGGCGCATTGTGCGAATCCTGGCCGATAGCCCCTCTATGGATTTTCACGAGCTGGCCTTTCGTACCTGTATTTTG	---------------------------MHDSLTIALLQAREAAMSYFRPIVKRHNLTEQQWRIVRILAESPSMDFHDLAYRACILRPSLTGILTRMERDGLVLRLKPINDQRKLYISLTKEGQALYNRAQTQIEEAYRQIEAQFTAEKMQQLTHLLEEFIALGNSRQEDIPGDNEE--------------
ENA|EFK7878389|EFK7878389.1	Escherichia coli homoprotocatechuate degradation operon regulator HpaR	---------------------------------------------------------------------------------ATGCATGATTCATTAACCATCGCCTTGCTTCAGGCGCGCGAAGCGGCAATGACCTATTTCCGCCCCATCGTTAAAAGCCACAATCTGACCGACCAGCAATGGCGCATTGTGCGAATCCTGGCCGATAGCCCCTCTATGGATTTTCACGAGCTGGCCTTTCGTACCTGTATTTTG	---------------------------MHDSLTIALLQAREAAMSYFRPIVKRHNLTEQQWRIVRILAESPSMDFHDLAYRACILRPSLTGILTRMERDGLVLRLKPINDQRKLYISLTKEGQALYNRAQTQIEEAYRQIEAQFTAEKMQQLTHLLEEFIALGNSRQEDIPGDNEE--------------
ENA|EFL6010199|EFL6010199.1	Escherichia coli homoprotocatechuate degradation operon regulator HpaR	---------------------------------------------------------------------------------ATGCATGATTCATTAACCATCGCCTTGCTTCAGGCGCGCGAAGCGGCAATGACCTATTTCCGCCCCATCGTTAAAAGCCACAATCTGACCGACCAGCAATGGCGCATTGTGCGAATCCTGGCCGATAGCCCCTCTATGGATTTTCACGAGCTGGCCTTTCGTACCTGTATTTTG	---------------------------MHDSLTIALLQAREAAMSYFRPIVKRHNLTEQQWRIVRILAESPSMDFHDLAYRACILRPSLTGILTRMERDGLVLRLKPINDQRKLYISLTKEGQALYNRAQTQIEEAYRQIEAQFTAEKMQQLTHLLEEFIALGNSRQEDIPGDNEE--------------
ENA|EFM1445918|EFM1445918.1	Escherichia coli homoprotocatechuate degradation operon regulator HpaR	---------------------------------------------------------------------------------ATGCATGATTCATTAACCATCGCCTTGCTTCAGGCGCGCGAAGCGGCAATGACCTATTTCCGCCCCATCGTTAAAAGCCACAATCTGACCGACCAGCAATGGCGCATTGTGCGAATCCTGGCCGATAGCCCCTCTATGGATTTTCACGAGCTGGCCTTTCGTACCTGTATTTTG	---------------------------MHDSLTIALLQAREAAMSYFRPIVKRHNLTEQQWRIVRILAESPSMDFHDLAYRACILRPSLTGILTRMERDGLVLRLKPINDQRKLYISLTKEGQALYNRAQTQIEEAYRQIEAQFTAEKMQQLTHLLEEFIALGNSRQEDIPGDNEE--------------
ENA|EFM6343869|EFM6343869.1	Escherichia coli homoprotocatechuate degradation operon regulator HpaR	---------------------------------------------------------------------------------ATGCATGATTCATTAACCATCGCATTGCTTCAGGCGCGCGAAGCGGCAATGGCCTATTTCCGCCCCATCGTTAAAAGCCACAATCTGACCGACCAGCAATGGCGCATTGTGCGAATCCTGGCCGATAGCCCCTCTATGGATTTTCACGAGCTGGCCTTTCGTACCTGCATTTTG	---------------------------MHDSLTIALLQAREAAMSYFRPIVKRHNLTEQQWRIVRILAESPSMDFHDLAYRACILRPSLTGILTRMERDGLVLRLKPINDQRKLYISLTKEGQALYNRAQTQIEEAYRQIEAQFTAEKMQQLTHLLEEFIALGNSRQEDIPGDNEE--------------
ENA|EFM7567190|EFM7567190.1	Escherichia coli homoprotocatechuate degradation operon regulator HpaR	---------------------------------------------------------------------------------ATGCATGATTCATTAACCATCGCCTTGCTTCAGGCGCGCGAAGCGGCAATGACCTATTTCCGCCCCATCGTTAAAAGCCACAATCTGACCGACCAGCAATGGCGCATTGTGCGAATCCTGGCCGATAGCCCCTCTATGGATTTTCACGAGCTGGCCTTTCGTACCTGTATTTTG	---------------------------MHDSLTIALLQAREAAMSYFRPIVKRHNLTEQQWRIVRILAESPSMDFHDLAYRACILRPSLTGILTRMERDGLVLRLKPINDQRKLYISLTKEGQALYNRAQTQIEEAYRQIEAQFTAEKMQQLTHLLEEFIALGNSRQEDIPGDNEE--------------
ENA|EGD0650289|EGD0650289.1	Escherichia coli homoprotocatechuate degradation operon regulator HpaR	---------------------------------------------------------------------------------ATGCATGATTCATTAACCATCGCCTTGCTTCAGGCGCGCGAAGCGGCAATGACCTATTTCCGCCCCATCGTTAAAAGCCACAATCTGACCGACCAGCAATGGCGCATTGTGCGAATCCTGGCCGATAGCCCCTCTATGGATTTTCACGAGCTGGCCTTTCGTACCTGTATTTTG	---------------------------MHDSLTIALLQAREAAMSYFRPIVKRHNLTEQQWRIVRILAESPSMDFHDLAYRACILRPSLTGILTRMERDGLVLRLKPINDQRKLYISLTKEGQALYNRAQTQIEEAYRQIEAQFTAEKMQQLTHLLEEFIALGNSRQEDIPGDNEE--------------
ENA|EGO4706690|EGO4706690.1	Escherichia coli homoprotocatechuate degradation operon regulator HpaR	---------------------------------------------------------------------------------ATGCATGATTCATTAACCATCGCATTGCTTCAGGCGCGCGAAGCGGCAATGGCCTATTTCCGCCCCATCGTTAAAAGCCACAATCTGACCGACCAGCAATGGCGCATTGTGCGAATCCTGGCCGATAGCCCCTCTATGGATTTTCACGAGCTGGCCTTTCGTACCTGCATTTTG	---------------------------MHDSLTIALLQAREAAMSYFRPIVKRHNLTEQQWRIVRILAESPSMDFHDLAYRACILRPSLTGILTRMERDGLVLRLKPINDQRKLYISLTKEGQALYNRAQTQIEEAYRQIEAQFTAEKMQQLTHLLEEFIALGNSRQEDIPGDNEE--------------
ENA|GCL31792|GCL31792.1	Escherichia coli homoprotocatechuate degradative operon repressor	---------------------------------------------------------------------------------ATGCATGATTCATTAACCATCGCCTTGCTTCAGGCGCGCGAAGCGGCAATGACCTATTTCCGCCCCATCGTTAAAAGCCACAATCTGACCGACCAGCAATGGCGCATTGTGCGAATCCTGGCCGATAGCCCCTCTATGGATTTTCACGAGCTGGCCTTTCGTACCTGTATTTTG	---------------------------MHDSLTIALLQAREAAMSYFRPIVKRHNLTEQQWRIVRILAESPSMDFHDLAYRACILRPSLTGILTRMERDGLVLRLKPINDQRKLYISLTKEGQALYNRAQTQIEEAYRQIEAQFTAEKMQQLTHLLEEFIALGNSRQEDIPGDNEE--------------
ENA|HAI5333864|HAI5333864.1	Escherichia coli homoprotocatechuate degradation operon regulator HpaR	---------------------------------------------------------------------------------ATGCATGATTCATTAACCATCGCCTTGCTTCAGGCGCGCGAAGCGGCAATGACCTATTTCCGCCCCATCGTTAAAAGCCACAATCTGACCGACCAGCAATGGCGCATTGTGCGAATCCTGGCCGATAGCCCCTCTATGGATTTTCACGAGCTGGCCTTTCGTACCTGTATTTTG	---------------------------MHDSLTIALLQAREAAMSYFRPIVKRHNLTEQQWRIVRILAESPSMDFHDLAYRACILRPSLTGILTRMERDGLVLRLKPINDQRKLYISLTKEGQALYNRAQTQIEEAYRQIEAQFTAEKMQQLTHLLEEFIALGNSRQEDIPGDNEE--------------
ENA|HAI5420046|HAI5420046.1	Escherichia coli homoprotocatechuate degradation operon regulator HpaR	---------------------------------------------------------------------------------ATGCATGATTCATTAACCATCGCCTTGCTTCAGGCGCGCGAAGCGGCAATGACCTATTTCCGCCCCATCGTTAAAAGCCACAATCTGACCGACCAGCAATGGCGCATTGTGCGAATCCTGGCCGATAGCCCCTCTATGGATTTTCACGAGCTGGCCTTTCGTACCTGTATTTTG	---------------------------MHDSLTIALLQAREAAMSYFRPIVKRHNLTEQQWRIVRILAESPSMDFHDLAYRACILRPSLTGILTRMERDGLVLRLKPINDQRKLYISLTKEGQALYNRAQTQIEEAYRQIEAQFTAEKMQQLTHLLEEFIALGNSRQEDIPGDNEE--------------
ENA|HAI8958075|HAI8958075.1	Escherichia coli homoprotocatechuate degradation operon regulator HpaR	---------------------------------------------------------------------------------ATGCATGATTCATTAACCATCGCCTTGCTTCAGGCGCGCGAAGCGGCAATGACCTATTTCCGCCCCATCGTTAAAAGCCACAATCTGACCGACCAGCAATGGCGCATTGTGCGAATCCTGGCCGATAGCCCCTCTATGGATTTTCACGAGCTGGCCTTTCGTACCTGCATTTTG	---------------------------MHDSLTIALLQAREAAMSYFRPIVKRHNLTEQQWRIVRILAESPSMDFHDLAYRACILRPSLTGILTRMERDGLVLRLKPINDQRKLYISLTKEGQALYNRAQTQIEEAYRQIEAQFTAEKMQQLTHLLEEFIALGNSRQEDIPGDNEE--------------
ENA|MBA6242549|MBA6242549.1	Escherichia coli homoprotocatechuate degradation operon regulator HpaR	---------------------------------------------------------------------------------ATGCATGATTCATTAACCATCGCCTTGCTTCAGGCGCGCGAAGCGGCAATGACCTATTTCCGCCCCATCGTTAAAAGCCACAATCTGACCGACCAGCAATGGCGCATTGTGCGAATCCTGGCCGATAGCCCCTCTATGGATTTTCACGAGCTGGCCTTTCGTACCTGTATTTTG	---------------------------MHDSLTIALLQAREAAMSYFRPIVKRHNLTEQQWRIVRILAESPSMDFHDLAYRACILRPSLTGILTRMERDGLVLRLKPINDQRKLYISLTKEGQALYNRAQTQIEEAYRQIEAQFTAEKMQQLTHLLEEFIALGNSRQEDIPGDNEE--------------
ENA|MBA7721357|MBA7721357.1	Escherichia coli homoprotocatechuate degradation operon regulator HpaR	---------------------------------------------------------------------------------ATGCATGATTCATTAACCATCGCCTTGCTTCAGGCGCGCGAAGCGGCAATGACCTATTTCCGCCCCATCGTTAAAAGCCACAATCTGACCGACCAGCAATGGCGCATTGTGCGAATCCTGGCCGATAGCCCCTCTATGGATTTTCACGAGCTGGCCTTTCGTACCTGTATTTTG	---------------------------MHDSLTIALLQAREAAMSYFRPIVKRHNLTEQQWRIVRILAESPSMDFHDLAYRACILRPSLTGILTRMERDGLVLRLKPINDQRKLYISLTKEGQALYNRAQTQIEEAYRQIEAQFTAEKMQQLTHLLEEFIALGNSRQEDIPGDNEE--------------
ENA|MBB2464802|MBB2464802.1	Escherichia coli homoprotocatechuate degradation operon regulator HpaR	---------------------------------------------------------------------------------ATGCATGATTCATTAACCATCGCCTTGCTTCAGGCGCGCGAAGCGGCAATGACCTATTTCCGCCCCATCGTTAAAAGCCACAATCTGACCGACCAGCAATGGCGCATTGTGCGAATCCTGGCCGATAGCCCCTCTATGGATTTTCACGAGCTGGCCTTTCGTACCTGTATTTTG	---------------------------MHDSLTIALLQAREAAMSYFRPIVKRHNLTEQQWRIVRILAESPSMDFHDLAYRACILRPSLTGILTRMERDGLVLRLKPINDQRKLYISLTKEGQALYNRAQTQIEEAYRQIEAQFTAEKMQQLTHLLEEFIALGNSRQEDIPGDNEE--------------
ENA|MFA53191|MFA53191.1	Escherichia coli homoprotocatechuate degradative operon repressor	---------------------------------------------------------------------------------ATGCATGATTCATTAACCATCGCATTGCTTCAGGCGCGCGAAGCGGCAATGGCCTATTTCCGCCCCATCGTTAAAAGCCACAATCTGACCGACCAGCAATGGCGCATTGTGCGAATTCTGGCCGATAGCCCCTCTATGGATTTTCACGAGCTGGCATTTCGTACCTGTATTTTG	---------------------------MHDSLTIALLQAREAAMSYFRPIVKRHNLTEQQWRIVRILAESPSMDFHDLAYRACILRPSLTGILTRMERDGLVLRLKPINDQRKLYISLTKEGQALYNRAQTQIEEAYRQIEAQFTAEKMQQLTHLLEEFIALGNSRQEDIPGDNEE--------------
ENA|MGE13461|MGE13461.1	Escherichia coli homoprotocatechuate degradative operon repressor	---------------------------------------------------------------------------------ATGCATGATTCATTAACCATCGCCTTGCTTCAGGCGCGCGAAGCGGCAATGACCTATTTCCGCCCCATCGTTAAAAGCCACAATCTGACCGACCAGCAATGGCGCATTGTGCGAATCCTGGCCGATAGCCCCTCTATGGATTTTCACGAGCTGGCCTTTCGTACCTGTATTTTG	---------------------------MHDSLTIALLQAREAAMSYFRPIVKRHNLTEQQWRIVRILAESPSMDFHDLAYRACILRPSLTGILTRMERDGLVLRLKPINDQRKLYISLTKEGQALYNRAQTQIEEAYRQIEAQFTAEKMQQLTHLLEEFIALGNSRQEDIPGDNEE--------------
ENA|MHP33726|MHP33726.1	Escherichia coli homoprotocatechuate degradative operon repressor	---------------------------------------------------------------------------------ATGCATGATTCATTAACCATCGCATTGCTTCAGGCGCGCGAAGCGGCAATGACCTATTTCCGCCCCATCGTTAAAAGCCACAATCTCACCGACCAGCAATGGCGCATTGTGCGAATCCTGGCCGATAGCCCCTCTATGGATTTTCACGATCTGGCCTTTCGTACCTGCATTTTG	---------------------------MHDSLTIALLQAREAAMSYFRPIVKRHNLTEQQWRIVRILAESPSMDFHDLAYRACILRPSLTGILTRMERDGLVLRLKPINDQRKLYISLTKEGQALYNRAQTQIEEAYRQIEAQFTAEKMQQLTHLLEEFIALGNSRQEDIPGDNEE--------------
ENA|MHZ51298|MHZ51298.1	Escherichia coli homoprotocatechuate degradative operon repressor	---------------------------------------------------------------------------------ATGCATGATTCATTAACCATCGCCTTGCTTCAGGCGCGCGAAGCGGCAATGACCTATTTCCGCCCCATCGTTAAAAGCCACAATCTGACCGACCAGCAATGGCGCATTGTGCGAATCCTGGCCGATAGCCCCTCTATGGATTTTCACGAGCTGGCCTTTCGTACCTGTATTTTG	---------------------------MHDSLTIALLQAREAAMSYFRPIVKRHNLTEQQWRIVRILAESPSMDFHDLAYRACILRPSLTGILTRMERDGLVLRLKPINDQRKLYISLTKEGQALYNRAQTQIEEAYRQIEAQFTAEKMQQLTHLLEEFIALGNSRQEDIPGDNEE--------------
ENA|MPU48320|MPU48320.1	Escherichia coli homoprotocatechuate degradation operon regulator HpaR	---------------------------------------------------------------------------------ATGCATGATTCATTAACCATCGCCTTGCTTCAGGCGCGCGAAGCGGCAATGACCTATTTCCGCCCCATCGTTAAAAGCCACAATCTGACCGACCAGCAATGGCGCATTGTGCGAATCCTGGCCGATAGCCCCTCTATGGATTTTCACGAGCTGGCCTTTCGTACCTGTATTTTG	---------------------------MHDSLTIALLQAREAAMSYFRPIVKRHNLTEQQWRIVRILAESPSMDFHDLAYRACILRPSLTGILTRMERDGLVLRLKPINDQRKLYISLTKEGQALYNRAQTQIEEAYRQIEAQFTAEKMQQLTHLLEEFIALGNSRQEDIPGDNEE--------------
ENA|MQS31551|MQS31551.1	Escherichia coli homoprotocatechuate degradative operon repressor	---------------------------------------------------------------------------------ATGCATGATTCATTAACCATCGCCTTGCTTCAGGCGCGCGAAGCGGCAATGACCTATTTCCGCCCCATCGTTAAAAGCCACAATCTGACCGACCAGCAATGGCGCATTGTGCGAATCCTGGCCGATAGCCCCTCTATGGATTTTCACGAGCTGGCCTTTCGTACCTGTATTTTG	---------------------------MHDSLTIALLQAREAAMSYFRPIVKRHNLTEQQWRIVRILAESPSMDFHDLAYRACILRPSLTGILTRMERDGLVLRLKPINDQRKLYISLTKEGQALYNRAQTQIEEAYRQIEAQFTAEKMQQLTHLLEEFIALGNSRQEDIPGDNEE--------------
ENA|MUM74661|MUM74661.1	Escherichia coli homoprotocatechuate degradation operon regulator HpaR	---------------------------------------------------------------------------------ATGCATGATTCATTAACCATCGCCTTGCTTCAGGCGCGCGAAGCGGCAATGACCTATTTCCGCCCCATCGTTAAAAGCCACAATCTGACCGACCAGCAATGGCGCATTGTGCGAATCCTGGCCGATAGCCCCTCTATGGATTTTCACGAGCTGGCCTTTCGTACCTGCATTTTG	---------------------------MHDSLTIALLQAREAAMSYFRPIVKRHNLTEQQWRIVRILAESPSMDFHDLAYRACILRPSLTGILTRMERDGLVLRLKPINDQRKLYISLTKEGQALYNRAQTQIEEAYRQIEAQFTAEKMQQLTHLLEEFIALGNSRQEDIPGDNEE--------------
ENA|NZD14682|NZD14682.1	Escherichia coli homoprotocatechuate degradation operon regulator HpaR	---------------------------------------------------------------------------------ATGCATGATTCATTAACCATCGCCTTGCTTCAGGCGCGCGAAGCGGCAATGACCTATTTCCGCCCCATCGTTAAAAGCCACAATCTGACCGACCAGCAATGGCGCATTGTGCGAATCCTGGCCGATAGCCCCTCTATGGATTTTCACGAGCTGGCCTTTCGTACCTGTATTTTG	---------------------------MHDSLTIALLQAREAAMSYFRPIVKRHNLTEQQWRIVRILAESPSMDFHDLAYRACILRPSLTGILTRMERDGLVLRLKPINDQRKLYISLTKEGQALYNRAQTQIEEAYRQIEAQFTAEKMQQLTHLLEEFIALGNSRQEDIPGDNEE--------------
ENA|OKB72201|OKB72201.1	Escherichia coli homoprotocatechuate degradation operon regulator, HpaR	---------------------------------------------------------------------------------ATGCATGATTCATTAACCATCGCCTTGCTTCAGGCGCGCGAAGCGGCAATGACCTATTTCCGCCCCATCGTTAAAAGCCACAATCTGACCGACCAGCAATGGCGCATTGTGCGAATCCTGGCCGATAGCCCCTCTATGGATTTTCACGAGCTGGCCTTTCGTACCTGTATTTTG	---------------------------MHDSLTIALLQAREAAMSYFRPIVKRHNLTEQQWRIVRILAESPSMDFHDLAYRACILRPSLTGILTRMERDGLVLRLKPINDQRKLYISLTKEGQALYNRAQTQIEEAYRQIEAQFTAEKMQQLTHLLEEFIALGNSRQEDIPGDNEE--------------
ENA|OKT64229|OKT64229.1	Escherichia coli homoprotocatechuate degradation operon regulator, HpaR	---------------------------------------------------------------------------------ATGCATGATTCATTAACCATCGCCTTGCTTCAGGCGCGCGAAGCGGCAATGACCTATTTCCGCCCCATCGTTAAAAGCCACAATCTGACCGACCAGCAATGGCGCATTGTGCGAATCCTGGCCGATAGCCCCTCTATGGATTTTCACGAGCTGGCCTTTCGTACCTGTATTTTG	---------------------------MHDSLTIALLQAREAAMSYFRPIVKRHNLTEQQWRIVRILAESPSMDFHDLAYRACILRPSLTGILTRMERDGLVLRLKPINDQRKLYISLTKEGQALYNRAQTQIEEAYRQIEAQFTAEKMQQLTHLLEEFIALGNSRQEDIPGDNEE--------------
ENA|OKU30318|OKU30318.1	Escherichia coli homoprotocatechuate degradation operon regulator, HpaR	---------------------------------------------------------------------------------ATGCATGATTCATTAACCATCGCCTTGCTTCAGGCGCGCGAAGCGGCAATGACCTATTTCCGCCCCATCGTTAAAAGCCACAATCTGACCGACCAGCAATGGCGCATTGTGCGAATCCTGGCCGATAGCCCCTCTATGGATTTTCACGAGCTGGCCTTTCGTACCTGTATTTTG	---------------------------MHDSLTIALLQAREAAMSYFRPIVKRHNLTEQQWRIVRILAESPSMDFHDLAYRACILRPSLTGILTRMERDGLVLRLKPINDQRKLYISLTKEGQALYNRAQTQIEEAYRQIEAQFTAEKMQQLTHLLEEFIALGNSRQEDIPGDNEE--------------
ENA|OUK99590|OUK99590.1	Escherichia coli homoprotocatechuate degradative operon repressor	---------------------------------------------------------------------------------ATGCATGATTCATTAACCATCGCCTTGCTTCAGGCGCGCGAAGCGGCAATGACCTATTTCCGCCCCATCGTTAAAAGCCACAATCTGACCGACCAGCAATGGCGCATTGTGCGAATCCTGGCCGATAGCCCCTCTATGGATTTTCACGAGCTGGCCTTTCGTACCTGTATTTTG	---------------------------MHDSLTIALLQAREAAMSYFRPIVKRHNLTEQQWRIVRILAESPSMDFHDLAYRACILRPSLTGILTRMERDGLVLRLKPINDQRKLYISLTKEGQALYNRAQTQIEEAYRQIEAQFTAEKMQQLTHLLEEFIALGNSRQEDIPGDNEE--------------
ENA|QBO39585|QBO39585.1	Escherichia coli homoprotocatechuate degradative operon repressor	---------------------------------------------------------------------------------ATGCATGATTCATTAACCATCGCATTGCTTCAGGCGCGCGAAGCGGCAATGGCCTATTTCCGCCCCATCGTTAAAAGCCACAATCTGACCGACCAGCAATGGCGCATTGTGCGAATCCTGGCCGATAGCCCCTCTATGGATTTTCACGAGCTGGCCTTTCGTACCTGCATTTTG	---------------------------MHDSLTIALLQAREAAMSYFRPIVKRHNLTEQQWRIVRILAESPSMDFHDLAYRACILRPSLTGILTRMERDGLVLRLKPINDQRKLYISLTKEGQALYNRAQTQIEEAYRQIEAQFTAEKMQQLTHLLEEFIALGNSRQEDIPGDNEE--------------
ENA|QED74725|QED74725.1	Escherichia coli homoprotocatechuate degradation operon regulator HpaR	---------------------------------------------------------------------------------ATGCACGACTCTCTAACCATTGCGTTGCTCCAGGCGCGAGAAGCGGCGATGAGTTATTTTCGCCCAATCGTTAAACGGCATAATTTGACTGAGCAACAGTGGCGCATCGTGCGTATTCTGGCGGAAAGCCCATCAATGGATTTTCACGATCTGGCGTATCGCGCCTGCATTTTG	---------------------------MHDSLTIALLQAREAAMSYFRPIVKRHNLTEQQWRIVRILAESPSMDFHDLAYRACILRPSLTGILTRMERDGLVLRLKPINDQRKLYISLTKEGQALYNRAQTQIEEAYRQIEAQFTAEKMQQLTHLLEEFIALGNSRQEDIPGDNEE--------------
ENA|QLY98804|QLY98804.1	Escherichia coli homoprotocatechuate degradation operon regulator HpaR	---------------------------------------------------------------------------------ATGCACGACTCACTAACCATTGCGTTGCTCCAGGCGCGAGAAGCGGCGATGAGTTATTTTCGCCCAATCGTTAAACGGCATAATTTGACTGAGCAACAGTGGCGCATCGTGCGTATTCTGGCGGAAAGCCCATCAATGGATTTTCACGATCTGGCGTATCGCGCCTGCATTTTG	---------------------------MHDSLTIALLQAREAAMSYFRPIVKRHNLTEQQWRIVRILAESPSMDFHDLAYRACILRPSLTGILTRMERDGLVLRLKPINDQRKLYISLTKEGQALYNRAQTQIEEAYRQIEAQFTAEKMQQLTHLLEEFIALGNSRQEDIPGDNEE--------------
ENA|QMF69389|QMF69389.1	Escherichia coli homoprotocatechuate degradation operon regulator HpaR	---------------------------------------------------------------------------------ATGCACGACTCACTAACCATTGCGTTGCTCCAGGCGCGAGAAGCGGCGATGAGTTATTTTCGCCCAATCGTTAAACGGCATAATTTGACTGAGCAACAGTGGCGCATCGTGCGTATTCTGGCGGAAAGCCCATCAATGGATTTTCACGATCTGGCGTATCGCGCCTGCATTTTG	---------------------------MHDSLTIALLQAREAAMSYFRPIVKRHNLTEQQWRIVRILAESPSMDFHDLAYRACILRPSLTGILTRMERDGLVLRLKPINDQRKLYISLTKEGQALYNRAQTQIEEAYRQIEAQFTAEKMQQLTHLLEEFIALGNSRQEDIPGDNEE--------------
ENA|QMO41204|QMO41204.1	Escherichia coli homoprotocatechuate degradation operon regulator HpaR	---------------------------------------------------------------------------------ATGCACGACTCTCTAACCATTGCGTTGCTCCAGGCGCGAGAAGCGGCGATGAGTTATTTTCGCCCAATCGTTAAACGGCATAATTTGACTGAGCAACAGTGGCGCATCGTGCGTATTCTGGCGGAGAGCCCATCAATGGATTTTCACGATCTGGCGTATCGCGCCTGCATTTTG	---------------------------MHDSLTIALLQAREAAMSYFRPIVKRHNLTEQQWRIVRILAESPSMDFHDLAYRACILRPSLTGILTRMERDGLVLRLKPINDQRKLYISLTKEGQALYNRAQTQIEEAYRQIEAQFTAEKMQQLTHLLEEFIALGNSRQEDIPGDNEE--------------
ENA|QOY29550|QOY29550.1	Escherichia coli homoprotocatechuate degradation operon regulator HpaR	---------------------------------------------------------------------------------ATGCATGATTCTTTAACCATCGCGCTGATGCAGGCGCGCGAGGTGGCGATGACCTACTTCCGCCCAATAGTGAAGCAGCACAATCTGACCGAGCAGCAATGGCGCATCGTTCGCGTCCTGGTCGAGAACCCGTCAATGGACTTTCATGAACTGGCCGCCGCCACCTGTATTTTG	---------------------------MHDSLTIALLQAREAAMSYFRPIVKRHNLTEQQWRIVRILAESPSMDFHDLAYRACILRPSLTGILTRMERDGLVLRLKPINDQRKLYISLTKEGQALYNRAQTQIEEAYRQIEAQFTAEKMQQLTHLLEEFIALGNSRQEDIPGDNEE--------------
ENA|RRL50766|RRL50766.1	Escherichia coli homoprotocatechuate degradative operon repressor	---------------------------------------------------------------------------------ATGCATGACTCATTAACCATCGCGCTGTTGCAGGCGCGTGAAGCGGCGATGGGCTACTTCCGCCCGATAGTGAAGCGGCATAATCTGACCGAGCAGCAGTGGCGTATCGTCCGCGTGCTGGCCGAGCATCCCTCCATGGATTTTCACGATCTGGCGTTCCGCACCTGTATTTTG	---------------------------MHDSLTIALLQAREAAMSYFRPIVKRHNLTEQQWRIVRILAESPSMDFHDLAYRACILRPSLTGILTRMERDGLVLRLKPINDQRKLYISLTKEGQALYNRAQTQIEEAYRQIEAQFTAEKMQQLTHLLEEFIALGNSRQEDIPGDNEE--------------
ENA|SPX12348|SPX12348.1	Escherichia coli 4-hydroxyphenylacetate degradative operon repressor	---------------------------------------------------------------------------------ATGCATGATTCTTTAACTATCGCCCTGTTGCAGGCGCGGGAAGCGGCGATGTCCTACTTCCGACCGATTGTGAAGCGGCATAACCTGACCGAGCAGCAGTGGCGCATTGTGCGAGTGCTGGCTGAACATCCCTCGATGGATTTTCACGATCTGGCGTTTCGGACCTGCATATTG	---------------------------MHDSLTIALLQAREAAMSYFRPIVKRHNLTEQQWRIVRILAESPSMDFHDLAYRACILRPSLTGILTRMERDGLVLRLKPINDQRKLYISLTKEGQALYNRAQTQIEEAYRQIEAQFTAEKMQQLTHLLEEFIALGNSRQEDIPGDNEE--------------
ENA|SQP95985|SQP95985.1	Escherichia coli 4-hydroxyphenylacetate degradative operon repressor	---------------------------------------------------------------------------------ATGCACGACTCACTAACCATTGCGTTGCTCCAGGCGCGAGAAGCGGCGATGAGTTATTTTCGCCCAATCGTTAAACGGCATAATTTGACTGAGCAACAGTGGCGCATCGTGCGTATTCTGGCGGAAAGCCCATCAATGGATTTTCACGATCTGGCTTATCGCGCCTGCATTTTG	---------------------------MHDSLTIALLQAREAAMSYFRPIVKRHNLTEQQWRIVRILAESPSMDFHDLAYRACILRPSLTGILTRMERDGLVLRLKPINDQRKLYISLTKEGQALYNRAQTQIEEAYRQIEAQFTAEKMQQLTHLLEEFIALGNSRQEDIPGDNEE--------------
ENA|SQR75803|SQR75803.1	Escherichia coli 4-hydroxyphenylacetate degradative operon repressor	---------------------------------------------------------------------------------ATGCACGACTCTCTAACCATTGCGTTGCTCCAGGCGCGAGAAGCGGCGATGAGTTATTTTCGCCCAATCGTTAAACGGCATAATTTGACTGAGCAACAGTGGCGCATCGTGCGTATTCTGGCGGAAAGCCCATCAATGGATTTTCACGATCTGGCGTATCGCGCATGCATTTTG	---------------------------MHDSLTIALLQAREAAMSYFRPIVKRHNLTEQQWRIVRILAESPSMDFHDLAYRACILRPSLTGILTRMERDGLVLRLKPINDQRKLYISLTKEGQALYNRAQTQIEEAYRQIEAQFTAEKMQQLTHLLEEFIALGNSRQEDIPGDNEE--------------
ENA|SQX97199|SQX97199.1	Escherichia coli 4-hydroxyphenylacetate degradative operon repressor	---------------------------------------------------------------------------------ATGCACGACTCTCTAACCATTGCGTTGCTCCAGGCGCGAGAAGCGGCGATGAGTTATTTTCGCCCAATCGTTAAACGGCATAATTTGACTGAGCAACAGTGGCGCATCGTGCGTATTCTGGCGGAAAGCCCATCAATGGATTTTCACGATCTGGCGTATCGTGCCTGCATTTTG	---------------------------MHDSLTIALLQAREAAMSYFRPIVKRHNLTEQQWRIVRILAESPSMDFHDLAYRACILRPSLTGILTRMERDGLVLRLKPINDQRKLYISLTKEGQALYNRAQTQIEEAYRQIEAQFTAEKMQQLTHLLEEFIALGNSRQEDIPGDNEE--------------
ENA|STG52584|STG52584.1	Escherichia coli 4-hydroxyphenylacetate degradative operon repressor	---------------------------GTGATGATTAACTGTTTCTATATTAATGATTTTGAATTTTTCAGGGGAAAGATAATGCACGACTCTCTAACCATTGCGTTGCTCCAGGCGCGAGAAGCGGCGATGAGTTATTTTCGCCCAATCGTTAAACGGCATAATTTGACTGAGCAACAGTGGCGCATCGTGCGTATTCTGGCGGAAAGCCCATCAATGGATTTTCACGATCTGGCGTATCGCGCCTGCATTTTG	---------------------------MHDSLTIALLQAREAAMSYFRPIVKRHNLTEQQWRIVRILAESPSMDFHDLAYRACILRPSLTGILTRMERDGLVLRLKPINDQRKLYISLTKEGQALYNRAQTQIEEAYRQIEAQFTAEKMQQLTHLLEEFIALGNSRQEDIPGDNEE--------------
ENA|STI78105|STI78105.1	Escherichia coli 4-hydroxyphenylacetate degradative operon repressor	---------------------------------------------------------------------------------ATGCACGAATCTTTGACAATCGCGTTGTTGCAGGCGCGCGAAGCGGCGATGAGCTACTTTCGTCCCATCGTTAAACAGCATAATTTGACCGAGCAGCAGTGGCGTATCGTGCGCATTCTGGCGGAGAACCCATCGATGGATTTTCACGATCTGGCGTTTCGCGCCTGCATTTTG	---------------------------MHDSLTIALLQAREAAMSYFRPIVKRHNLTEQQWRIVRILAESPSMDFHDLAYRACILRPSLTGILTRMERDGLVLRLKPINDQRKLYISLTKEGQALYNRAQTQIEEAYRQIEAQFTAEKMQQLTHLLEEFIALGNSRQEDIPGDNEE--------------
ENA|STJ56972|STJ56972.1	Escherichia coli 4-hydroxyphenylacetate degradative operon repressor	---------------------------------------------------------------------------------ATGCATGATTCTTTAACTATCGCCCTGTTGCAGGCGCGGGAAGCGGCAATGTCCTACTTCCGACCAATTGTGAAGCGGCATAACCTGACCGAGCAGCAGTGGCGCATTGTGCGTGTACTGGCTGAACATCCCTCGATGGATTTTCACGATCTGGCGTTTCGGACCTGCATATTG	---------------------------MHDSLTIALLQAREAAMSYFRPIVKRHNLTEQQWRIVRILAESPSMDFHDLAYRACILRPSLTGILTRMERDGLVLRLKPINDQRKLYISLTKEGQALYNRAQTQIEEAYRQIEAQFTAEKMQQLTHLLEEFIALGNSRQEDIPGDNEE--------------
ENA|STJ82706|STJ82706.1	Escherichia coli 4-hydroxyphenylacetate degradative operon repressor	---------------------------------------------------------------------------------ATGCATGATTCATTAACCATCGCATTGCTTCAGGCGCGCGAAGCGGCAATGGCCTATTTCCGCCCCATCGTTAAAAGCCACAATCTGACCGACCAGCAATGGCGCATTGTGCGAATCCTGGCCGATAGCCCCTCTATGGATTTTCACGAGCTGGCCTTTCGTACCTGCATTTTG	---------------------------MHDSLTIALLQAREAAMSYFRPIVKRHNLTEQQWRIVRILAESPSMDFHDLAYRACILRPSLTGILTRMERDGLVLRLKPINDQRKLYISLTKEGQALYNRAQTQIEEAYRQIEAQFTAEKMQQLTHLLEEFIALGNSRQEDIPGDNEE--------------
ENA|STL26459|STL26459.1	Escherichia coli 4-hydroxyphenylacetate degradative operon repressor	---------------------------------------------------------------------------------ATGCATGATTCATTAACCATCGCCTTGCTTCAGGCGCGCGAAGCGGCAATGACCTATTTCCGCCCCATCGTTAAAAGCCACAATCTGACCGACCAGCAATGGCGCATTGTGCGAATCCTGGCCGATAGCCCCTCTATGGATTTTCACGAGCTGGCCTTTCGTACCTGCATTTTG	---------------------------MHDSLTIALLQAREAAMSYFRPIVKRHNLTEQQWRIVRILAESPSMDFHDLAYRACILRPSLTGILTRMERDGLVLRLKPINDQRKLYISLTKEGQALYNRAQTQIEEAYRQIEAQFTAEKMQQLTHLLEEFIALGNSRQEDIPGDNEE--------------
ENA|STP53104|STP53104.1	Escherichia coli 4-hydroxyphenylacetate degradative operon repressor	---------------------------------------------------------------------------------ATGCATGACTCATTAACCATCGCGCTGTTGCAGGCGCGTGAAGCGGCGATGGGCTACTTCCGCCCGATAGTGAAGCGGCATAATCTGACCGAGCAGCAGTGGCGTATCGTCCGCGTGCTGGCCGAGCATCCCTCCATGGATTTTCACGATCTGGCGTTCCGCACCTGTATTTTG	---------------------------MHDSLTIALLQAREAAMSYFRPIVKRHNLTEQQWRIVRILAESPSMDFHDLAYRACILRPSLTGILTRMERDGLVLRLKPINDQRKLYISLTKEGQALYNRAQTQIEEAYRQIEAQFTAEKMQQLTHLLEEFIALGNSRQEDIPGDNEE--------------
ENA|TEV40511|TEV40511.1	Escherichia coli homoprotocatechuate degradative operon repressor	---------------------------------------------------------------------------------ATGCATGATTCATTAACTATCGCGCTACTACAGGCGCGGGAAGCGGCGATGGCCCACTTTCGCCCGATCGTTAAACGCCACAATCTTACCGAACAGCAATGGCGTATCGTGCGTATCCTTGCCGAAAACCCGTCGATGGATTTTCACGATCTGGCTTTTCGCGCCTGTATTTTA	---------------------------MHDSLTIALLQAREAAMSYFRPIVKRHNLTEQQWRIVRILAESPSMDFHDLAYRACILRPSLTGILTRMERDGLVLRLKPINDQRKLYISLTKEGQALYNRAQTQIEEAYRQIEAQFTAEKMQQLTHLLEEFIALGNSRQEDIPGDNEE--------------
ENA|TEW24580|TEW24580.1	Escherichia coli homoprotocatechuate degradative operon repressor	---------------------------------------------------------------------------------ATGCACGACTCTCTAACCATTGCGTTGCTCCAGGCGCGAGAAGCGGCGATGAGTTATTTTCGCCCAATCGTTAAACGGCATAATTTGACTGAGCAACAGTGGCGCATCGTGCGTATTCTGGCGGAAAGCCCATCAATGGATTTTCACGATCTGGCGTATCGCGCCTGCATTTTG	---------------------------MHDSLTIALLQAREAAMSYFRPIVKRHNLTEQQWRIVRILAESPSMDFHDLAYRACILRPSLTGILTRMERDGLVLRLKPINDQRKLYISLTKEGQALYNRAQTQIEEAYRQIEAQFTAEKMQQLTHLLEEFIALGNSRQEDIPGDNEE--------------
ENA|TEZ02870|TEZ02870.1	Escherichia coli homoprotocatechuate degradative operon repressor	---------------------------------------------------------------------------------ATGCATGACTCGTTAACCATTGCGTTGTTACAGGCGCGGGAAGCGGCAATGGGCTATTTTCGCCCCATCGTCAAACGGCATAACCTCACCGAACAGCAGTGGCGCATTGTGCGTGTGCTGGCGGAGAATCCGTCGATAGACTTTCACGACCTGGCGTTTCGCACCTGCATTTTG	---------------------------MHDSLTIALLQAREAAMSYFRPIVKRHNLTEQQWRIVRILAESPSMDFHDLAYRACILRPSLTGILTRMERDGLVLRLKPINDQRKLYISLTKEGQALYNRAQTQIEEAYRQIEAQFTAEKMQQLTHLLEEFIALGNSRQEDIPGDNEE--------------
ENA|TEZ22839|TEZ22839.1	Escherichia coli homoprotocatechuate degradative operon repressor	---------------------------------------------------------------------------------ATGCACGACTCACTAACCATTGCGTTGCTCCAGGCGCGAGAAGCGGCGATGAGTTATTTTCGCCCAATCGTTAAACGGCATAATTTGACTGAGCAACAGTGGCGCATCGTGCGTATTCTGGCGGAAAGCCCATCAATGGATTTTCACGATCTGGCGTATCGCGCCTGCATTTTG	---------------------------MHDSLTIALLQAREAAMSYFRPIVKRHNLTEQQWRIVRILAESPSMDFHDLAYRACILRPSLTGILTRMERDGLVLRLKPINDQRKLYISLTKEGQALYNRAQTQIEEAYRQIEAQFTAEKMQQLTHLLEEFIALGNSRQEDIPGDNEE--------------
ENA|TEZ26512|TEZ26512.1	Escherichia coli homoprotocatechuate degradative operon repressor	---------------------------------------------------------------------------------ATGCATGATTCGTTAACCATTGCGTTGTTGCAGGCGCGGGAAGCGGCGATGGGCCATTTCCGACCGATCGTTAAACGCCATAATCTCACCGAGCAGCAGTGGCGTATTGTGCGCATCCTTGCGGAAAATCCGTCGATGGACTTTCACGATCTGGCGTTCCGCGCCTGCATCCTG	---------------------------MHDSLTIALLQAREAAMSYFRPIVKRHNLTEQQWRIVRILAESPSMDFHDLAYRACILRPSLTGILTRMERDGLVLRLKPINDQRKLYISLTKEGQALYNRAQTQIEEAYRQIEAQFTAEKMQQLTHLLEEFIALGNSRQEDIPGDNEE--------------
ENA|TEZ33130|TEZ33130.1	Escherichia coli homoprotocatechuate degradative operon repressor	---------------------------------------------------------------------------------ATGCATGACTCATTAACCATCGCGCTGTTGCAGGCGCGTGAAGCGGCGATGGGCTACTTCCGCCCGATAGTGAAGCGGCATAATCTGACCGAGCAGCAGTGGCGTATCGTCCGCGTGCTGGCCGAGCATCCCTCCATGGATTTTCACGATCTGGCGTTCCGCACCTGCATTTTG	---------------------------MHDSLTIALLQAREAAMSYFRPIVKRHNLTEQQWRIVRILAESPSMDFHDLAYRACILRPSLTGILTRMERDGLVLRLKPINDQRKLYISLTKEGQALYNRAQTQIEEAYRQIEAQFTAEKMQQLTHLLEEFIALGNSRQEDIPGDNEE--------------
ENA|TEZ38136|TEZ38136.1	Escherichia coli homoprotocatechuate degradative operon repressor	---------------------------------------------------------------------------------ATGCATGACTCATTAACCATTGCGCTGTTACAGGCGCGGGAAGCGGCGATGTCGTACTTCCGACCGATTGTGAAGCGCCATAACCTGACCGAGCAGCAGTGGCGGATTGTGCGCGTGCTGGCTGAACATCCGTCGATGGATTTTCACGATCTGGCGTTTCGTACCTGTATTTTG	---------------------------MHDSLTIALLQAREAAMSYFRPIVKRHNLTEQQWRIVRILAESPSMDFHDLAYRACILRPSLTGILTRMERDGLVLRLKPINDQRKLYISLTKEGQALYNRAQTQIEEAYRQIEAQFTAEKMQQLTHLLEEFIALGNSRQEDIPGDNEE--------------
ENA|TEZ44136|TEZ44136.1	Escherichia coli homoprotocatechuate degradative operon repressor	---------------------------------------------------------------------------------ATGCACGACTCACTCACCATTGCTTTGCTTCAGGCCAGAGAAGCGGCGATGGCCTGGTTTCGCCCCATCGTCAAACGCCATAATCTGACGGAGCAGCAGTGGCGCATCGTGCGCGTGCTGGCTGAAAACCCGAATATGGATTTCCACGATCTCGCCTTTCGAACCTGCATTCTG	---------------------------MHDSLTIALLQAREAAMSYFRPIVKRHNLTEQQWRIVRILAESPSMDFHDLAYRACILRPSLTGILTRMERDGLVLRLKPINDQRKLYISLTKEGQALYNRAQTQIEEAYRQIEAQFTAEKMQQLTHLLEEFIALGNSRQEDIPGDNEE--------------
ENA|TEZ69622|TEZ69622.1	Escherichia coli homoprotocatechuate degradative operon repressor	---------------------------------------------------------------------------------ATGCATGATTCATTAACCATTGCGCTGCTGCAGGCGCGAGAAGCGGCGATGGGCCATTTCCGGCCGATCGTTAAACGCCACAACCTGACCGAACAGCAGTGGCGTATTGTGCGTATCCTTGCGGAAAACCCATCGATGGATTTCCACGACCTGGCCTGGCGCGCCTGCATTTTG	---------------------------MHDSLTIALLQAREAAMSYFRPIVKRHNLTEQQWRIVRILAESPSMDFHDLAYRACILRPSLTGILTRMERDGLVLRLKPINDQRKLYISLTKEGQALYNRAQTQIEEAYRQIEAQFTAEKMQQLTHLLEEFIALGNSRQEDIPGDNEE--------------
ENA|TFA52846|TFA52846.1	Escherichia coli homoprotocatechuate degradative operon repressor	---------------------------------------------------------------------------------ATGCATGATTCATTAACCATTGCGCTGCTGCAGGCGCGAGAAGCGGCGATGGGCCATTTCCGGCCGATCGTTAAACGCCACAACCTGACCGAACAGCAGTGGCGTATTGTGCGTATCCTTGCGGAAAACCCATCGATGGATTTTCACGACCTGGCCTGGCGCGCCTGCATTTTG	---------------------------MHDSLTIALLQAREAAMSYFRPIVKRHNLTEQQWRIVRILAESPSMDFHDLAYRACILRPSLTGILTRMERDGLVLRLKPINDQRKLYISLTKEGQALYNRAQTQIEEAYRQIEAQFTAEKMQQLTHLLEEFIALGNSRQEDIPGDNEE--------------
ENA|TFA65028|TFA65028.1	Escherichia coli homoprotocatechuate degradative operon repressor	---------------------------------------------------------------------------------ATGCATGATTCATTAACCATCGCGCTGCTGCAGGCGCGGGAAGCGGCGATGTCCTACTTCCGACCGATCGTGAAGCGCCATAACCTGACCGAGCAGCAGTGGCGCATTGTGCGCGTGCTGGCTGAACATCCGTCGATGGATTTTCACGATCTGGCGTTTCGCACCTGCATTTTG	---------------------------MHDSLTIALLQAREAAMSYFRPIVKRHNLTEQQWRIVRILAESPSMDFHDLAYRACILRPSLTGILTRMERDGLVLRLKPINDQRKLYISLTKEGQALYNRAQTQIEEAYRQIEAQFTAEKMQQLTHLLEEFIALGNSRQEDIPGDNEE--------------
ENA|TFA72825|TFA72825.1	Escherichia coli homoprotocatechuate degradative operon repressor	---------------------------------------------------------------------------------ATGCATGATTCATTAACTATCGCGCTGCTGCAGGCGCGGGAAGCGGCGATGACACATTTTCGCCCCATCGTTAAACGCCATAATCTTACCGAGCAGCAGTGGCGTATCGTGCGTATCCTTGCCGAAAACCCGTCGATGGATTTTCACGATCTGGCCTTTCGCGCTTGTATTTTA	---------------------------MHDSLTIALLQAREAAMSYFRPIVKRHNLTEQQWRIVRILAESPSMDFHDLAYRACILRPSLTGILTRMERDGLVLRLKPINDQRKLYISLTKEGQALYNRAQTQIEEAYRQIEAQFTAEKMQQLTHLLEEFIALGNSRQEDIPGDNEE--------------
ENA|TFA79094|TFA79094.1	Escherichia coli homoprotocatechuate degradative operon repressor	---------------------------------------------------------------------------------ATGCATGATTCGTTAACCATTGCGTTGTTACAGGCGCGGGAAGCGGCGATGGGCTATTTTCGGCCGATCGTCAAACGGCATAACCTCACCGAGCAGCAGTGGCGAATCGTTCGCGTGCTGGCAGATAACCCGTCGATGGACTTTCACGATCTGGCGTTTCGCACCTGCATTTTG	---------------------------MHDSLTIALLQAREAAMSYFRPIVKRHNLTEQQWRIVRILAESPSMDFHDLAYRACILRPSLTGILTRMERDGLVLRLKPINDQRKLYISLTKEGQALYNRAQTQIEEAYRQIEAQFTAEKMQQLTHLLEEFIALGNSRQEDIPGDNEE--------------
ENA|TFL30903|TFL30903.1	Escherichia coli homoprotocatechuate degradative operon repressor	---------------------------------------------------------------------------------ATGCACGACTCTCTAACCATTGCGTTGCTCCAGGCGCGAGAAGCGGCGATGAGTTATTTTCGCCCAATCGTTAAACGGCATAATTTGACTGAGCAACAGTGGCGCATCGTGCGTATTCTGGCGGAAAGCCCATCAATGGATTTTCACGATCTGGCGTATCGTGCCTGCATTTTG	---------------------------MHDSLTIALLQAREAAMSYFRPIVKRHNLTEQQWRIVRILAESPSMDFHDLAYRACILRPSLTGILTRMERDGLVLRLKPINDQRKLYISLTKEGQALYNRAQTQIEEAYRQIEAQFTAEKMQQLTHLLEEFIALGNSRQEDIPGDNEE--------------
ENA|TFN37035|TFN37035.1	Escherichia coli homoprotocatechuate degradative operon repressor	---------------------------------------------------------------------------------ATGCATGATTCATTAACCATCGCGCTTTTGCAGGCGCGGGAAGCGGCGATGTCGTACTTCCGTCCGATTGTGAAGCGGCATAACCTCACCGAGCAGCAGTGGCGCATCGTACGCGTGCTGGCTGAACATCCGTCGATGGATTTTCACGATCTGGCGTTTCGCACCTGTATTCTG	---------------------------MHDSLTIALLQAREAAMSYFRPIVKRHNLTEQQWRIVRILAESPSMDFHDLAYRACILRPSLTGILTRMERDGLVLRLKPINDQRKLYISLTKEGQALYNRAQTQIEEAYRQIEAQFTAEKMQQLTHLLEEFIALGNSRQEDIPGDNEE--------------
ENA|TFN68904|TFN68904.1	Escherichia coli homoprotocatechuate degradative operon repressor	---------------------------------------------------------------------------------ATGCATGACTCATTAACCATCGCGCTGTTGCAGGCGCGGGAAGCGGCGATGTCGTACTTCCGACCGATTGTGAAGCGACATAACCTGACCGAGCAGCAGTGGCGGATTGTGCGCGTGCTGGCTGAGCATCCGTCGATGGATTTTCACGACCTGGCGTTTCGCACCTGTATTTTG	---------------------------MHDSLTIALLQAREAAMSYFRPIVKRHNLTEQQWRIVRILAESPSMDFHDLAYRACILRPSLTGILTRMERDGLVLRLKPINDQRKLYISLTKEGQALYNRAQTQIEEAYRQIEAQFTAEKMQQLTHLLEEFIALGNSRQEDIPGDNEE--------------
ENA|TFO06960|TFO06960.1	Escherichia coli homoprotocatechuate degradative operon repressor	---------------------------------------------------------------------------------ATGCATGATTCATTAACCATCGCGCTGCTGCAGGCGCGGGAAGCGGCGATGTCCTACTTCCGCCCGATCGTGAAGCGCCATAACCTGACCGAGCAGCAGTGGCGCATTGTGCGCGTGCTGGCTGAACATCCGTCGATGGATTTTCACGATCTGGCGTTTCGCACCTGCATTTTG	---------------------------MHDSLTIALLQAREAAMSYFRPIVKRHNLTEQQWRIVRILAESPSMDFHDLAYRACILRPSLTGILTRMERDGLVLRLKPINDQRKLYISLTKEGQALYNRAQTQIEEAYRQIEAQFTAEKMQQLTHLLEEFIALGNSRQEDIPGDNEE--------------
ENA|TFP39867|TFP39867.1	Escherichia coli homoprotocatechuate degradative operon repressor	---------------------------------------------------------------------------------ATGCACGACTCTCTAACCATTGCGTTGCTCCAGGCGCGAGAAGCGGCGATGAGTTATTTTCGCCCAATCGTTAAACGGCATAATTTGACTGAGCAACAGTGGCGCATCGTGCGTATTCTGGCGGAAAGCCCATCAATGGATTTTCACGATCTGGCGTATCGCGCCTGCATTTTG	---------------------------MHDSLTIALLQAREAAMSYFRPIVKRHNLTEQQWRIVRILAESPSMDFHDLAYRACILRPSLTGILTRMERDGLVLRLKPINDQRKLYISLTKEGQALYNRAQTQIEEAYRQIEAQFTAEKMQQLTHLLEEFIALGNSRQEDIPGDNEE--------------
ENA|TFP48748|TFP48748.1	Escherichia coli homoprotocatechuate degradative operon repressor	---------------------------------------------------------------------------------ATGCACGACTCTCTAACCATTGCGTTGCTCCAGGCGCGAGAAGCGGCGATGAGTTATTTTCGCCCAATCGTTAAACGGCATAATTTGACTGAGCAACAGTGGCGCATCGTGCGTATTCTGGCGGAAAGCCCATCAATGGATTTTCACGATCTGGCGTATCGCGCCTGCATTTTG	---------------------------MHDSLTIALLQAREAAMSYFRPIVKRHNLTEQQWRIVRILAESPSMDFHDLAYRACILRPSLTGILTRMERDGLVLRLKPINDQRKLYISLTKEGQALYNRAQTQIEEAYRQIEAQFTAEKMQQLTHLLEEFIALGNSRQEDIPGDNEE--------------
ENA|TFP68375|TFP68375.1	Escherichia coli homoprotocatechuate degradative operon repressor	---------------------------------------------------------------------------------ATGCATGACTCATTAACCATCGCGCTGCTGCAGGCGCGGGAAGCGGCGATGTCCTACTTCCGTCCGATTGTGAAGCGGCATAACCTGACCGAGCAGCAGTGGCGCATTGTGCGCGTTTTGGCTGAACATCCGTCGATGGATTTTCACGATCTGGCGTTTCGCACCTGCATTTTG	---------------------------MHDSLTIALLQAREAAMSYFRPIVKRHNLTEQQWRIVRILAESPSMDFHDLAYRACILRPSLTGILTRMERDGLVLRLKPINDQRKLYISLTKEGQALYNRAQTQIEEAYRQIEAQFTAEKMQQLTHLLEEFIALGNSRQEDIPGDNEE--------------
ENA|TFT31354|TFT31354.1	Escherichia coli homoprotocatechuate degradative operon repressor	---------------------------------------------------------------------------------ATGCATGATTCATTAACTATCGCCCTGTTACAGGCGCGGGAAGCGGCGATGTCTTACTTCCGCCCGATTGTGAAACGGCATAACCTGACCGAGCAGCAGTGGCGCATCGTGCGCGTGCTGGCCGAACATCCGTCGATGGATTTTCACGATCTGGCGTTTCGCACCTGTATCTTG	---------------------------MHDSLTIALLQAREAAMSYFRPIVKRHNLTEQQWRIVRILAESPSMDFHDLAYRACILRPSLTGILTRMERDGLVLRLKPINDQRKLYISLTKEGQALYNRAQTQIEEAYRQIEAQFTAEKMQQLTHLLEEFIALGNSRQEDIPGDNEE--------------
ENA|TGH16278|TGH16278.1	Escherichia coli homoprotocatechuate degradative operon repressor	---------------------------------------------------------------------------------ATGCATGATTCGTTAACCATCGCGCTATTGCAGGCGCGGGAAGCGGCGATGGCCCATTTCAGGCCGATCGTTAAACGCCATAATCTTACCGAGCAGCAGTGGCGTATCGTGCGCATTCTTGCCGAAAATCCGTCGATGGATTTCCACGACCTGGCTTTTCGCGCCTGTATTTTA	---------------------------MHDSLTIALLQAREAAMSYFRPIVKRHNLTEQQWRIVRILAESPSMDFHDLAYRACILRPSLTGILTRMERDGLVLRLKPINDQRKLYISLTKEGQALYNRAQTQIEEAYRQIEAQFTAEKMQQLTHLLEEFIALGNSRQEDIPGDNEE--------------
ENA|TGH31887|TGH31887.1	Escherichia coli homoprotocatechuate degradative operon repressor	---------------------------------------------------------------------------------ATGCATGACTCATTAACCATCGCGCTGTTGCAGGCGCGGGAAGCGGCGATGGCTTACTTTCGCCCGATTGTGAAGCGGCATAATCTGACCGAACAGCAGTGGCGGATTGTGCGCGTGCTGGCAGAAAGCCCGTCGATGGATTTTCACGACCTGGCGTTTCGGACCTGCATTTTG	---------------------------MHDSLTIALLQAREAAMSYFRPIVKRHNLTEQQWRIVRILAESPSMDFHDLAYRACILRPSLTGILTRMERDGLVLRLKPINDQRKLYISLTKEGQALYNRAQTQIEEAYRQIEAQFTAEKMQQLTHLLEEFIALGNSRQEDIPGDNEE--------------
ENA|TGH33824|TGH33824.1	Escherichia coli homoprotocatechuate degradative operon repressor	---------------------------------------------------------------------------------ATGCATGATTCGTTAACCATCGCGCTATTGCAGGCGCGGGAAGCGGCGATGGCCCATTTCAGGCCGATCGTTAAACGCCATAATCTTACCGAGCAGCAGTGGCGTATCGTGCGCATTCTTGGCGAAAATCCGTCGATGGATTTCCACGACCTGGCTTTTCGCGCCTGTATTTTA	---------------------------MHDSLTIALLQAREAAMSYFRPIVKRHNLTEQQWRIVRILAESPSMDFHDLAYRACILRPSLTGILTRMERDGLVLRLKPINDQRKLYISLTKEGQALYNRAQTQIEEAYRQIEAQFTAEKMQQLTHLLEEFIALGNSRQEDIPGDNEE--------------
ENA|TGH68087|TGH68087.1	Escherichia coli homoprotocatechuate degradative operon repressor	---------------------------------------------------------------------------------ATGCATGATTCATTAACCATCGCGCTGCTGCAGGCGCGGGAAGCGGCGATGTCGTACTTCCGCCCGATCGTGAAGCGCCATAACCTGACCGAGCAGCAGTGGCGCATCGTGCGCGTGCTGGCTGAACATCCGTCGATGGATTTTCACGATCTGGCGTTTCGCACCTGCATCCTG	---------------------------MHDSLTIALLQAREAAMSYFRPIVKRHNLTEQQWRIVRILAESPSMDFHDLAYRACILRPSLTGILTRMERDGLVLRLKPINDQRKLYISLTKEGQALYNRAQTQIEEAYRQIEAQFTAEKMQQLTHLLEEFIALGNSRQEDIPGDNEE--------------
ENA|TGH72681|TGH72681.1	Escherichia coli homoprotocatechuate degradative operon repressor	---------------------------------------------------------------------------------ATGCATGATTCATTAACCATCGCGCTGCTGCAGGCGCGGGAAGCGGCGATGTCGTACTTCCGCCCGATCGTGAAGCGCCATAACCTGACCGAGCAGCAGTGGCGCATCGTGCGCGTGCTGGCTGAACATCCGTCGATGGATTTTCACGATCTGGCGTTTCGCACCTGCATCCTG	---------------------------MHDSLTIALLQAREAAMSYFRPIVKRHNLTEQQWRIVRILAESPSMDFHDLAYRACILRPSLTGILTRMERDGLVLRLKPINDQRKLYISLTKEGQALYNRAQTQIEEAYRQIEAQFTAEKMQQLTHLLEEFIALGNSRQEDIPGDNEE--------------
ENA|TGI09043|TGI09043.1	Escherichia coli homoprotocatechuate degradative operon repressor	---------------------------------------------------------------------------------ATGCATGATTCGTTAACTATCGCGCTGCTGCAGGCGCGGGAAGCGGCGATGGCCCACTTTCGGCCCATTGTTAAACGCCATAATCTTACCGAGCAGCAGTGGCGTATCGTGCGGATCCTCGCCGAAAATCCGTCGATGGATTTTCACGACCTGGCCTTTCGCGCCTGTATTTTA	---------------------------MHDSLTIALLQAREAAMSYFRPIVKRHNLTEQQWRIVRILAESPSMDFHDLAYRACILRPSLTGILTRMERDGLVLRLKPINDQRKLYISLTKEGQALYNRAQTQIEEAYRQIEAQFTAEKMQQLTHLLEEFIALGNSRQEDIPGDNEE--------------
ENA|TGI20610|TGI20610.1	Escherichia coli homoprotocatechuate degradative operon repressor	---------------------------------------------------------------------------------ATGCACGACTCTCTAACCATTGCGTTGCTCCAGGCGCGAGAAGCGGCGATGAGTTATTTTCGCCCAATCGTTAAACGGCATAATTTGACTGAGCAACAGTGGCGCATCGTGCGTATTCTGGCGGAAAGCCCATCAATGGATTTTCACGATCTGGCGTATCGCGCCTGCATTTTG	---------------------------MHDSLTIALLQAREAAMSYFRPIVKRHNLTEQQWRIVRILAESPSMDFHDLAYRACILRPSLTGILTRMERDGLVLRLKPINDQRKLYISLTKEGQALYNRAQTQIEEAYRQIEAQFTAEKMQQLTHLLEEFIALGNSRQEDIPGDNEE--------------
ENA|TGI88517|TGI88517.1	Escherichia coli homoprotocatechuate degradative operon repressor	---------------------------------------------------------------------------------ATGCACGACTCTCTAACCATTGCGTTGCTCCAGGCGCGAGAAGCGGCGATGAGTTATTTTCGCCCAATCGTTAAACGGCATAATTTGACTGAGCAACAGTGGCGCATCGTGCGTATTCTGGCGGAAAGCCCATCAATGGATTTTCACGATCTGGCGTATCGCGCCTGCATTTTG	---------------------------MHDSLTIALLQAREAAMSYFRPIVKRHNLTEQQWRIVRILAESPSMDFHDLAYRACILRPSLTGILTRMERDGLVLRLKPINDQRKLYISLTKEGQALYNRAQTQIEEAYRQIEAQFTAEKMQQLTHLLEEFIALGNSRQEDIPGDNEE--------------
ENA|TGJ00980|TGJ00980.1	Escherichia coli homoprotocatechuate degradative operon repressor	---------------------------------------------------------------------------------ATGCATGATTCATTAACCATTGCCTTGTTGCAGGCGCGTGAGGCGGCGATGGCCTACTTTCGGCCGATCGTCAAACGGCACAATCTCACCGAACAGCAGTGGCGGATCGTGCGAATTCTCGCCGAACGTCCATCGATGGACTTTCACGATCTGGCCTTTCGCGCCTGTATCCTG	---------------------------MHDSLTIALLQAREAAMSYFRPIVKRHNLTEQQWRIVRILAESPSMDFHDLAYRACILRPSLTGILTRMERDGLVLRLKPINDQRKLYISLTKEGQALYNRAQTQIEEAYRQIEAQFTAEKMQQLTHLLEEFIALGNSRQEDIPGDNEE--------------
ENA|TGJ35532|TGJ35532.1	Escherichia coli homoprotocatechuate degradative operon repressor	---------------------------------------------------------------------------------ATGCATGATTCATTAACCATTGCGCTGCTGCAGGCGCGGGAAGCGGCGATGGCCCATTTCCGACCGATCGTCAAACGCCACAACCTGACCGAACAGCAGTGGCGTATTGTGCGTATCCTTGCGGAAAACCCATCGATGGATTTCCACGACCTGGCCTGGCGCGCCTGCATTTTG	---------------------------MHDSLTIALLQAREAAMSYFRPIVKRHNLTEQQWRIVRILAESPSMDFHDLAYRACILRPSLTGILTRMERDGLVLRLKPINDQRKLYISLTKEGQALYNRAQTQIEEAYRQIEAQFTAEKMQQLTHLLEEFIALGNSRQEDIPGDNEE--------------
ENA|TGJ47663|TGJ47663.1	Escherichia coli homoprotocatechuate degradative operon repressor	---------------------------------------------------------------------------------ATGCATGATTCATTAACTATCGCGCTACTACAGGCGCGGGAAGCGGCGATGGCCCACTTTCGCCCGATCGTTAAACGCCACAATCTTACCGAGCAGCAATGGCGTATCGTGCGCATCCTTGCCGAAAATCCGTCGATGGATTTTCACGATCTGGCTTTTCGCGCCTGTATTTTA	---------------------------MHDSLTIALLQAREAAMSYFRPIVKRHNLTEQQWRIVRILAESPSMDFHDLAYRACILRPSLTGILTRMERDGLVLRLKPINDQRKLYISLTKEGQALYNRAQTQIEEAYRQIEAQFTAEKMQQLTHLLEEFIALGNSRQEDIPGDNEE--------------
ENA|TZE48220|TZE48220.1	Escherichia coli homoprotocatechuate degradation operon regulator HpaR	---------------------------------------------------------------------------------ATGCACGACTCTCTAACCATTGCGTTGCTCCAGGCGCGAGAAGCGGCGATGAGTTATTTTCGCCCAATCGTTAAACGGCATAATTTGACTGAGCAACAGTGGCGCATCGTGCGTATTCTGGCGGAAAGCCCATCAATGGATTTTCACGATCTGGCGTATCGTGCCTGCATTTTG	---------------------------MHDSLTIALLQAREAAMSYFRPIVKRHNLTEQQWRIVRILAESPSMDFHDLAYRACILRPSLTGILTRMERDGLVLRLKPINDQRKLYISLTKEGQALYNRAQTQIEEAYRQIEAQFTAEKMQQLTHLLEEFIALGNSRQEDIPGDNEE--------------
ENA|VCV34772|VCV34772.1	Escherichia coli Transcriptional activatory protein BadR	---------------------------------------------------------------------------------ATGCATGACTCATTAACCATCGCGCTGTTGCAGGCGCGTGAAGCGGCGATGGGCTACTTCCGCCCGATAGTGAAGCGGCATAATCTGACCGAGCAGCAGTGGCGTATTGTCCGCGTGCTGGCCGAGCATCCTTCCATGGATTTTCACGATCTGGCGTTTCGCACCTGCATTTTA	---------------------------MHDSLTIALLQAREAAMSYFRPIVKRHNLTEQQWRIVRILAESPSMDFHDLAYRACILRPSLTGILTRMERDGLVLRLKPINDQRKLYISLTKEGQALYNRAQTQIEEAYRQIEAQFTAEKMQQLTHLLEEFIALGNSRQEDIPGDNEE--------------
ENA|VVZ74723|VVZ74723.1	Escherichia coli Benzoate anaerobic degradation regulator	---------------------------------------------------------------------------------ATGCATGATTCGTTAACTATCGCGCTGCTGCAGGCGCGGGAAGCGGCGATGGCCCACTTTCGGCCCATCGTTAAACGCCACAATCTGACCGAGCAGCAGTGGCGTATCGTGCGTATCCTCGCCGAAAATCCGTCGATGGATTTTCACGATCTGGCCTTTCGCGCCTGTATTTTA	---------------------------MHDSLTIALLQAREAAMSYFRPIVKRHNLTEQQWRIVRILAESPSMDFHDLAYRACILRPSLTGILTRMERDGLVLRLKPINDQRKLYISLTKEGQALYNRAQTQIEEAYRQIEAQFTAEKMQQLTHLLEEFIALGNSRQEDIPGDNEE--------------
ENA|APJ75693|APJ75693.1	Escherichia coli homoprotocatechuate degradative operon repressor	---------------------------------------------------------------------------------ATGCATGACTCATTAACCATCGCGCTGTTGCAGGCGCGTGAAGCGGCGATGGGCTACTTCCGCCCGATAGTGAAGCGGCATAATCTGACCGAGCAGCAGTGGCGTATCGTCCGCGTGCTGGCCGAGCATCCCTCCATGGATTTTCACGATCTGGCGTTCCGCACCTGCATTTTG	---------------------------MHDSLTIALLQAREAAMSYFRPIVKRHNLTEQQWRIVRILAESPSMDFHDLAYRACILRPSLTGILTRMERDGLVLRLKPINDQRKLYISLTKEGQALYNRAQTQIEEAYRQIEAQFTAEKMQQLTHLLEEFIALGNSRQEAIPGDNEE--------------
ENA|ART27753|ART27753.1	Escherichia coli Transcriptional activatory protein BadR	---------------------------------------------------------------------------------ATGCATGACTCATTAACCATCGCGCTGCTGCAGGCGCGGGAAGCGGCGATGTCGTACTTCCGCCCGATCGTGAAGCGCCATAATCTGACCGAGCAGCAGTGGCGCATTGTGCGCGTGCTGGCTGAACATCCGTCGATGGATTTTCACGATCTGGCGTTTCGCACCTGCATCCTG	---------------------------MHDSLTIALLQAREAAMSYFRPIVKRHNLTEQQWRIVRILAESPSMDFHDLAYRACILRPSLTGILTRMERDGLVLRLKPINDQRKLYISLTKEGQALYNRAQTQIEEAYRQIEAQFTAEKMQQLTHLLEEFIALGNSRQEAIPGDNEE--------------
ENA|AUL67258|AUL67258.1	Escherichia coli homoprotocatechuate degradation operon regulator, HpaR	---------------------------------------------------------------------------------ATGCACGACTCACTAACTATTGCGTTGCTCCAGGCGCGAGAAGCGGCGATGAGTTATTTTCGCCCAATCGTTAAACGGCATAATTTGACTGAGCAACAGTGGCGCATCGTGCGTATTCTGGCGGAAAGCCCATCAATGGATTTTCACGATCTGGCGTATCGCGCCTGCATTTTG	---------------------------MHDSLTIALLQAREAAMSYFRPIVKRHNLTEQQWRIVRILAESPSMDFHDLAYRACILRPSLTGILTRMERDGLVLRLKPINDQRKLYISLTKEGQALYNRAQTQIEEAYRQIEAQFTAEKMQQLTHLLEEFIALGNSRQEAIPGDNEE--------------
ENA|CTU77832|CTU77832.1	Escherichia coli 4-hydroxyphenylacetate degradative operon repressor	---------------------------------------------------------------------------------ATGCACGACTCACTAACCATTGCGTTGCTCCAGGCGCGAGAAGCGGCGATGAGTTATTTTCGCCCAATCGTTAAACGGCATAATTTGACTGAGCAACAGTGGCGCATCGTGCGTATTCTGGCGGAAAGCCCATCAATGGATTTTCACGATCTGGCGTATCGCGCCTGCATTTTG	---------------------------MHDSLTIALLQAREAAMSYFRPIVKRHNLTEQQWRIVRILAESPSMDFHDLAYRACILRPSLTGILTRMERDGLVLRLKPINDQRKLYISLTKEGQALYNRAQTQIEEAYRQIEAQFTAEKMQQLTHLLEEFIALGNSRQEAIPGDNEE--------------
ENA|EFC2246531|EFC2246531.1	Escherichia coli homoprotocatechuate degradation operon regulator HpaR	---------------------------------------------------------------------------------ATGCACGACTCTCTAACCATTGCGTTGCTCCAGGCGCGAGAAGCGGCGATGAGTTATTTTCGCCCAATCGTTAAACGGCATAATTTGACTGAGCAACAGTGGCGCATCGTGCGTATTCTGGCGGAAAGCCCATCAATGGATTTTCACGATCTGGCGTATCGCGCCTGCATTTTG	---------------------------MHDSLTIALLQAREAAMSYFRPIVKRHNLTEQQWRIVRILAESPSMDFHDLAYRACILRPSLTGILTRMERDGLVLRLKPINDQRKLYISLTKEGQALYNRAQTQIEEAYRQIEAQFTAEKMQQLTHLLEEFIALGNSRQEAIPGDNEE--------------
ENA|EFG2162411|EFG2162411.1	Escherichia coli homoprotocatechuate degradation operon regulator HpaR	---------------------------------------------------------------------------------ATGCACGACTCACTAACCATTGCGTTGCTCCAGGCGCGAGAAGCGGCGATGAGTTATTTTCGCCCAATCGTTAAACGGCATAATTTGACTGAGCAACAGTGGCGCATCGTGCGTATTCTGGCGGAAAGCCCATCAATGGATTTTCACGATCTGGCTTATCGCGCCTGCATTTTG	---------------------------MHDSLTIALLQAREAAMSYFRPIVKRHNLTEQQWRIVRILAESPSMDFHDLAYRACILRPSLTGILTRMERDGLVLRLKPINDQRKLYISLTKEGQALYNRAQTQIEEAYRQIEAQFTAEKMQQLTHLLEEFIALGNSRQEAIPGDNEE--------------
ENA|EFH6095255|EFH6095255.1	Escherichia coli homoprotocatechuate degradation operon regulator HpaR	---------------------------------------------------------------------------------ATGCACGACTCTCTAACCATTGCGTTGCTCCAGGCGCGAGAAGCGGCGATGAGTTATTTTCGCCCAATCGTTAAACGGCATAATTTGACTGAGCAACAGTGGCGCATCGTGCGTATTCTGGCGGAAAGCCCATCAATGGATTTTCACGATCTGGCGTATCGCGCCTGCATTTTG	---------------------------MHDSLTIALLQAREAAMSYFRPIVKRHNLTEQQWRIVRILAESPSMDFHDLAYRACILRPSLTGILTRMERDGLVLRLKPINDQRKLYISLTKEGQALYNRAQTQIEEAYRQIEAQFTAEKMQQLTHLLEEFIALGNSRQEAIPGDNEE--------------
ENA|EFH6167176|EFH6167176.1	Escherichia coli homoprotocatechuate degradation operon regulator HpaR	---------------------------GTGATGATTAATTGTTTCTATATTAATGATTTTGAATTTTTCAGGGGAAAGATAATGCACGACTCACTAACCATTGCGTTGCTCCAGGCGCGAGAAGCGGCGATGAGTTATTTTCGCCCAATCGTTAAACGGCATAATTTGACTGAGCAACAGTGGCGCATCGTGCGTATTCTGGCGGAAAGCCCATCAATGGATTTTCACGATCTGGCGTATCGCGCCTGCATTTTG	---------------------------MHDSLTIALLQAREAAMSYFRPIVKRHNLTEQQWRIVRILAESPSMDFHDLAYRACILRPSLTGILTRMERDGLVLRLKPINDQRKLYISLTKEGQALYNRAQTQIEEAYRQIEAQFTAEKMQQLTHLLEEFIALGNSRQEAIPGDNEE--------------
ENA|EFL9208754|EFL9208754.1	Escherichia coli homoprotocatechuate degradation operon regulator HpaR	---------------------------------------------------------------------------------ATGCATGATTCATTAACCATCGCATTGCTTCAGGCGCGCGAAGCGGCAATGGCCTATTTCCGCCCCATCGTTAAAAGCCACAATCTGACCGACCAGCAATGGCGCATTGTGCGAATTCTGGCCGATAGCCCCTCTATGGATTTTCACGAGCTGGCATTTCGTACCTGTATTTTG	---------------------------MHDSLTIALLQAREAAMSYFRPIVKRHNLTEQQWRIVRILAESPSMDFHDLAYRACILRPSLTGILTRMERDGLVLRLKPINDQRKLYISLTKEGQALYNRAQTQIEEAYRQIEAQFTAEKMQQLTHLLEEFIALGNSRQEAIPGDNEE--------------
ENA|EFL9836296|EFL9836296.1	Escherichia coli homoprotocatechuate degradation operon regulator HpaR	---------------------------------------------------------------------------------ATGCACGACTCTCTAACCATTGCGTTGCTCCAGGCGCGAGAAGCGGCGATGAGTTATTTTCGCCCAATCGTTAAACGGCATAATTTGACTGAGCAACAGTGGCGCATCGTGCGTATTCTGGCGGAAAGCCCATCAATGGATTTTCACGATCTGGCGTATCGCGCCTGCATTTTG	---------------------------MHDSLTIALLQAREAAMSYFRPIVKRHNLTEQQWRIVRILAESPSMDFHDLAYRACILRPSLTGILTRMERDGLVLRLKPINDQRKLYISLTKEGQALYNRAQTQIEEAYRQIEAQFTAEKMQQLTHLLEEFIALGNSRQEAIPGDNEE--------------
ENA|EFM0516716|EFM0516716.1	Escherichia coli homoprotocatechuate degradation operon regulator HpaR	---------------------------------------------------------------------------------ATGCACGACTCACTAACCATTGCGTTGCTCCAGGCGCGAGAAGCGGCGATGAGTTATTTTCGCCCAATCGTTAAACGGCATAATTTGACTGAGCAACAGTGGCGCATCGTGCGTATTCTGGCGGAAAGCCCATCAATGGATTTTCACGATCTGGCGTATCGCGCCTGCATTTTG	---------------------------MHDSLTIALLQAREAAMSYFRPIVKRHNLTEQQWRIVRILAESPSMDFHDLAYRACILRPSLTGILTRMERDGLVLRLKPINDQRKLYISLTKEGQALYNRAQTQIEEAYRQIEAQFTAEKMQQLTHLLEEFIALGNSRQEAIPGDNEE--------------
ENA|GCS32051|GCS32051.1	Escherichia coli homoprotocatechuate degradative operon repressor	---------------------------------------------------------------------------------ATGCACGACTCTCTAACCATTGCGTTGCTCCAGGCGCGAGAAGCGGCGATGAGTTATTTTCGCCCAATCGTTAAACGGCATAATTTGACTGAGCAACAGTGGCGCATCGTGCGTATTCTGGCGGAAAGCCCATCAATGGATTTTCACGATCTGGCGTATCGCGCATGCATTTTG	---------------------------MHDSLTIALLQAREAAMSYFRPIVKRHNLTEQQWRIVRILAESPSMDFHDLAYRACILRPSLTGILTRMERDGLVLRLKPINDQRKLYISLTKEGQALYNRAQTQIEEAYRQIEAQFTAEKMQQLTHLLEEFIALGNSRQEAIPGDNEE--------------
ENA|HAH1420314|HAH1420314.1	Escherichia coli homoprotocatechuate degradation operon regulator HpaR	---------------------------------------------------------------------------------ATGCATGATTCATTAACCATTGCCTTGTTGCAGGCGCGTGAAGCGGCGATGGCCTACTTTCGACCGATCGTCAAACGGCACAATCTCACCGAACAGCAGTGGCGGATCGTGCGAATTCTCGCCGAACGTCCGTCGATGGACTTTCACGATCTGGCCTTTCGCGCCTGTATCCTG	---------------------------MHDSLTIALLQAREAAMSYFRPIVKRHNLTEQQWRIVRILAESPSMDFHDLAYRACILRPSLTGILTRMERDGLVLRLKPINDQRKLYISLTKEGQALYNRAQTQIEEAYRQIEAQFTAEKMQQLTHLLEEFIALGNSRQEAIPGDNEE--------------
ENA|HBA4246622|HBA4246622.1	Escherichia coli homoprotocatechuate degradation operon regulator HpaR	---------------------------------------------------------------------------------ATGCATGATTCATTAACCATTGCCTTGTTGCAGGCGCGTGAAGCGGCGATGGCCTACTTTCGACCGATCGTCAAACGGCACAATCTCACCGAACAGCAGTGGCGGATCGTGCGAATTCTCGCCGAACGTCCGTCGATGGACTTTCACGATCTGGCCTTTCGCGCCTGTATCCTG	---------------------------MHDSLTIALLQAREAAMSYFRPIVKRHNLTEQQWRIVRILAESPSMDFHDLAYRACILRPSLTGILTRMERDGLVLRLKPINDQRKLYISLTKEGQALYNRAQTQIEEAYRQIEAQFTAEKMQQLTHLLEEFIALGNSRQEAIPGDNEE--------------
ENA|HBA5963162|HBA5963162.1	Escherichia coli homoprotocatechuate degradation operon regulator HpaR	---------------------------------------------------------------------------------ATGCACGACTCTCTAACCATTGCGTTGCTCCAGGCGCGAGAAGCGGCGATGAGTTATTTTCGCCCAATCGTTAAACGGCATAATTTGACTGAGCAACAGTGGCGCATCGTGCGTATTCTGGCGGAAAGCCCATCAATGGATTTTCACGATCTGGCGTATCGCGCCTGCATTTTG	---------------------------MHDSLTIALLQAREAAMSYFRPIVKRHNLTEQQWRIVRILAESPSMDFHDLAYRACILRPSLTGILTRMERDGLVLRLKPINDQRKLYISLTKEGQALYNRAQTQIEEAYRQIEAQFTAEKMQQLTHLLEEFIALGNSRQEAIPGDNEE--------------
ENA|MBA8482261|MBA8482261.1	Escherichia coli homoprotocatechuate degradation operon regulator HpaR	---------------------------------------------------------------------------------ATGCATGATTCATTAACCATTGCCTTGTTGCAGGCGCGTGAAGCGGCGATGGCCTACTTTCGACCGATCGTCAAACGGCACAATCTCACCGAACAGCAGTGGCGGATCGTGCGAATTCTCGCCGAACGTCCGTCGATGGACTTTCACGATCTGGCCTTTCGCGCCTGTATCCTG	---------------------------MHDSLTIALLQAREAAMSYFRPIVKRHNLTEQQWRIVRILAESPSMDFHDLAYRACILRPSLTGILTRMERDGLVLRLKPINDQRKLYISLTKEGQALYNRAQTQIEEAYRQIEAQFTAEKMQQLTHLLEEFIALGNSRQEAIPGDNEE--------------
ENA|MHQ21600|MHQ21600.1	Escherichia coli homoprotocatechuate degradation operon regulator HpaR	---------------------------------------------------------------------------------ATGCATGATTCGTTAACCATTGCGCTGTTGCAGGCGCGGGAAGCGGCGATGGGCCACTTTCGGCCGATCGTCAAACGCCATAATCTCACCGAGCAGCAGTGGCGTATTGTGCGCATCCTTGCCGAAAACCCGTCGATGGATTTCCACGACCTGGCCTTCCGCGCCTGCATTTTG	---------------------------MHDSLTIALLQAREAAMSYFRPIVKRHNLTEQQWRIVRILAESPSMDFHDLAYRACILRPSLTGILTRMERDGLVLRLKPINDQRKLYISLTKEGQALYNRAQTQIEEAYRQIEAQFTAEKMQQLTHLLEEFIALGNSRQEAIPGDNEE--------------
ENA|MSD77519|MSD77519.1	Escherichia coli homoprotocatechuate degradation operon regulator HpaR	---------------------------------------------------------------------------------ATGCACGACTCTCTAACCATTGCGTTGCTCCAGGCGCGAGAAGCGGCGATGAGTTATTTTCGCCCAATCGTTAAACGGCATAATTTGACTGAGCAACAGTGGCGCATCGTGCGTATTCTGGCGGAAAGCCCATCAATGGATTTTCACGATCTGGCGTATCGTGCCTGCATTTTG	---------------------------MHDSLTIALLQAREAAMSYFRPIVKRHNLTEQQWRIVRILAESPSMDFHDLAYRACILRPSLTGILTRMERDGLVLRLKPINDQRKLYISLTKEGQALYNRAQTQIEEAYRQIEAQFTAEKMQQLTHLLEEFIALGNSRQEAIPGDNEE--------------
ENA|MWP27157|MWP27157.1	Escherichia coli homoprotocatechuate degradation operon regulator HpaR	---------------------------------------------------------------------------------------------CTAACCATTGCGTTGCTCCAGGCGCGAGAAGCGGCGATGAGTTATTTTCGCCCAATCGTTAAACGGCATAATTTGACTGAGCAACAGTGGCGCATCGTGCGTATTCTGGCGGAAAGCCCATCAATGGATTTTCACGATCTGGCGTATCGCGCCTGCATTTTG	---------------------------MHDSLTIALLQAREAAMSYFRPIVKRHNLTEQQWRIVRILAESPSMDFHDLAYRACILRPSLTGILTRMERDGLVLRLKPINDQRKLYISLTKEGQALYNRAQTQIEEAYRQIEAQFTAEKMQQLTHLLEEFIALGNSRQEAIPGDNEE--------------
ENA|MWR12997|MWR12997.1	Escherichia coli homoprotocatechuate degradation operon regulator HpaR	---------------------------------------------------------------------------------ATGCACGACTCTCTAACCATTGCGTTGCTCCAGGCGCGAGAAGCGGCGATGAGTTATTTTCGCCCAATCGTTAAACGGCATAATTTGACTGAGCAACAGTGGCGCATCGTGCGTATTCTGGCGGAAAGCCCATCAATGGATTTTCACGATCTGGCGTATCGCGCCTGCATTTTG	---------------------------MHDSLTIALLQAREAAMSYFRPIVKRHNLTEQQWRIVRILAESPSMDFHDLAYRACILRPSLTGILTRMERDGLVLRLKPINDQRKLYISLTKEGQALYNRAQTQIEEAYRQIEAQFTAEKMQQLTHLLEEFIALGNSRQEAIPGDNEE--------------
ENA|MWR88353|MWR88353.1	Escherichia coli homoprotocatechuate degradation operon regulator HpaR	---------------------------------------------------------------------------------ATGCACGACTCTCTAACCATTGCGTTGCTCCAGGCGCGAGAAGCGGCGATGAGTTATTTTCGCCCAATCGTTAAACGGCATAATTTGACTGAGCAACAGTGGCGCATCGTGCGTATTCTGGCGGAAAGCCCATCAATGGATTTTCACGATCTGGCGTATCGCGCCTGCATTTTG	---------------------------MHDSLTIALLQAREAAMSYFRPIVKRHNLTEQQWRIVRILAESPSMDFHDLAYRACILRPSLTGILTRMERDGLVLRLKPINDQRKLYISLTKEGQALYNRAQTQIEEAYRQIEAQFTAEKMQQLTHLLEEFIALGNSRQEAIPGDNEE--------------
ENA|MWT20801|MWT20801.1	Escherichia coli homoprotocatechuate degradation operon regulator HpaR	---------------------------------------------------------------------------------ATGCACGACTCTCTAACCATTGCGTTGCTCCAGGCGCGAGAAGCGGCGATGAGTTATTTTCGCCCAATCGTTAAACGGCATAATTTGACTGAGCAACAGTGGCGCATCGTGCGTATTCTGGCGGAAAGCCCATCAATGGATTTTCACGATCTGGCGTATCGTGCCTGCATTTTG	---------------------------MHDSLTIALLQAREAAMSYFRPIVKRHNLTEQQWRIVRILAESPSMDFHDLAYRACILRPSLTGILTRMERDGLVLRLKPINDQRKLYISLTKEGQALYNRAQTQIEEAYRQIEAQFTAEKMQQLTHLLEEFIALGNSRQEAIPGDNEE--------------
ENA|MXI75392|MXI75392.1	Escherichia coli homoprotocatechuate degradation operon regulator HpaR	---------------------------------------------------------------------------------ATGCACGACTCTCTAACCATTGCGTTGCTCCAGGCGCGAGAAGCGGCGATGAGTTATTTTCGCCCAATCGTTAAACGGCATAATTTGACTGAGCAACAGTGGCGCATCGTGCGTATTCTGGCGGAAAGCCCATCAATGGATTTTCACGATCTGGCGTATCGCGCATGCATTTTG	---------------------------MHDSLTIALLQAREAAMSYFRPIVKRHNLTEQQWRIVRILAESPSMDFHDLAYRACILRPSLTGILTRMERDGLVLRLKPINDQRKLYISLTKEGQALYNRAQTQIEEAYRQIEAQFTAEKMQQLTHLLEEFIALGNSRQEAIPGDNEE--------------
ENA|MXJ07934|MXJ07934.1	Escherichia coli homoprotocatechuate degradation operon regulator HpaR	---------------------------------------------------------------------------------ATGCACGACTCTCTAACCATTGCGTTGCTCCAGGCGCGAGAAGCGGCGATGAGTTATTTTCGCCCAATCGTTAAACGGCATAATTTGACTGAGCAACAGTGGCGCATCGTGCGTATTCTGGCGGAAAGCCCATCAATGGATTTTCACGATCTGGCGTATCGCGCATGCATTTTG	---------------------------MHDSLTIALLQAREAAMSYFRPIVKRHNLTEQQWRIVRILAESPSMDFHDLAYRACILRPSLTGILTRMERDGLVLRLKPINDQRKLYISLTKEGQALYNRAQTQIEEAYRQIEAQFTAEKMQQLTHLLEEFIALGNSRQEAIPGDNEE--------------
ENA|NAG20311|NAG20311.1	Escherichia coli homoprotocatechuate degradation operon regulator HpaR	---------------------------------------------------------------------------------ATGCACGACTCTCTAACCATTGCGTTGCTCCAGGCGCGAGAAGCGGCGATGAGTTATTTTCGCCCAATCGTTAAACGGCATAATTTGACTGAGCAACAGTGGCGCATCGTGCGTATTCTGGCGGAAAGCCCATCAATGGATTTTCACGATCTGGCGTATCGTGCCTGCATTTTG	---------------------------MHDSLTIALLQAREAAMSYFRPIVKRHNLTEQQWRIVRILAESPSMDFHDLAYRACILRPSLTGILTRMERDGLVLRLKPINDQRKLYISLTKEGQALYNRAQTQIEEAYRQIEAQFTAEKMQQLTHLLEEFIALGNSRQEAIPGDNEE--------------
ENA|NDR95004|NDR95004.1	Escherichia coli homoprotocatechuate degradation operon regulator HpaR	---------------------------------------------------------------------------------ATGCATGATTCGTTAACCATTGCGTTGTTACAGGCGCGGGAAGTGGCGATGGGCCATTTCCGGCCGATCGTTAAACGCCATAATCTCACCGAGCAGCAGTGGCGCATTGTGCGCATTCTCGCGGAAAATCCGTCGATGGATTTTCACGATCTGGCGTTCCGCGCCTGCATCCTG	---------------------------MHDSLTIALLQAREAAMSYFRPIVKRHNLTEQQWRIVRILAESPSMDFHDLAYRACILRPSLTGILTRMERDGLVLRLKPINDQRKLYISLTKEGQALYNRAQTQIEEAYRQIEAQFTAEKMQQLTHLLEEFIALGNSRQEAIPGDNEE--------------
ENA|NEM88882|NEM88882.1	Escherichia coli homoprotocatechuate degradation operon regulator HpaR	---------------------------------------------------------------------------------ATGCACGACTCTCTAACCATTGCGTTGCTCCAGGCGCGAGAAGCGGCGATGAGTTATTTTCGCCCAATCGTTAAACGGCATAATTTGACTGAGCAACAGTGGCGCATCGTGCGTATTCTGGCGGAAAGCCCATCAATGGATTTTCACGATCTGGCGTATCGCGCCTGCATTTTG	---------------------------MHDSLTIALLQAREAAMSYFRPIVKRHNLTEQQWRIVRILAESPSMDFHDLAYRACILRPSLTGILTRMERDGLVLRLKPINDQRKLYISLTKEGQALYNRAQTQIEEAYRQIEAQFTAEKMQQLTHLLEEFIALGNSRQEAIPGDNEE--------------
ENA|QIL65240|QIL65240.1	Escherichia coli homoprotocatechuate degradation operon regulator HpaR	---------------------------------------------------------------------------------ATGCACGACTCTCTAACCATTGCGTTGCTCCAGGCGCGAGAAGCGGCGATGAGTTATTTTCGCCCAATCGTTAAACGGCATAATTTGACTGAGCAACAGTGGCGCATCGTGCGTATTCTGGCGGAAAGCCCATCAATGGATTTTCACGATCTGGCGTATCGCGCCTGCATTTTG	---------------------------MHDSLTIALLQAREAAMSYFRPIVKRHNLTEQQWRIVRILAESPSMDFHDLAYRACILRPSLTGILTRMERDGLVLRLKPINDQRKLYISLTKEGQALYNRAQTQIEEAYRQIEAQFTAEKMQQLTHLLEEFIALGNSRQEAIPGDNEE--------------
ENA|QLA43563|QLA43563.1	Escherichia coli homoprotocatechuate degradation operon regulator HpaR	---------------------------------------------------------------------------------ATGCACGACTCTCTAACCATTGCGTTGCTCCAGGCGCGAGAAGCGGCGATGAGTTATTTTCGCCCAATCGTTAAACGGCATAATTTGACTGAGCAACAGTGGCGCATCGTGCGTATTCTGGCGGAAAGCCCATCAATGGATTTTCACGATCTGGCGTATCGCGCCTGCATTTTG	---------------------------MHDSLTIALLQAREAAMSYFRPIVKRHNLTEQQWRIVRILAESPSMDFHDLAYRACILRPSLTGILTRMERDGLVLRLKPINDQRKLYISLTKEGQALYNRAQTQIEEAYRQIEAQFTAEKMQQLTHLLEEFIALGNSRQEAIPGDNEE--------------
ENA|SQJ64380|SQJ64380.1	Escherichia coli 4-hydroxyphenylacetate degradative operon repressor	---------------------------------------------------------------------------------ATGCACGACTCACTAACCATTGCGTTGCTCCAGGCGCGAGAAGCGGCGATGAGTTATTTTCGCCCAATCGTTAAACGGCATAATTTGACTGAGCAACAGTGGCGCATCGTGCGTATTCTGGCGGAAAGCCCATCAATGGATTTTCACGATCTGGCGTATCGCGCCTGCATTTTG	---------------------------MHDSLTIALLQAREAAMSYFRPIVKRHNLTEQQWRIVRILAESPSMDFHDLAYRACILRPSLTGILTRMERDGLVLRLKPINDQRKLYISLTKEGQALYNRAQTQIEEAYRQIEAQFTAEKMQQLTHLLEEFIALGNSRQEAIPGDNEE--------------
ENA|STN11564|STN11564.1	Escherichia coli 4-hydroxyphenylacetate degradative operon repressor	---------------------------------------------------------------------------------ATGCACGACTCTCTAACCATTGCGTTGCTCCAGGCGCGAGAAGCGGCGATGAGTTATTTTCGCCCAATCGTTAAACGGCATAATTTGACTGAGCAACAGTGGCGCATCGTGCGTATTCTGGCGGAAAGCCCATCAATGGATTTTCACGATCTGGCGTATCGCGCCTGCATTTTG	---------------------------MHDSLTIALLQAREAAMSYFRPIVKRHNLTEQQWRIVRILAESPSMDFHDLAYRACILRPSLTGILTRMERDGLVLRLKPINDQRKLYISLTKEGQALYNRAQTQIEEAYRQIEAQFTAEKMQQLTHLLEEFIALGNSRQEAIPGDNEE--------------
ENA|STQ37120|STQ37120.1	Escherichia coli 4-hydroxyphenylacetate degradative operon repressor	---------------------------------------------------------------------------------ATGCATGATTCATTAACCATTGCCTTGTTGCAGGCGCGTGAAGCGGCGATGGCCTACTTTCGACCGATCGTCAAACGGCACAATCTCACCGAACAGCAGTGGCGGATCGTGCGAATTCTCGCCGAACGTCCGTCGATGGACTTTCACGATCTGGCCTTTCGCGCCTGTATCCTG	---------------------------MHDSLTIALLQAREAAMSYFRPIVKRHNLTEQQWRIVRILAESPSMDFHDLAYRACILRPSLTGILTRMERDGLVLRLKPINDQRKLYISLTKEGQALYNRAQTQIEEAYRQIEAQFTAEKMQQLTHLLEEFIALGNSRQEAIPGDNEE--------------
ENA|TEW42548|TEW42548.1	Escherichia coli homoprotocatechuate degradation operon regulator HpaR	---------------------------------------------------------------------------------ATGCATGATTCTTTAACTATCGCCCTGTTGCAGGCGCGGGAAGCGGCAATGTCCTACTTCCGACCAATTGTGAAGCGGCATAACCTGACCGAGCAGCAGTGGCGCATTGTGCGTGTACTGGCTGAACATCCCTCGATGGATTTTCACGATCTGGCGTTTCGGACCTGCATATTG	---------------------------MHDSLTIALLQAREAAMSYFRPIVKRHNLTEQQWRIVRILAESPSMDFHDLAYRACILRPSLTGILTRMERDGLVLRLKPINDQRKLYISLTKEGQALYNRAQTQIEEAYRQIEAQFTAEKMQQLTHLLEEFIALGNSRQEAIPGDNEE--------------
ENA|TEZ50001|TEZ50001.1	Escherichia coli homoprotocatechuate degradation operon regulator, HpaR	---------------------------------------------------------------------------------ATGCATGATTCATTAACCATTGCGCTGCTGCAGGCGCGGGAAGCGGCGATGGCCCATTTCCGGCCGATCGTCAAACGCCACAACCTGACCGAACAGCAGTGGCGTATTGTGCGTATCCTTGCGGAAAACCCATCGATGGATTTCCACGACCTGGCCTGGCGCGCCTGCATTTTG	---------------------------MHDSLTIALLQAREAAMSYFRPIVKRHNLTEQQWRIVRILAESPSMDFHDLAYRACILRPSLTGILTRMERDGLVLRLKPINDQRKLYISLTKEGQALYNRAQTQIEEAYRQIEAQFTAEKMQQLTHLLEEFIALGNSRQEAIPGDNEE--------------
ENA|TFM16223|TFM16223.1	Escherichia coli homoprotocatechuate degradation operon regulator HpaR	---------------------------------------------------------------------------------ATGCACGACTCTCTAACCATTGCGTTGCTCCAGGCGCGAGAAGCGGCGATGAGTTATTTTCGCCCAATCGTTAAACGGCATAATTTGACTGAGCAACAGTGGCGCATCGTGCGTATTCTGGCGGAAAGCCCATCAATGGATTTTCACGATCTGGCGTATCGCGCCTGCATTTTG	---------------------------MHDSLTIALLQAREAAMSYFRPIVKRHNLTEQQWRIVRILAESPSMDFHDLAYRACILRPSLTGILTRMERDGLVLRLKPINDQRKLYISLTKEGQALYNRAQTQIEEAYRQIEAQFTAEKMQQLTHLLEEFIALGNSRQEAIPGDNEE--------------
ENA|TGH12908|TGH12908.1	Escherichia coli homoprotocatechuate degradation operon regulator HpaR	---------------------------------------------------------------------------------ATGCATGACTCATTAACCATCGCGTTATTACAGGCGCGGGAAGCGGCGATGTCTTACTTCCGCCCGATTGTGAAGCGGCATAACCTGACCGAACAGCAGTGGCGCATTGTGCGCGTGCTGGCTGAACATCCGTCGATGGATTTTCACGATCTGGCGTTTCGGACCTGCATTCTG	---------------------------MHDSLTIALLQAREAAMSYFRPIVKRHNLTEQQWRIVRILAESPSMDFHDLAYRACILRPSLTGILTRMERDGLVLRLKPINDQRKLYISLTKEGQALYNRAQTQIEEAYRQIEAQFTAEKMQQLTHLLEEFIALGNSRQEAIPGDNEE--------------
ENA|TGH16091|TGH16091.1	Escherichia coli homoprotocatechuate degradation operon regulator HpaR	---------------------------------------------------------------------------------ATGCATGATTCATTAACCATTGCCTTGTTGCAGGCGCGTGAGGCGGCGATGGCCTACTTTCGGCCGATCGTCAAACGGCACAATCTCACCGAACAGCAGTGGCGGATCGTGCGAATTCTCGCCGAACGTCCGTCGATGGATTTTCACGATCTGGCCTTTCGCGCCTGCATCCTG	---------------------------MHDSLTIALLQAREAAMSYFRPIVKRHNLTEQQWRIVRILAESPSMDFHDLAYRACILRPSLTGILTRMERDGLVLRLKPINDQRKLYISLTKEGQALYNRAQTQIEEAYRQIEAQFTAEKMQQLTHLLEEFIALGNSRQEAIPGDNEE--------------
ENA|TGH44573|TGH44573.1	Escherichia coli homoprotocatechuate degradation operon regulator HpaR	---------------------------------------------------------------------------------ATGCACGACTCTCTAACCATTGCGTTGCTCCAGGCGCGAGAAGCGGCGATGAGTTATTTTCGCCCAATCGTTAAACGGCATAATTTGACTGAGCAACAGTGGCGCATCGTGCGTATTCTGGCGGAAAGCCCATCAATGGATTTTCACGATCTGGCGTATCGCGCCTGCATTTTG	---------------------------MHDSLTIALLQAREAAMSYFRPIVKRHNLTEQQWRIVRILAESPSMDFHDLAYRACILRPSLTGILTRMERDGLVLRLKPINDQRKLYISLTKEGQALYNRAQTQIEEAYRQIEAQFTAEKMQQLTHLLEEFIALGNSRQEAIPGDNEE--------------
ENA|TGH55518|TGH55518.1	Escherichia coli homoprotocatechuate degradation operon regulator HpaR	---------------------------------------------------------------------------------ATGCACGACTCTCTAACCATTGCGTTGCTCCAGGCGCGAGAAGCGGCGATGAGTTATTTTCGCCCAATCGTTAAACGGCATAATTTGACTGAGCAACAGTGGCGCATCGTGCGTATTCTGGCGGAAAGCCCATCAATGGATTTTCACGATCTGGCGTATCGCGCCTGCATTTTG	---------------------------MHDSLTIALLQAREAAMSYFRPIVKRHNLTEQQWRIVRILAESPSMDFHDLAYRACILRPSLTGILTRMERDGLVLRLKPINDQRKLYISLTKEGQALYNRAQTQIEEAYRQIEAQFTAEKMQQLTHLLEEFIALGNSRQEAIPGDNEE--------------
ENA|TGH57826|TGH57826.1	Escherichia coli homoprotocatechuate degradation operon regulator HpaR	---------------------------------------------------------------------------------ATGCACGACTCTCTAACCATTGCGTTGCTCCAGGCGCGAGAAGCGGCGATGAGTTATTTTCGCCCAATCGTTAAACGGCATAATTTGACTGAGCAACAGTGGCGCATCGTGCGTATTCTGGCGGAAAGCCCATCAATGGATTTTCACGATCTGGCGTATCGCGCCTGCATTTTG	---------------------------MHDSLTIALLQAREAAMSYFRPIVKRHNLTEQQWRIVRILAESPSMDFHDLAYRACILRPSLTGILTRMERDGLVLRLKPINDQRKLYISLTKEGQALYNRAQTQIEEAYRQIEAQFTAEKMQQLTHLLEEFIALGNSRQEAIPGDNEE--------------
ENA|TGH63526|TGH63526.1	Escherichia coli homoprotocatechuate degradation operon regulator HpaR	---------------------------------------------------------------------------------ATGCATGATTCGTTAACTATCGCGCTGCTGCAGGCGCGGGAAGCGGCGATGGCCCACTTTCGGCCCATCGTTAAACGCCACAATCTGACCGAGCAGCAGTGGCGTATCGTGCGCATCCTCGCCGAAAATCCGTCGATGGATTTTCACGATCTGGCCTTTCGCGCCTGTATTTTA	---------------------------MHDSLTIALLQAREAAMSYFRPIVKRHNLTEQQWRIVRILAESPSMDFHDLAYRACILRPSLTGILTRMERDGLVLRLKPINDQRKLYISLTKEGQALYNRAQTQIEEAYRQIEAQFTAEKMQQLTHLLEEFIALGNSRQEAIPGDNEE--------------
ENA|TGH73847|TGH73847.1	Escherichia coli homoprotocatechuate degradation operon regulator HpaR	---------------------------------------------------------------------------------ATGCATGATTCGTTAACCATTGCGCTGTTGCAGGCGCGGGAAGCGGCGATGGGCCATTTCCGGCCGATCGTCAAACGCCATAATCTCACCGAGCAGCAGTGGCGTATTGTGCGCATCCTTGCCGAAAGCCCGTCGATGGATTTCCACGATCTCGCCTTCCGCGCCTGCATTCTG	---------------------------MHDSLTIALLQAREAAMSYFRPIVKRHNLTEQQWRIVRILAESPSMDFHDLAYRACILRPSLTGILTRMERDGLVLRLKPINDQRKLYISLTKEGQALYNRAQTQIEEAYRQIEAQFTAEKMQQLTHLLEEFIALGNSRQEAIPGDNEE--------------
ENA|TGH87119|TGH87119.1	Escherichia coli homoprotocatechuate degradation operon regulator HpaR	---------------------------------------------------------------------------------ATGCACGACTCACTAACCATTGCGTTGCTCCAGGCGCGAGAAGCGGCGATGAGTTATTTTCGCCCAATCGTTAAACGGCATAATTTGACTGAGCAACAGTGGCGCATCGTGCGTATTCTGGCGGAAAGCCCATCAATGGATTTTCACGATCTGGCGTATCGCGCCTGCATTTTG	---------------------------MHDSLTIALLQAREAAMSYFRPIVKRHNLTEQQWRIVRILAESPSMDFHDLAYRACILRPSLTGILTRMERDGLVLRLKPINDQRKLYISLTKEGQALYNRAQTQIEEAYRQIEAQFTAEKMQQLTHLLEEFIALGNSRQEAIPGDNEE--------------
ENA|TGH89177|TGH89177.1	Escherichia coli homoprotocatechuate degradation operon regulator HpaR	---------------------------------------------------------------------------------ATGCATGATTCATTAACCATTGCGCTGCTGCAGGCGCGGGAAGCGGCGATGGCCCATTTCCGGCCGATCGTCAAACGCCACAACCTGACCGAACAGCAGTGGCGTATTGTGCGTATCCTTGCGGAAAACCCATCGATGGATTTCCACGACCTGGCCTGGCGCGCCTGCATTTTG	---------------------------MHDSLTIALLQAREAAMSYFRPIVKRHNLTEQQWRIVRILAESPSMDFHDLAYRACILRPSLTGILTRMERDGLVLRLKPINDQRKLYISLTKEGQALYNRAQTQIEEAYRQIEAQFTAEKMQQLTHLLEEFIALGNSRQEAIPGDNEE--------------
ENA|TGH91635|TGH91635.1	Escherichia coli homoprotocatechuate degradation operon regulator HpaR	---------------------------------------------------------------------------------ATGCACGACTCACTAACCATTGCGTTGCTCCAGGCGCGAGAAGCGGCGATGAGTTATTTTCGCCCAATCGTTAAACGGCATAATTTGACTGAGCAACAGTGGCGCATCGTGCGTATTCTGGCGGAAAGCCCATCAATGGATTTTCACGATCTGGCGTATCGCGCCTGCATTTTG	---------------------------MHDSLTIALLQAREAAMSYFRPIVKRHNLTEQQWRIVRILAESPSMDFHDLAYRACILRPSLTGILTRMERDGLVLRLKPINDQRKLYISLTKEGQALYNRAQTQIEEAYRQIEAQFTAEKMQQLTHLLEEFIALGNSRQEAIPGDNEE--------------
ENA|TGH99739|TGH99739.1	Escherichia coli homoprotocatechuate degradation operon regulator HpaR	---------------------------GTGATGATTAACTGTTTCTATATTAATGATTTTGAATTTTTCAGGGGAAAGATAATGCACGACTCTCTAACCATTGCGTTGCTCCAGGCGCGAGAAGCGGCGATGAGTTATTTTCGCCCAATCGTTAAACGGCATAATTTGACTGAGCAACAGTGGCGCATCGTGCGTATTCTGGCGGAAAGCCCATCAATGGATTTTCACGATCTGGCGTATCGCGCCTGCATTTTG	---------------------------MHDSLTIALLQAREAAMSYFRPIVKRHNLTEQQWRIVRILAESPSMDFHDLAYRACILRPSLTGILTRMERDGLVLRLKPINDQRKLYISLTKEGQALYNRAQTQIEEAYRQIEAQFTAEKMQQLTHLLEEFIALGNSRQEAIPGDNEE--------------
ENA|TGI05467|TGI05467.1	Escherichia coli homoprotocatechuate degradation operon regulator HpaR	------------------------------ATGATTAACTGTTTCTATATTAATGATTTTGAATTTTTCAGGGGAAAGATAATGCACGACTCACTAACCATTGCGTTGCTCCAGGCGCGAGAAGCGGCGATGAGTTATTTTCGCCCAATCGTTAAACGGCATAATTTGACTGAGCAACAGTGGCGCATCGTGCGTATTCTGGCGGAAAGCCCATCAATGGATTTTCACGATCTGGCGTATCGCGCCTGCATTTTG	---------------------------MHDSLTIALLQAREAAMSYFRPIVKRHNLTEQQWRIVRILAESPSMDFHDLAYRACILRPSLTGILTRMERDGLVLRLKPINDQRKLYISLTKEGQALYNRAQTQIEEAYRQIEAQFTAEKMQQLTHLLEEFIALGNSRQEAIPGDNEE--------------
ENA|TGI18556|TGI18556.1	Escherichia coli homoprotocatechuate degradation operon regulator HpaR	---------------------------------------------------------------------------------ATGCACGACTCACTAACCATTGCGTTGCTCCAGGCGCGAGAAGCGGCGATGAGTTATTTTCGCCCAATCGTTAAACGGCATAATTTGACTGAGCAACAGTGGCGCATCGTGCGTATTCTGGCGGAAAGCCCATCAATGGATTTTCACGATCTGGCGTATCGCGCCTGCATTTTG	---------------------------MHDSLTIALLQAREAAMSYFRPIVKRHNLTEQQWRIVRILAESPSMDFHDLAYRACILRPSLTGILTRMERDGLVLRLKPINDQRKLYISLTKEGQALYNRAQTQIEEAYRQIEAQFTAEKMQQLTHLLEEFIALGNSRQEAIPGDNEE--------------
ENA|TGI25664|TGI25664.1	Escherichia coli homoprotocatechuate degradation operon regulator HpaR	---------------------------------------------------------------------------------ATGCACGACTCACTAACCATTGCGTTGCTCCAGGCGCGAGAAGCGGCGATGAGTTATTTTCGCCCAATCGTTAAACGGCATAATTTGACTGAGCAACAGTGGCGCATCGTGCGTATTCTGGCGGAAAGCCCATCAATGGATTTTCACGATCTGGCGTATCGCGCCTGCATTTTG	---------------------------MHDSLTIALLQAREAAMSYFRPIVKRHNLTEQQWRIVRILAESPSMDFHDLAYRACILRPSLTGILTRMERDGLVLRLKPINDQRKLYISLTKEGQALYNRAQTQIEEAYRQIEAQFTAEKMQQLTHLLEEFIALGNSRQEAIPGDNEE--------------
ENA|TGI32560|TGI32560.1	Escherichia coli homoprotocatechuate degradation operon regulator HpaR	---------------------------------------------------------------------------------ATGCACGACTCTCTAACCATTGCGTTGCTCCAGGCGCGAGAAGCGGCGATGAGTTATTTTCGCCCAATCGTTAAACGGCATAATTTGACTGAGCAACAGTGGCGCATCGTGCGTATTCTGGCGGAAAGCCCATCAATGGATTTTCACGATCTGGCGTATCGCGCCTGCATTTTG	---------------------------MHDSLTIALLQAREAAMSYFRPIVKRHNLTEQQWRIVRILAESPSMDFHDLAYRACILRPSLTGILTRMERDGLVLRLKPINDQRKLYISLTKEGQALYNRAQTQIEEAYRQIEAQFTAEKMQQLTHLLEEFIALGNSRQEAIPGDNEE--------------
ENA|TGI38660|TGI38660.1	Escherichia coli homoprotocatechuate degradation operon regulator HpaR	---------------------------------------------------------------------------------ATGCACGACTCACTAACCATTGCGTTGCTCCAGGCGCGAGAAGCGGCGATGAGTTATTTTCGCCCAATCGTTAAACGGCATAATTTGACTGAGCAACAGTGGCGCATCGTGCGTATTCTGGCGGAAAGCCCATCAATGGATTTTCACGATCTGGCGTATCGCGCCTGCATTTTG	---------------------------MHDSLTIALLQAREAAMSYFRPIVKRHNLTEQQWRIVRILAESPSMDFHDLAYRACILRPSLTGILTRMERDGLVLRLKPINDQRKLYISLTKEGQALYNRAQTQIEEAYRQIEAQFTAEKMQQLTHLLEEFIALGNSRQEAIPGDNEE--------------
ENA|TGI43124|TGI43124.1	Escherichia coli homoprotocatechuate degradation operon regulator HpaR	---------------------------GTGATGATTAATTGTTTCTATATTAATGATTTTGAATTTTTCAGGGGAAAGATAATGCACGACTCACTAACCATTGCGTTGCTCCAGGCGCGAGAAGCGGCGATGAGTTATTTTCGCCCAATCGTTAAACGGCATAATTTGACTGAGCAACAGTGGCGCATCGTGCGTATTCTGGCGGAAAGCCCATCAATGGATTTTCACGATCTGGCGTATCGCGCCTGCATTTTG	---------------------------MHDSLTIALLQAREAAMSYFRPIVKRHNLTEQQWRIVRILAESPSMDFHDLAYRACILRPSLTGILTRMERDGLVLRLKPINDQRKLYISLTKEGQALYNRAQTQIEEAYRQIEAQFTAEKMQQLTHLLEEFIALGNSRQEAIPGDNEE--------------
ENA|TGI46319|TGI46319.1	Escherichia coli homoprotocatechuate degradation operon regulator HpaR	---------------------------------------------------------------------------------ATGCACGACTCACTAACCATTGCGTTGCTCCAGGCGCGAGAAGCGGCGATGAGTTATTTTCGCCCAATCGTTAAACGGCATAATTTGACTGAGCAACAGTGGCGCATCGTGCGTATTCTGGCGGAAAGCCCATCAATGGATTTTCACGATCTGGCGTATCGCGCCTGCATTTTG	---------------------------MHDSLTIALLQAREAAMSYFRPIVKRHNLTEQQWRIVRILAESPSMDFHDLAYRACILRPSLTGILTRMERDGLVLRLKPINDQRKLYISLTKEGQALYNRAQTQIEEAYRQIEAQFTAEKMQQLTHLLEEFIALGNSRQEAIPGDNEE--------------
ENA|TGI47774|TGI47774.1	Escherichia coli homoprotocatechuate degradation operon regulator HpaR	---------------------------GTGATGATTAATTGTTTCTATATTAATGATTTTGAATTTTTCAGGGGAAAGATAATGCACGACTCACTAACCATTGCGTTGCTCCAGGCGCGAGAAGCGGCGATGAGTTATTTTCGCCCAATCGTTAAACGGCATAATTTGACTGAGCAACAGTGGCGCATCGTGCGTATTCTGGCGGAAAGCCCATCAATGGATTTTCACGATCTGGCGTATCGCGCCTGCATTTTG	---------------------------MHDSLTIALLQAREAAMSYFRPIVKRHNLTEQQWRIVRILAESPSMDFHDLAYRACILRPSLTGILTRMERDGLVLRLKPINDQRKLYISLTKEGQALYNRAQTQIEEAYRQIEAQFTAEKMQQLTHLLEEFIALGNSRQEAIPGDNEE--------------
ENA|TGI56284|TGI56284.1	Escherichia coli homoprotocatechuate degradation operon regulator HpaR	---------------------------GTGATGATTAATTGTTTCTATATTAATGATTTTGAATTTTTCAGGGGAAAGATAATGCACGACTCACTAACCATTGCGTTGCTCCAGGCGCGAGAAGCGGCGATGAGTTATTTTCGCCCAATCGTTAAACGGCATAATTTGACTGAGCAACAGTGGCGCATCGTGCGTATTCTGGCGGAAAGCCCATCAATGGATTTTCACGATCTGGCGTATCGCGCCTGCATTTTG	---------------------------MHDSLTIALLQAREAAMSYFRPIVKRHNLTEQQWRIVRILAESPSMDFHDLAYRACILRPSLTGILTRMERDGLVLRLKPINDQRKLYISLTKEGQALYNRAQTQIEEAYRQIEAQFTAEKMQQLTHLLEEFIALGNSRQEAIPGDNEE--------------
ENA|TGI60599|TGI60599.1	Escherichia coli homoprotocatechuate degradation operon regulator HpaR	---------------------------------------------------------------------------------ATGCATGATTCATTAACCATTGCCTTGTTGCAGGCGCGTGAAGCGGCGATGGCCTACTTTCGACCGATCGTCAAACGGCACAATCTCACCGAACAGCAGTGGCGGATCGTGCGAATTCTCGCCGAACGTCCGTCGATGGACTTTCACGATCTGGCCTTTCGCGCCTGTATCCTG	---------------------------MHDSLTIALLQAREAAMSYFRPIVKRHNLTEQQWRIVRILAESPSMDFHDLAYRACILRPSLTGILTRMERDGLVLRLKPINDQRKLYISLTKEGQALYNRAQTQIEEAYRQIEAQFTAEKMQQLTHLLEEFIALGNSRQEAIPGDNEE--------------
ENA|TGI75889|TGI75889.1	Escherichia coli homoprotocatechuate degradation operon regulator HpaR	---------------------------GTGATGATTAATTGTTTCTATATTAATGATTTTGAATTTTTCAGGGGAAAGATAATGCACGACTCACTAACCATTGCGTTGCTCCAGGCGCGAGAAGCGGCGATGAGTTATTTTCGCCCAATCGTTAAACGGCATAATTTGACTGAGCAACAGTGGCGCATCGTGCGTATTCTGGCGGAAAGCCCATCAATGGATTTTCACGATCTGGCGTATCGCGCCTGCATTTTG	---------------------------MHDSLTIALLQAREAAMSYFRPIVKRHNLTEQQWRIVRILAESPSMDFHDLAYRACILRPSLTGILTRMERDGLVLRLKPINDQRKLYISLTKEGQALYNRAQTQIEEAYRQIEAQFTAEKMQQLTHLLEEFIALGNSRQEAIPGDNEE--------------
ENA|TGI80808|TGI80808.1	Escherichia coli homoprotocatechuate degradation operon regulator HpaR	---------------------------GTGATGATTAACTGTTTCTATATTAATGATTTTGAATTTTTCAGGGGAAAGATAATGCACGACTCACTAACCATTGCGTTGCTCCAGGCGCGAGAAGCGGCGATGAGTTATTTTCGCCCAATCGTTAAACGGCATAATTTGACTGAGCAACAGTGGCGCATCGTGCGTATTCTGGCGGAAAGCCCATCAATGGATTTTCACGATCTGGCGTATCGCGCCTGCATTTTG	---------------------------MHDSLTIALLQAREAAMSYFRPIVKRHNLTEQQWRIVRILAESPSMDFHDLAYRACILRPSLTGILTRMERDGLVLRLKPINDQRKLYISLTKEGQALYNRAQTQIEEAYRQIEAQFTAEKMQQLTHLLEEFIALGNSRQEAIPGDNEE--------------
ENA|TGI85609|TGI85609.1	Escherichia coli homoprotocatechuate degradation operon regulator HpaR	------------------------------------------------------------ATGATGGGAAGGGGAAAGGCTATGCATGATTCATTAACCATCGCGCTGCTGCAGGCGCGGGAAGCGGCGATGTCGTACTTCCGCCCGATCGTGAAGCGCCATAACCTGACCGAGCAGCAGTGGCGCATCGTGCGCGTGCTGGCTGAACATCCGTCGATGGATTTTCACGATCTGGCGTTTCGCACCTGCATCCTG	---------------------------MHDSLTIALLQAREAAMSYFRPIVKRHNLTEQQWRIVRILAESPSMDFHDLAYRACILRPSLTGILTRMERDGLVLRLKPINDQRKLYISLTKEGQALYNRAQTQIEEAYRQIEAQFTAEKMQQLTHLLEEFIALGNSRQEAIPGDNEE--------------
ENA|TGJ04203|TGJ04203.1	Escherichia coli homoprotocatechuate degradation operon regulator HpaR	---------------------------------------------------------------------------------ATGCATGACTCATTAACCATCGCGCTGTTGCAGGCGCGTGAAGCGGCGATGGGCTACTTCCGCCCGATAGTGAAGCGGCATAATCTGACCGAGCAGCAGTGGCGTATCGTCCGCGTGCTGGCCGAGCATCCCTCCATGGATTTTCACGATCTGGCGTTCCGCACCTGCATTTTG	---------------------------MHDSLTIALLQAREAAMSYFRPIVKRHNLTEQQWRIVRILAESPSMDFHDLAYRACILRPSLTGILTRMERDGLVLRLKPINDQRKLYISLTKEGQALYNRAQTQIEEAYRQIEAQFTAEKMQQLTHLLEEFIALGNSRQEAIPGDNEE--------------
ENA|TGJ10157|TGJ10157.1	Escherichia coli homoprotocatechuate degradation operon regulator HpaR	---------------------------GTGACGATTAACTGTTTCTATATTAATGATTTTGAATTTTTCAGGGGAAAGATAATGCACGACTCACTAACCATTGCGTTGCTCCAGGCGCGAGAAGCGGCGATGAGTTATTTTCGCCCAATCGTTAAACGGCATAATTTGACTGAGCAACAGTGGCGCATCGTGCGTATTCTGGCGGAAAGCCCATCAATGGATTTTCACGATCTGGCGTATCGCGCCTGCATTTTG	---------------------------MHDSLTIALLQAREAAMSYFRPIVKRHNLTEQQWRIVRILAESPSMDFHDLAYRACILRPSLTGILTRMERDGLVLRLKPINDQRKLYISLTKEGQALYNRAQTQIEEAYRQIEAQFTAEKMQQLTHLLEEFIALGNSRQEAIPGDNEE--------------
ENA|TJH20213|TJH20213.1	Escherichia coli homoprotocatechuate degradation operon regulator HpaR	---------------------------------------------------------------------------------ATGCATGATTCATTAACCATTGCCTTGTTGCAGGCGCGTGAAGCGGCGATGGCCTACTTTCGACCGATCGTTAAACGACACAATCTCACCGAACAGCAGTGGCGGATCGTGCGGATCCTCGCCGAACGTCCGTCGATGGACTTTCACGATCTGGCTTTTCACGCCTGTATCCTG	---------------------------MHDSLTIALLQAREAAMSYFRPIVKRHNLTEQQWRIVRILAESPSMDFHDLAYRACILRPSLTGILTRMERDGLVLRLKPINDQRKLYISLTKEGQALYNRAQTQIEEAYRQIEAQFTAEKMQQLTHLLEEFIALGNSRQEAIPGDNEE--------------
ENA|TJJ46204|TJJ46204.1	Escherichia coli homoprotocatechuate degradation operon regulator HpaR	---------------------------------------------------------------------------------ATGCATGATTCTTTAACTATCGCCCTGTTGCAGGCGCGGGAAGCGGCAATGTCCTACTTCCGACCAATTGTGAAGCGGCATAACCTGACCGAGCAGCAGTGGCGCATTGTGCGCGTACTGGCTGAACATCCCTCGATGGATTTTCACGATCTGGCGTTTCGGACCTGCATATTG	---------------------------MHDSLTIALLQAREAAMSYFRPIVKRHNLTEQQWRIVRILAESPSMDFHDLAYRACILRPSLTGILTRMERDGLVLRLKPINDQRKLYISLTKEGQALYNRAQTQIEEAYRQIEAQFTAEKMQQLTHLLEEFIALGNSRQEAIPGDNEE--------------
ENA|TZF15734|TZF15734.1	Escherichia coli homoprotocatechuate degradation operon regulator HpaR	---------------------------------------------------------------------------------ATGCATGATTCGTTAACCATTGCGTTGTTGCAGGCGCGGGAAGCGGCGATGGGCCATTTCCGACCGATCGTTAAACGCCATAATCTCACCGAGCAGCAGTGGCGTATTGTGCGCATCCTTGCGGAAAATCCGTCGATGGACTTTCACGATCTGGCGTTCCGCGCCTGCATCCTG	---------------------------MHDSLTIALLQAREAAMSYFRPIVKRHNLTEQQWRIVRILAESPSMDFHDLAYRACILRPSLTGILTRMERDGLVLRLKPINDQRKLYISLTKEGQALYNRAQTQIEEAYRQIEAQFTAEKMQQLTHLLEEFIALGNSRQEAIPGDNEE--------------
ENA|SUI50523|SUI50523.1	Shigella flexneri homoprotocatechuate degradation operon regulator HpaR	---------------------------------------------------------------------------------ATGCATGATTCATTAACCATCGCGCTGCTGCAGGCGCGGGAAGCGGCGATGTCGTACTTCCGACCCATTGTGAAGCGACATAACCTGACCGAGCAGCAGTGGCGGATTGTGCGCGTGCTGGCGGAACATCCGTCGATGGATTTTCACGATCTGGCGTTTCGCACCTGCATTTTG	---------------------------MHDSLTIALLQAREAAMSYFRPIVKRHNLTEQQWRIVRILAESPSMDFHDLAYRACILRPSLTGILTRMERDGLVLRLKPINDQRKLYISLTKEGQALYNRAQTQIEEAYRQIEAQFTAEKMQQLTHLLEEFIALGNSRQEDIPGDNEE--------------
ENA|SUI51909|SUI51909.1	Shigella flexneri homoprotocatechuate degradation operon regulator HpaR	---------------------------------------------------------------------------------ATGCATGACTCATTAACCATCGCGCTGTTGCAGGCGCGTGAAGCGGCGATGGGCTACTTCCGCCCGATAGTGAAGCGGCATAATCTGACCGAGCAGCAGTGGCGTATCGTCCGCGTGCTGGCCGAGCATCCCTCCATGGATTTTCACGATCTGGCGTTCCGCACCTGTATTTTG	---------------------------MHDSLTIALLQAREAAMSYFRPIVKRHNLTEQQWRIVRILAESPSMDFHDLAYRACILRPSLTGILTRMERDGLVLRLKPINDQRKLYISLTKEGQALYNRAQTQIEEAYRQIEAQFTAEKMQQLTHLLEEFIALGNSRQEDIPGDNEE--------------
ENA|SVH89349|SVH89349.1	Shigella flexneri homoprotocatechuate degradation operon regulator HpaR	---------------------------------------------------------------------------------ATGCATGACTCATTAACCATCGCGCTGTTGCAGGCGCGTGAAGCGGCGATGGGCTACTTCCGCCCGATAGTGAAGCGGCATAATCTGACCGAGCAGCAGTGGCGTATCGTCCGCGTGCTGGCCGAGCATCCCTCCATGGATTTTCACGATCTGGCGTTCCGCACCTGCATTTTG	---------------------------MHDSLTIALLQAREAAMSYFRPIVKRHNLTEQQWRIVRILAESPSMDFHDLAYRACILRPSLTGILTRMERDGLVLRLKPINDQRKLYISLTKEGQALYNRAQTQIEEAYRQIEAQFTAEKMQQLTHLLEEFIALGNSRQEDIPGDNEE--------------
ENA|TFU74019|TFU74019.1	Shigella flexneri homoprotocatechuate degradative operon repressor	---------------------------GTGACGATTAACTGTTTCTATATTAATGATTTTGAATTTTTCAGGGGAAAGATAATGCACGACTCACTAACCATTGCGTTGCTCCAGGCGCGAGAAGCGGCGATGAGTTATTTTCGCCCAATCGTTAAACGGCATAATTTGACTGAGCAACAGTGGCGCATCGTGCGTATTCTGGCGGAAAGCCCATCAATGGATTTTCACGATCTGGCGTATCGCGCCTGCATTTTG	---------------------------MHDSLTIALLQAREAAMSYFRPIVKRHNLTEQQWRIVRILAESPSMDFHDLAYRACILRPSLTGILTRMERDGLVLRLKPINDQRKLYISLTKEGQALYNRAQTQIEEAYRQIEAQFTAEKMQQLTHLLEEFIALGNSRQEDIPGDNEE--------------
ENA|ARS06560|ARS06560.1	Shigella sonnei homoprotocatechuate degradation operon regulator, HpaR	---------------------------------------------------------------------------------ATGCATGATTCGTTAACTATCGCGCTGCTGCAGGCGCGGGAAGCGGCGATGGCCCACTTTCGGCCCATCGTTAAACGCCACAATCTGACCGAGCAGCAGTGGCGTATCGTGCGCATCCTCGCCGAACATCCGTCGGTGGATTTTCACGATCTGGCCTTTCGCGCCTGTATTTTA	---------------------------MHDSLTIALLQAREAAMSYFRPIVKRHNLTEQQWRIVRILAESPSMDFHDLAYRACILRPSLTGILTRMERDGLVLRLKPINDQRKLYISLTKEGQALYNRAQTQIEEAYRQIEAQFTAEKMQQLTHLLEEFIALGNSRQEAIPGDNEE--------------
ENA|CSH94807|CSH94807.1	Shigella sonnei homoprotocatechuate degradation operon regulator HpaR	---------------------------------------------------------------------------------ATGCATGATTCGTTAACTATCGCGCTGCTGCAGGCGCGGGAAGCGGCGATGGCCCACTTTCGGCCCATCGTTAAACGCCACAATCTGACCGAGCAGCAGTGGCGTATCGTGCGCATCCTCGCCGAAAATCCGTCGATGGATTTTCACGATCTGGCCTTTCGCGCCTGTATTTTA	---------------------------MHDSLTIALLQAREAAMSYFRPIVKRHNLTEQQWRIVRILAESPSMDFHDLAYRACILRPSLTGILTRMERDGLVLRLKPINDQRKLYISLTKEGQALYNRAQTQIEEAYRQIEAQFTAEKMQQLTHLLEEFIALGNSRQEAIPGDNEE--------------
ENA|CSS27961|CSS27961.1	Shigella sonnei homoprotocatechuate degradation operon regulator HpaR	---------------------------------------------------------------------------------ATGCATGATTCATTAACCATTGCCTTGTTGCAGGCGCGTGAGGCGGCGATGGCCTACTTTCGGCCGATCGTCAAACGGCACAATCTCACCGAACAGCAGTGGCGGATCGTGCGAATTCTCGCCGAACGTCCGTCGATGGATTTTCACGATCTGGCCTTTCGCGCCTGCATCCTG	---------------------------MHDSLTIALLQAREAAMSYFRPIVKRHNLTEQQWRIVRILAESPSMDFHDLAYRACILRPSLTGILTRMERDGLVLRLKPINDQRKLYISLTKEGQALYNRAQTQIEEAYRQIEAQFTAEKMQQLTHLLEEFIALGNSRQEAIPGDNEE--------------
ENA|SIX65182|SIX65182.1	Shigella sonnei homoprotocatechuate degradation operon regulator HpaR	---------------------------------------------------------------------------------ATGCATGATTCGTTAACTATCGCGCTGCTGCAGGCGCGGGAAGCGGCGATGGCCCACTTTCGGCCCATCGTTAAACGCCACAATCTGACCGAGCAGCAGTGGCGTATCGTGCGCATCCTCGCCGAAAATCCGTCGATGGATTTTCACGATCTGGCCTTTCGCGCCTGTATTTTA	---------------------------MHDSLTIALLQAREAAMSYFRPIVKRHNLTEQQWRIVRILAESPSMDFHDLAYRACILRPSLTGILTRMERDGLVLRLKPINDQRKLYISLTKEGQALYNRAQTQIEEAYRQIEAQFTAEKMQQLTHLLEEFIALGNSRQEAIPGDNEE--------------
ENA|SJH29523|SJH29523.1	Shigella sonnei homoprotocatechuate degradation operon regulator HpaR	---------------------------------------------------------------------------------ATGCATGATTCATTAACCATTGCCTTGTTGCAGGCGCGTGAGGCGGCGATGGCCTACTTTCGGCCGATCGTCAAACGGCACAATCTCACCGAACAGCAGTGGCGGATCGTGCGAATTCTCGCCGAACGTCCGTCGATGGATTTTCACGATCTGGCCTTTCGCGCCTGCATCCTG	---------------------------MHDSLTIALLQAREAAMSYFRPIVKRHNLTEQQWRIVRILAESPSMDFHDLAYRACILRPSLTGILTRMERDGLVLRLKPINDQRKLYISLTKEGQALYNRAQTQIEEAYRQIEAQFTAEKMQQLTHLLEEFIALGNSRQEAIPGDNEE--------------
ENA|SRR22574|SRR22574.1	Shigella sonnei homoprotocatechuate degradation operon regulator HpaR	---------------------------------------------------------------------------------ATGCATGATTCATTAACCATCGCGCTGCTGCAGGCGCGGGAAGCGGCGATGTCCTACTTCCGTCCGATCGTGAAGCGGCATAACCTCACCGAGCAGCAGTGGCGCATCGTGCGCGTGCTGGCTGAACATCCGTCGATGGATTTTCACGATCTGGCGTTTCGCACCTGTATTTTG	---------------------------MHDSLTIALLQAREAAMSYFRPIVKRHNLTEQQWRIVRILAESPSMDFHDLAYRACILRPSLTGILTRMERDGLVLRLKPINDQRKLYISLTKEGQALYNRAQTQIEEAYRQIEAQFTAEKMQQLTHLLEEFIALGNSRQEAIPGDNEE--------------
ENA|AVG37773|AVG37773.1	Enterobacter cloacae complex sp. homoprotocatechuate degradation operon regulator HpaR	------------------------------------------------------------ATGATGTTAAGGGGAAAGGCTATGCATGATTCATTAACCATCGCGCTGCTGCAGGCGCGGGAAGCGGCGATGTCGTACTTCCGCCCGATCGTGAAGCGCCATAACCTGACCGAGCAGCAGTGGCGCATTGTGCGCGTTTTGGCTGAGCATCCGTCGATGGATTTTCACGATCTGGCGTTTCGCACCTGCATCCTG	--------------------MMLRGKAMHDSLTIALLQAREAAMSYFRPIVKRHNLTEQQWRIVRVLAEHPSMDFHDLAFRTCILRPSLTGILTRMERDGLVLRLKPVNDQRKLYVSLTKEGNALYEHAQAQVEEAYQQIEAEYTPEKMKQLTALLEEFIELGNQHNAAR---EEEG-------------
ENA|RWS51350|RWS51350.1	Enterobacter cloacae homoprotocatechuate degradation operon regulator HpaR	---------------------------GTGATGATTAACTGTTTCTATATTAATGATTTTGAATTTTTCAGGGGAAAGATAATGCACGACTCTCTAACCATTGCGTTGCTCCAGGCGCGAGAAGCGGCGATGAGTTATTTTCGCCCAATCGTTAAACGGCATAATTTGACTGAGCAACAGTGGCGCATCGTGCGTATTCTGGCGGAAAGCCCATCAATGGATTTTCACGATCTGGCGTATCGCGCCTGCATTTTG	---------------------------MHDSLTIALLQAREAAMSYFRPIVKRHNLTEQQWRIVRVLAEHPSMDFHDLAFRTCILRPSLTGILTRMERDGLVLRLKPLNDQRKLYVSLTKEGNALYEHAQAQVEEAYQQIEAEFTPEKMKQLTALLEEFIELGNRHNAAR---EEEN-------------
ENA|TIM55261|TIM55261.1	Mesorhizobium sp. homoprotocatechuate degradation operon regulator HpaR	---------------------------GTGACGATTAACTGTTTCTATATTAATGATTTTGAATTTTTCAGGGGAAAGATAATGCACGACTCACTAACCATTGCGTTGCTCCAGGCGCGAGAAGCGGCGATGAGTTATTTTCGCCCAATCGTTAAACGGCATAATTTGACTGAGCAACAGTGGCGCATCGTGCGTATTCTGGCGGAAAGCCCATCAATGGATTTTCACGATCTGGCGTATCGCGCCTGCATTTTG	---------------------------MHDSLTIALLQAREAAMSYFRPIVKRHNLTEQQWRIVRVLAEHPSMDFHDLAFRTCILRPSLTGILTRMERDGLVLRLKPVNDQRKLYVSLTKEGNALYEHAQAQVEEAYQQIEAEYTPEKMKQLTALLEEFIELGNRHNAAR---EEEN-------------
ENA|ESN15867|ESN15867.1	Enterobacter sp. MGH 24 homoprotocatechuate degradative operon repressor	---------------------------------------------------------------------------------ATGCATGATTCATTAACCATCGCGCTGTTGCAGGCGCGGGAAGCGGCGATGTCTTACTTCCGCCCGATTGTGAAGCGGCATAACCTGACCGAACAGCAGTGGCGGATTGTGCGCGTGCTGGCTGAACATCCGTCGATGGATTTCCACGACCTCGCGTTTCGGACCTGCATTTTG	---------------------------MHDSLTIALLQAREAAMSYFRPIVKRHNLTEQQWRIVRVLAEHPSMDFHDLAFRTCILRPSLTGILTRMERDGLVLRLKPVNDQRKLYVSLTKEGNALYEHAQAQVEEAYQQIEAEYTPEKMKQLTALLEEFIELGNRHNAAR---EEEN-------------
ENA|QEL34557|QEL34557.1	Enterobacter chengduensis homoprotocatechuate degradation operon regulator HpaR	---------------------------------------------------------------------------------ATGCATGACTCATTAACCATCGCGCTGTTGCAGGCGCGTGAAGCGGCGATGGGCTACTTCCGCCCGATAGTGAAACGGCATAATCTGACCGAACAGCAGTGGCGTATCGTCCGCGTGCTGGCCGAGCATCCCTCCATGGATTTTCACGATCTGGCGTTCCGCACCTGCATTTTG	---------------------------MHDSLTIALLQAREAAMSYFRPIVKRHNLTEQQWRIVRVLAEHPSMDFHDLAFRTCILRPSLTGILTRMERDGLVLRLKPVNDQRKLYVSLTKEGNALYEHAQAQVEEAYQQIEAEYTPEKMKQLTALLEEFIELGNRHNAAR---EEEN-------------
ENA|KSX60291|KSX60291.1	Enterobacter sp. 50588862 transcriptional regulator	---------------------------------------------------------------------------------ATGCATGATTCATTAACCATCGCCTTGCTTCAGGCGCGCGAAGCGGCAATGACCTATTTCCGCCCCATCGTTAAAAGCCACAATCTGACCGACCAGCAATGGCGCATTGTGCGAATCCTGGCCGATAGCCCCTCTATGGATTTTCACGAGCTGGCCTTTCGTACCTGTATTTTG	---------------------------MHDSLTIALLQAREAAMSYFRPIVKRHNLTEQQWRIVRVLAEHPSMDFHDLAFRTCILRPSLTGILTRMERDGLVLRLKPVNDQRKLYVSLTKEGNALYEHAQAQVEEAYQQIEAEYTPEKMKQLTALLEEFIELGNRHNAAR---EEEN-------------
ENA|RJL01748|RJL01748.1	Enterobacter chuandaensis homoprotocatechuate degradation operon regulator HpaR	---------------------------------------------------------------------------------ATGCATGATTCATTAACCATCGCGCTGCTGCAGGCGCGGGAAGCGGCGATGTCCTACTTCCGCCCGATCGTGAAGCGCCATAACCTGACCGAGCAGCAGTGGCGCATCGTGCGCGTGCTGGCTGAACATCCATCGATGGATTTTCACGATCTGGCGTTTCGCACCTGTATTTTG	---------------------------MHDSLTIALLQAREAAMSYFRPIVKRHNLTEQQWRIVRVLAEHPSMDFHDLAFRTCILRPSLTGILTRMERDGLVLRLKPVNDQRKLYVSLTKEGNALYEHAQAQVEEAYQQIEAEYTPEKMKQLTALLEEFIELGNRHNAAR---EEEN-------------
ENA|EWG74776|EWG74776.1	Enterobacter sp. DC4 Homoprotocatechuate degradative operon repressor	---------------------------GTGATGATTAACTGTTTCTATATTAATGATTTTGAATTTTTCAGGGGAAAGATAATGCACGACTCTCTAACCATTGCGTTGCTCCAGGCGCGAGAAGCGGCGATGAGTTATTTTCGCCCAATCGTTAAACGGCATAATTTGACTGAGCAACAGTGGCGCATCGTGCGTATTCTGGCGGAAAGCCCATCAATGGATTTTCACGATCTGGCGTATCGCGCCTGCATTTTG	---------------------------MHDSLTIALLQAREAAMSYFRPIVKRHNLTEQQWRIVRVLAEHPSMDFHDLAFRTCILRPSLTGILTRMERDGLVLRLKPVNDQRKLYVSLTKEGNALYEHAQAQVEEAYQQIEAEYTPEKMKQLTALLEEFIELGNRHNAAR---EEEN-------------
ENA|AUM02160|AUM02160.1	Enterobacter sp. Crenshaw homoprotocatechuate degradation operon regulator HpaR	------------------------------------------------------------ATGATGTTAAGGGGAAAGGCTATGCATGATTCATTAACCATCGCGCTGCTGCAGGCGCGGGAAGCGGCGATGTCGTACTTCCGCCCGATCGTGAAGCGCCATAACCTGACCGAGCAGCAGTGGCGCATTGTGCGCGTTTTGGCTGAGCATCCGTCGATGGATTTTCACGATCTGGCGTTTCGCACCTGCATCCTG	---------------------------MHDSLTIALLQAREAAMSYFRPIVKRHNLTEQQWRIVRVLAEHPSMDFHDLAFRTCILRPSLTGILTRMERDGLVLRLKPVNDQRKLYVSLTKEGNALYEHAQAQVEEAYQQIEAEYTPEKMKQLTALLEEFIELGNRHNAAR---EEEN-------------
ENA|CZX43910|CZX43910.1	Enterobacter bugandensis MarR family transcriptional regulator	---------------------------------------------------------------------------------ATGCATGATTCGTTAACCATCGCGTTATTGCAGGCGCGGGAAACGGCGATGGCCCATTTCAGGCCGATCGTTAAACGCCATAATCTTACCGAGCAGCAGTGGCGTATCGTGCGCATCCTTGCCGAAAATCCGTCGATGGATTTCCACGATCTGGCTTTTCGCGCCTGTATTTTG	---------------------------MHDSLTIALLQAREAAMSYFRPIVKRHNLTEQQWRIVRVLAEHPSMDFHDLAFRTCILRPSLTGILTRMERDGLVLRLKPVNDQRKLYVSLTKEGNALYEHAQAQVEEAYQQIEAEYTPEKMKQLTALLEEFIELGNRHNAAR---EEEN-------------
ENA|AMX06922|AMX06922.1	Enterobacter asburiae homoprotocatechuate degradative operon repressor	------------------------------------------ATGAATTGTTTACTTGTTAATGAAGGGCGGGGAGAGGCTATGCATGATTCATTAACCATCGCGCTGCTGCAGGCGCGGGAAGCGGCGATGTCGTACTTCCGACCCATTGTGAAGCGACATAACCTGACCGAGCAGCAGTGGCGGATTGTGCGCGTGCTGGCGGAACATCCGTCGATGGATTTTCACGATCTGGCGTTTCGCACCTGCATTTTG	---------------------------MHDSLTIALLQAREAAMSYFRPIVKRHNLTEQQWRIVRVLAEHPSMDFHDLAFRTCILRPSLTGILTRMERDGLVLRLKPVNDQRKLYVSLTKEGNALYEHAQAQVEEAYQQIEAEYTPEKMKQLTALLEEFIELGNRHNAAR---EEEN-------------
ENA|CZZ87120|CZZ87120.1	Enterobacter asburiae MarR family transcriptional regulator	---------------------------GTGATGATTAACTGTTTCTATATTAATGATTTTGAATTTTTCAGGGGAAAGATAATGCACGACTCTCTAACCATTGCGTTGCTCCAGGCGCGAGAAGCGGCGATGAGTTATTTTCGCCCAATCGTTAAACGGCATAATTTGACTGAGCAACAGTGGCGCATCGTGCGTATTCTGGCGGAAAGCCCATCAATGGATTTTCACGATCTGGCGTATCGCGCCTGCATTTTG	---------------------------MHDSLTIALLQAREAAMSYFRPIVKRHNLTEQQWRIVRVLAEHPSMDFHDLAFRTCILRPSLTGILTRMERDGLVLRLKPVNDQRKLYVSLTKEGNALYEHAQAQVEEAYQQIEAEYTPEKMKQLTALLEEFIELGNRHNAAR---EEEN-------------
ENA|MBA7986195|MBA7986195.1	Enterobacter asburiae homoprotocatechuate degradation operon regulator HpaR	---------------------------------------------------------------------------------ATGCATGATTCATTAACCATCGCGCTGCTGCAGGCGCGGGAAGCGGCGATGTCGTACTTCCGCCCGATCGTGAAGCGCCATAACCTGACCGAGCAGCAGTGGCGCATCGTGCGCGTGCTGGCTGAACATCCGTCGATGGATTTTCACGATCTGGCGTTTCGCACCTGCATCCTG	---------------------------MHDSLTIALLQAREAAMSYFRPIVKRHNLTEQQWRIVRVLAEHPSMDFHDLAFRTCILRPSLTGILTRMERDGLVLRLKPVNDQRKLYVSLTKEGNALYEHAQAQVEEAYQQIEAEYTPEKMKQLTALLEEFIELGNRHNAAR---EEEN-------------
ENA|MBA8076223|MBA8076223.1	Enterobacter asburiae homoprotocatechuate degradation operon regulator HpaR	---------------------------------------------------------------------------------ATGCACGACTCTCTAACCATTGCGTTGCTCCAGGCGCGAGAAGCGGCGATGAGTTATTTTCGCCCAATCGTTAAACGGCATAATTTGACTGAGCAACAGTGGCGCATCGTGCGTATTCTGGCGGAAAGCCCATCAATGGATTTTCACGATCTGGCGTATCGCGCCTGCATTTTG	---------------------------MHDSLTIALLQAREAAMSYFRPIVKRHNLTEQQWRIVRVLAEHPSMDFHDLAFRTCILRPSLTGILTRMERDGLVLRLKPVNDQRKLYVSLTKEGNALYEHAQAQVEEAYQQIEAEYTPEKMKQLTALLEEFIELGNRHNAAR---EEEN-------------
ENA|MBJ6594936|MBJ6594936.1	Enterobacter asburiae homoprotocatechuate degradation operon regulator HpaR	---------------------------------------------------------------------------------ATGCACGACTCACTAACCATTGCGTTGCTCCAGGCGCGAGAAGCGGCGATGAGTTATTTTCGCCCAATCGTTAAACGGCATAATTTGACTGAGCAACAGTGGCGCATCGTGCGTATTCTGGCGGAAAGCCCATCAATGGATTTTCACGATCTGGCGTATCGCGCCTGCATTTTG	---------------------------MHDSLTIALLQAREAAMSYFRPIVKRHNLTEQQWRIVRVLAEHPSMDFHDLAFRTCILRPSLTGILTRMERDGLVLRLKPVNDQRKLYVSLTKEGNALYEHAQAQVEEAYQQIEAEYTPEKMKQLTALLEEFIELGNRHNAAR---EEEN-------------
ENA|QGW85682|QGW85682.1	Enterobacter asburiae homoprotocatechuate degradation operon regulator HpaR	---------------------------GTGACGATTAACTGTTTCTATATTAATGATTTTGAATTTTTCAGGGGAAAGATAATGCACGACTCACTAACTATTGCGTTGCTCCAGGCGCGAGAAGCGGCGATGAGTTATTTTCGCCCAATCGTTAAACGGCATAATTTGACTGAGCAACAGTGGCGCATCGTGCGTATTCTGGCGGAAAGCCCATCAATGGATTTTCACGATCTGGCGTATCGCGCCTGCATTTTG	---------------------------MHDSLTIALLQAREAAMSYFRPIVKRHNLTEQQWRIVRVLAEHPSMDFHDLAFRTCILRPSLTGILTRMERDGLVLRLKPVNDQRKLYVSLTKEGNALYEHAQAQVEEAYQQIEAEYTPEKMKQLTALLEEFIELGNRHNAAR---EEEN-------------
ENA|BBW44252|BBW44252.1	Enterobacter cloacae homoprotocatechuate degradation operon regulator, HpaR	---------------------------------------------------------------------------------ATGCATGATTCGTTAACCATTGCGTTGTTACAGGCGCGGGAAGTGGCGATGGGCCATTTCCGGCCGATCGTTAAACGCCATAATCTCACCGAGCAGCAGTGGCGCATTGTGCGCATTCTCGCGGAAAATCCGTCGATGGATTTTCACGATCTGGCGTTCCGCGCCTGCATCCTG	---------------------------MHDSLTIALLQAREAAMSYFRPIVKRHNLTEQQWRIVRVLAEHPSMDFHDLAFRTCILRPSLTGILTRMERDGLVLRLKPVNDQRKLYVSLTKEGNALYEHAQAQVEEAYQQIEAEYTPEKMKQLTALLEEFIELGNRHNAAR---EEEN-------------
ENA|CZU62241|CZU62241.1	Enterobacter cloacae MarR family transcriptional regulator	---------------------------------------------------------------------------------ATGCACGACTCTCTAACCATTGCGTTGCTCCGGGCGCGAGAAGCGGCGATGAGTTATTTTCGCCCAATCGTTAAACGGCATAATTTGACTGAGCAACAGTGGCGCATCGTGCGTATTCTGGCGGAAAGCCCATCAATGGATTTTCACGATCTGGCGTATCGCGCCTGCATTTTG	---------------------------MHDSLTIALLQAREAAMSYFRPIVKRHNLTEQQWRIVRVLAEHPSMDFHDLAFRTCILRPSLTGILTRMERDGLVLRLKPVNDQRKLYVSLTKEGNALYEHAQAQVEEAYQQIEAEYTPEKMKQLTALLEEFIELGNRHNAAR---EEEN-------------
ENA|QBB03564|QBB03564.1	Enterobacter cloacae homoprotocatechuate degradation operon regulator HpaR	---------------------------------------------------------------------------------ATGCACGACTCACTAACCATTGCGTTGCTCCAGGCGCGAGAAGCGGCGATGAGTTATTTTCGCCCAATCGTTAAACGGCATAATTTGACTGAGCAACAGTGGCGCATCGTGCGTATTCTGGCGGAAAGCCCATCAATGGATTTTCACGATCTGGCGTATCGCGCCTGCATTTTG	---------------------------MHDSLTIALLQAREAAMSYFRPIVKRHNLTEQQWRIVRVLAEHPSMDFHDLAFRTCILRPSLTGILTRMERDGLVLRLKPVNDQRKLYVSLTKEGNALYEHAQAQVEEAYQQIEAEYTPEKMKQLTALLEEFIELGNRHNAAR---EEEN-------------
ENA|EFC57830|EFC57830.1	Enterobacter cancerogenus ATCC 35316 homoprotocatechuate degradation operon regulator, HpaR	---------------------------------------------------------------------------------ATGCATGATTCATTAACCATCGCGCTGCTGCAGGCGCGGGAAGCGGCGATGTCGTACTTCCGACCCATTGTGAAGCGACATAACCTGACCGAGCAGCAGTGGCGAATCGTGCGCGTGCTGGCTGAACATCCGTCGATGGATTTTCACGATCTGGCGTTTCGCACCTGTATTTTG	---------------------------MHDSLTIALLQAREAAMSYFRPIVKRHNLTEQQWRIVRVLAEHPSMDFHDLAFRTCILRPSLTGILTRMERDGLVLRLKPVNDQRKLYVSLTKEGNALYQHAQAEVEEAYQRIEAEYTPEKMKQLTALLEEFIALGDRNGEER---DALEA------------
ENA|QGG09709|QGG09709.1	Enterobacter cancerogenus homoprotocatechuate degradation operon regulator HpaR	---------------------------------------------------------------------------------ATGCATGATTCATTAACCATTGCCTTGTTGCAGGCGCGTGAAGCGGCGATGGCCTACTTTCGACCGATCGTCAAACGACACAATCTCACCGAACAGCAGTGGCGGATCGTGCGAATTCTCGCCGAACGTCCGTCGATGGACTTTCACGATCTGGCCTTTCGCGCCTGTATCCTG	---------------------------MHDSLTIALLQAREAAMSYFRPIVKRHNLTEQQWRIVRVLAEHPSMDFHDLAFRTCILRPSLTGILTRMERDGLVLRLKPVNDQRKLYVSLTKEGNALYQHAQAEVEEAYQRIEAEYTPEKMKQLTALLEEFIALGDRNGEER---DALEA------------
ENA|PWI77804|PWI77804.1	Enterobacter sp. CGMCC 5087 homoprotocatechuate degradation operon regulator HpaR	---------------------------------------------------------------------------------ATGCATGACTCATTAACCATCGCCCTGCTTCAGGCGAGGGAAGCGGCGATGTCGTACTTCCGGCCCATCGTGAAGCGGCATAACCTGACCGAGCAGCAGTGGCGCATCGTGCGCGTGCTGGCCGAACATCCGTCGATGGACTTTCACGACCTGGCGTTTCGGACCTGTATTTTG	--------------------MMLRGKAMHDSLTIALLQAREAAMSYFRPIVKRHNLTEQQWRIVRVLAEHPSMDFHDLAFRTCILRPSLTGILTRMERDGLVLRLKPVNDQRKLYVSLTKEGNALYEHAQAQVEEAYQQIEAEYTPEKMKQLTALLEEFIELGNRHNAAR---EEEG-------------
ENA|OZP66440|OZP66440.1	Enterobacter cloacae homoprotocatechuate degradation operon regulator HpaR	---------------------------------------------------------------------------------ATGCATGATTCGTTGACCATTGCGCTGATGCAGGCGCGCGAAGCGGCGATGAGCTATTTCCGCCCGATTGTGAAACAGCACAATCTGACAGAACAGCAGTGGCGAATTATTCGTGTGCTGGTGGATAACCCCTCGATGGACTTTCACGATCTGGCCGCCGCCACCTGTATTTTA	--------------------MMGRGKAMHDSLTIALLQAREAAMSYFRPIVKRHNLTEQQWRIVRVLAEHPSMDFHDLAFRTCILRPSLTGILTRMERDGLVLRLKPVNDQRKLYVSLTKEGNALYEHAQAQVEEAYQQIEAEYTPEKMKQLTALLEEFIELGNRHNAAR---EEEG-------------
ENA|EFK68940|EFK68940.1	Escherichia coli MS 124-1 homoprotocatechuate degradation operon regulator, HpaR	---------------------------------------------------------------------------------ATGCATGATTCGTTAACTATCGCGCTGCTGCAGGCGCGGGAAGCGGCGATGGCCCATTTTCGGCCCATCGTTAAACGCCATAATCTTACCGAGCAACAGTGGCGTATCGTGCGTATCCTTGCCGAAAATCCGTCGATGGATTTTCACGATCTGGCTTTTCGCGCCTGTATTTTA	----------MINCFYINDFEFFRGKIMHDSLTIALLQAREAAMSYFRPIVKRHNLTEQQWRIVRILAESPSMDFHDLAYRACILRPSLTGILTRMERDGLVLRLKPINDQRKLYISLTKEGQALYNRAQTQIEEAYRQIEAQFTAEKMQQLTHLLEEFIALGNSRQEDIPGDNE---------------
ENA|EGB86116|EGB86116.1	Escherichia coli MS 117-3 homoprotocatechuate degradation operon regulator, HpaR	---------------------------------------------------------------------------------ATGCATGATTCATTAACCATCGCGCTGCTGCAGGCGCGGGAAGCAGCGATGTCCTACTTCCGCCCGATCGTGAAGCGCCATAATCTGACCGAGCAGCAGTGGCGCATTGTGCGCGTGCTGGCTGAACATCCGTCGATGGATTTTCACGATCTGGCGTTTCGCACCTGCATTTTG	----------MINCFYINDFEFFRGKIMHDSLTIALLQAREAAMSYFRPIVKRHNLTEQQWRIVRILAESPSMDFHDLAYRACILRPSLTGILTRMERDGLVLRLKPINDQRKLYISLTKEGQALYNRAQTQIEEAYRQIEAQFTAEKMQQLTHLLEEFIALGNSRQEAIPGDNE---------------
ENA|EFO58016|EFO58016.1	Escherichia coli MS 145-7 homoprotocatechuate degradation operon regulator, HpaR	---------------------------------------------------------------------------------ATGCATGATTCGTTAACTATCGCGCTGCTGCAGGCGCGGGAAGCGGCGATGGCCCATTTTCGGCCCATCGTTAAACGCCACAATCTGACCGAGCAGCAGTGGCGTATCGTGCGTATCCTTGCCGAAAATCCGTCGATGGATTTTCACGATCTGGCCTTTCGCGCCTGTATTTTA	----------MINCFYINDFEFFRGKIMHDSLTIALLQAREAAMSYFRPIVKRHNLTEQQWRIVRILAESPSMDFHDLAYRACILRPSLTGILTRMERDGLVLRLKPINDQRKLYISLTKEGQALYNRAQTQIEEAYRQIEAQFTAEKMQQLTHLLEEFIALGNSRQEAIPGDNE---------------
ENA|ESA83460|ESA83460.1	Escherichia coli 907713 homoprotocatechuate degradation operon regulator, HpaR	---------------------------------------------------------------------------------ATGCACAATTCGTTAACTATCGCACTACTCCAGGCGCGGGAAACCGCGATGACCTTTTTTCGCCCGATTATCAAGCAGCACAATCTGACGGAGCAGCAGTGGCGGATCGTGCGCGTGCTGGCGGAACATCCGTCGATGGATTTTCACGATCTGGCCTTTCGCACCTGCATTCTG	----------MINCFYINDFEFFRGKIMHDSLTIALLQAREAAMSYFRPIVKRHNLTEQQWRIVRILAESPSMDFHDLAYRACILRPSLTGILTRMERDGLVLRLKPINDQRKLYISLTKEGQALYNRAQTQIEEAYRQIEAQFTAEKMQQLTHLLEEFIALGNSRQEDIPGDNE---------------
ENA|EII21341|EII21341.1	Escherichia coli 9.0111 homoprotocatechuate degradation operon regulator, HpaR	---------------------------------------------------------------------------------ATGCACGACTCTCTAACCATTGCGTTGCTCCAGGCGCGAGAAGCGGCGATGAGTTATTTTCGCCCAATCGTTAAACGGCATAATTTGACTGAGCAACAGTGGCGCATCGTGCGTATTCTGGCGGAAAGCCCATCAATGGATTTTCACGATCTGGCGTATCGCGCCTGCATTTTG	----------MINCFYINDFEFFRGKIMHDSLTIALLQAREAAMSYFRPIVKRHNLTEQQWRIVRILAESPSMDFHDLAYRACILRPSLTGILTRMERDGLVLRLKPINDQRKLYISLTKEGQALYNRAQTQIEEAYRQIEAQFTAEKMQQLTHLLEEFIALGNSRQEAIPGDNE---------------
ENA|EFJ86364|EFJ86364.1	Escherichia coli MS 84-1 homoprotocatechuate degradation operon regulator, HpaR	---------------------------------------------------------------------------------ATGCATGATTCGTTAACCATCGCGCTGTTACAGGCGCGGGAAGCGGCGATGGGCTATTTTCGGCCGATCGTGAAACGACACAACCTGACGGAGCAGCAGTGGCGAATAGTCCGCGTGCTGGCAGATAACCCGTCGATGGATTTTCATGACCTGGCGTTTCGTACCTGCATTTTG	----------MINCFYINDFEFFRGKIMHDSLTIALLQAREAAMSYFRPIVKRHNLTEQQWRIVRILAESPSMDFHDLAYRACILRPSLTGILTRMERDGLVLRLKPINDQRKLYISLTKEGQALYNRAQTQIEEAYRQIEAQFTAEKMQQLTHLLEEFIALGNSRQEDIPGDNE---------------
ENA|ESD82422|ESD82422.1	Escherichia coli 908573 homoprotocatechuate degradation operon regulator, HpaR	---------------------------------------------------------------------------------ATGCACGACTCTCTAACCATTGCGTTGCTCCAGGCGCGAGAAGCGGCGATGAGTTATTTTCGCCCAATCGTTAAACGGCATAATTTGACTGAGCAACAGTGGCGCATCGTGCGTATTCTGGCGGAAAGCCCATCAATGGATTTTCACGATCTGGCGTATCGCGCCTGCATTTTG	----------MINCFYINDFEFFRGKIMHDSLTIALLQAREAAMSYFRPIVKRHNLTEQQWRIVRILAESPSMDFHDLAYRACILRPSLTGILTRMERDGLVLRLKPINDQRKLYISLTKEGQALYNRAQTQIEEAYRQIEAQFTAEKMQQLTHLLEEFIALGNSRQEDIPGDNE---------------
ENA|ESA62957|ESA62957.1	Escherichia coli 113303 homoprotocatechuate degradation operon regulator, HpaR	---------------------------------------------------------------------------------ATGCATGATTCATTAACCATCGCGCTGCTGCAGGCGCGGGAAGCGGCGATGGGCTACTTCCGCCCGATTGTGAAGCGGCATAACCTGACCGAGCAGCAGTGGCGTATTGTGCGCGTGCTGGCCGAGCATCCCTCCATGGATTTTCACGACCTGGCCTTTCGCACCTGCATTTTG	----------MINCFYINDFEFFRGKIMHDSLTIALLQAREAAMSYFRPIVKRHNLTEQQWRIVRILAESPSMDFHDLAYRACILRPSLTGILTRMERDGLVLRLKPINDQRKLYISLTKEGQALYNRAQTQIEEAYRQIEAQFTAEKMQQLTHLLEEFIALGNSRQEAIPGDNE---------------
ENA|OSK16610|OSK16610.1	Escherichia coli M056 homoprotocatechuate degradation operon regulator, HpaR	---------------------------------------------------------------------------------ATGCACGACTCTCTAACCATTGCGTTGCTCCAGGCGCGAGAAGCGGCGATGAGTTATTTTCGCCCAATCGTTAAACGGCATAATTTGACTGAGCAACAGTGGCGCATCGTGCGTATTCTGGCGGAAAGCCCATCAATGGATTTTCACGATCTGGCGTATCGCGCCTGCATTTTG	----------MINCFYINDFEFFRGKIMHDSLTIALLQAREAAMSYFRPIVKRHNLTEQQWRIVRILAESPSMDFHDLAYRACILRPSLTGILTRMERDGLVLRLKPINDQRKLYISLTKEGQALYNRAQTQIEEAYRQIEAQFTAEKMQQLTHLLEEFIALGNSRQEDIPGDNE---------------
ENA|EFK44789|EFK44789.1	Escherichia coli MS 119-7 homoprotocatechuate degradation operon regulator, HpaR	---------------------------------------------------------------------------------ATGCATGATTCATTAACCATTGCCTTGTTGCAGGCGCGTGAAGCGGCGATGGCCTACTTTCGACCGATCGTCAAACGGCACAATCTCACCGAACAGCAGTGGCGGATCGTGCGAATTCTCGCCGAACGTCCGTCGATGGACTTTCACGATCTGGCCTTTCGCGCCTGTATCCTG	----------MINCFYINDFEFFRGKIMHDSLTIALLQAREAAMSYFRPIVKRHNLTEQQWRIVRILAESPSMDFHDLAYRACILRPSLTGILTRMERDGLVLRLKPINDQRKLYISLTKEGQALYNRAQTQIEEAYRQIEAQFTAEKMQQLTHLLEEFIALGNSRQEAIPGDNE---------------
ENA|EFU35757|EFU35757.1	Escherichia coli MS 85-1 homoprotocatechuate degradation operon regulator, HpaR	---------------------------------------------------------------------------------ATGCACGATTCTTTAACCATTGCGTTGCTCCAGGCGCGTGAAGTGGCGATGAGTTATTTTCGTCCTATTGTTAAGCGCCACAATTTGACTGAACAGCAGTGGCGCATCGTGCGTATTCTGGCGGAAGGAAAGTCGATGGATTTTCACGATCTGGCTTATCGCGCCTGTATTTTG	----------MINCFYINDFEFFRGKIMHDSLTIALLQAREAAMSYFRPIVKRHNLTEQQWRIVRILAESPSMDFHDLAYRACILRPSLTGILTRMERDGLVLRLKPINDQRKLYISLTKEGQALYNRAQTQIEEAYRQIEAQFTAEKMQQLTHLLEEFIALGNSRQEDIPGDNE---------------
ENA|PQN11334|PQN11334.1	Shigella dysenteriae homoprotocatechuate degradation operon regulator HpaR	---------------------------------------------------------------------------------ATGCATGATTCGTTAACTATCGCGCTGCTGCAGGCGCGGGAAGCGGCGATGGCCCACTTTCGGCCCATCGTTAAACGCCACAATCTGACCGAGCAGCAGTGGCGTATCGTGCGCATCCTCGCCGAACATCCGTCGATGGATTTTCACGATCTGGCCTTTCGCGCCTGTATTTTA	---------VTINCFYINDFEFFRGKIMHDSLTIALLQAREAAMSYFRPIVKRHNLTEQQWRIVRILAESPSMDFHDLAYRACILRPSLTGILTRMERDGLVLRLKPINDQRKLYISLTKEGQALYNRAQTQIEEAYRQIEAQFTAEKMQQLTHLLEEFIALGNSRQEAIPGDNE---------------
ENA|MLU12990|MLU12990.1	Shigella dysenteriae homoprotocatechuate degradation operon regulator HpaR	---------------------------------------------------------------------------------ATGCATGATTCGTTAACTATCGCGCTGCTGCAGGCGCGGGAAGCGGCGATGGCCCACTTTCGGCCCATTGTTAAACGCCATAATCTTACCGAGCAGCAGTGGCGTATCGTGCGGATCCTCGCCGAAAATCCGTCGATGGATTTTCACGACCTGGCCTTTCGCGCCTGTATTTTA	---------VMINCFYINDFEFFRGKIMHDSLTIALLQAREAAMSYFRPIVKRHNLTEQQWRIVRILAESPSMDFHDLAYRACILRPSLTGILTRMERDGLVLRLKPINDQRKLYISLTKEGQALYNRAQTQIEEAYRQIEAQFTAEKMQQLTHLLEEFIALGNSRQEDIPGDNE---------------
ENA|CAR16087|CAR16087.1	Escherichia coli UMN026 4-hydroxyphenylacetate degradative operon repressor	---------------------------------------------------------------------------------ATGCATGACTCATTAACCATCGCGCTGTTGCAGGCCAGGGAGGCGGCAATGTCTTACTTCCGGCCGATTGTGAAGCGGCATAACCTGACGGAACAGCAGTGGCGCATTGTGCGTGTGCTGGCGGAAAGCCCATCGATGGATTTTCACGATCTGGCATTTCGCACCTGTATTTTG	---------VMINCFYINDFEFFRGKIMHDSLTIALLQAREAAMSYFRPIVKRHNLTEQQWRIVRILAESPSMDFHDLAYRACILRPSLTGILTRMERDGLVLRLKPINDQRKLYISLTKEGQALYNRAQTQIEEAYRQIEAQFTAEKMQQLTHLLEEFIALGNSRQEDIPGDNE---------------
ENA|TGG50050|TGG50050.1	Escherichia coli homoprotocatechuate degradation operon regulator HpaR	---------------------------------------------------------------------------------ATGCATGATTCATTAACCATTGCGCTGCTGCAGGCGCGGGAAGCGGCGATGGCCCATTTCCGGCCGATCGTCAAACGCCACAACCTGACCGAACAGCAGTGGCGTATTGTGCGTATCCTTGCGGAAAACCCATCGATGGATTTCCACGACCTGGCCTGGCGCGCCTGCATTTTG	---------VMINCFYINNFEFFRGKIMHDSLTIALLQAREAAMSYFRPIVKRHNLTEQQWRIVRILAESPSMDFHDLAYRACILRPSLTGILTRMERDGLVLRLKPINDQRKLYISLTKEGQALYNRAQTQIEEAYRQIEAQFTAEKMQQLTHLLEEFIALGNSRQEAIPGDNE---------------
ENA|QCH95912|QCH95912.1	Escherichia coli O145:NM homoprotocatechuate degradation operon regulator HpaR	---------------------------------------------------------------------------------ATGCATGATTCATTAACCATCGCGCTGTTGCAGGCGCGTGAAGCGGCGATGGGCTACTTCCGCCCGATAGTGAAACGGCATAATCTGACCGAGCAGCAGTGGCGTATCGTCCGCGTGCTGGCCGAGCATCCCTCCATGGATTTTCACGATCTGGCGTTCCGCACCTGCATTTTG	---------VTINCFYINDFEFFRGKIMHDSLTIALLQAREAAMSYFRPIVKRHNLTEQQWRIVRILAESPSMDFHDLAYRACILRPSLTGILTRMERDGLVLRLKPINDQRKLYISLTKEGQALYNRAQTQIEEAYRQIEAQFTAEKMQQLTHLLEEFIALGNSRQEDIPGDNE---------------
ENA|EAA0482763|EAA0482763.1	Shigella flexneri homoprotocatechuate degradation operon regulator HpaR	---------------------------------------------------------------------------------ATGCATGATTCATTAACCATCGCGCTGTTGCAGGCGCGTGAAGCGGCGATGGGCTACTTCCGCCCGATAGTGAAACGGCATAATCTGACCGAGCAGCAGTGGCGTATCGTCCGCGTGCTGGCCGAGCATCCCTCCATGGATTTTCACGATCTGGCGTTCCGCACCTGCATTTTG	---------VTINCFYINDFEFFRGKIMHDSLTIALLQAREAAMSYFRPIVKRHNLTEQQWRIVRILAESPSMDFHDLAYRACILRPSLTGILTRMERDGLVLRLKPINDQRKLYISLTKEGQALYNRAQTQIEEAYRQIEAQFTAEKMQQLTHLLEEFIALGNSRQEAIPGDNE---------------
ENA|OUZ88573|OUZ88573.1	Shigella flexneri homoprotocatechuate degradation operon regulator, HpaR	---------------------------------------------------------------------------------ATGCATGATTCATTAACCATCGCGCTGCTGCAGGCGCGGGAAGCGGCGATGTCCTACTTCCGACCGATCGTGAAGCGCCATAACCTGACCGAGCAGCAGTGGCGCATTGTGCGCGTGCTGGCTGAACATCCGTCGATGGATTTTCACGATCTGGCGTTTCGCACCTGTATTTTG	---------VMINCFYINDFEFFRGKIMHDSLTIALLQAREAAMSYFRPIVKRHNLTEQQWRIVRILAESPSMDFHDLAYRACILRPSLTGILTRMERDGLVLRLKPINDQRKLYISLTKEGQALYNRAQTQIEEAYRQIEAQFTAEKMQQLTHLLEEFIALGNSRQEDIPGDNE---------------
ENA|HCC75950|HCC75950.1	Shigella sp. (terrestrial metagenome) homoprotocatechuate degradation operon regulator HpaR	---------------------------------------------------------------------------------ATGCACGACTCTCTAACCATTGCGTTGCTCCAGGCGCGAGAAGCGGCGATGAGTTATTTTCGCCCAATCGTTAAACGGCATAATTTGACTGAGCAACAGTGGCGCATCGTGCGTATTCTGGCGGAAAGCCCATCAATGGATTTTCACGATCTGGCGTATCGCGCCTGCATTTTG	---------VMINCFYINDFEFFRGKIMHDSLTIALLQAREAAMSYFRPIVKRHNLTEQQWRIVRILAESPSMDFHDLAYRACILRPSLTGILTRMERDGLVLRLKPINDQRKLYISLTKEGQALYNRAQTQIEEAYRQIEAQFTAEKMQQLTHLLEEFIALGNSRQEAIPGDNE---------------
ENA|PAY96209|PAY96209.1	Shigella boydii homoprotocatechuate degradation operon regulator HpaR	---------------------------------------------------------------------------------ATGCATGACTCTCTAACCATTGCGTTGCTACAGGCGCGAGAAGCGGCGATGAGTTATTTTCGCCCAATCGTTAAACGGCATAATTTGACTGAGCAACAATGGCGCATTGTGCGTATTCTGGCGGAAAGCCCATCGATGGATTTTCACGATCTGGCGTATCGCGCCTGCATTTTG	---------VTINCFYINDFEFFRGKIMHDSLTIALLQAREAAMSYFRPIVKRHNLTEQQWRIVRILAESPSMDFHDLAYRACILRPSLTGILTRMERDGLVLRLKPINDQRKLYISLTKEGQALYNRAQTQIEEAYRQIEAQFTAEKMQQLTHLLEEFIALGNSRQEDIPGDNE---------------
ENA|AUK02831|AUK02831.1	Escherichia coli homoprotocatechuate degradation operon regulator HpaR	---------------------------------------------------------------------------------ATGCACGACTCTCTAACCATTGCGTTGCTCCAGGCGCGAGAAGCGGCGATGAGTTATTTTCGCCCAATCGTTAAACGGCATAATTTGACTGAGCAACAGTGGCGCATCGTGCGTATTCTGGCGGAAAGCCCATCAATGGATTTTCACGATCTGGCGTATCGCGCCTGCATTTTG	---------VMINCFYINDFEFFRGKIMHDSLTIALLQAREAAMSYFRPIVKRHNLTEQQWRIVRILAESPSMDFHDLAYRACILRPSLTGILTRMERDGLVLRLKPINDQRKLYISLTKEGQALYNRAQTQIEEAYRQIEAQFTAEKMQQLTHLLEEFIALGNSRQEDIPGDNE---------------
ENA|AVU67611|AVU67611.1	Escherichia coli homoprotocatechuate degradation operon regulator HpaR	---------------------------------------------------------------------------------ATGCATGACTCTCTAACCATTGCGTTGCTACAGGCGCGAGAAGCGGCGATGAGTTATTTTCGCCCAATCGTTAAACGGCATAATTTGACTGAGCAACAATGGCGCATTGTGCGTATTCTGGCGGAAAGCCCATCGATGGATTTTCACGATCTGGCGTATCGCGCCTGCATTTTG	---------VMINCFYINDFEFFRGKIMHDSLTIALLQAREAAMSYFRPIVKRHNLTEQQWRIVRILAESPSMDFHDLAYRACILRPSLTGILTRMERDGLVLRLKPINDQRKLYISLTKEGQALYNRAQTQIEEAYRQIEAQFTAEKMQQLTHLLEEFIALGNSRQEDIPGDNE---------------
ENA|AXO05622|AXO05622.1	Escherichia coli homoprotocatechuate degradation operon regulator HpaR	---------------------------------------------------------------------------------ATGCACGACTCACTAACCATTGCGTTGCTCCAGGCGCGAGAAGCGGCGATGAGTTATTTTCGCCCAATCGTTAAACGGCATAATTTGACTGAGCAACAGTGGCGCATCGTGCGTATTCTGGCGGAAAGCCCATCAATGGATTTTCACGATCTGGCGTATCGCGCCTGCATTTTG	---------VMINCFYINDFEFFRGKIMHDSLTIALLQAREAAMSYFRPIVKRHNLTEQQWRIVRILAESPSMDFHDLAYRACILRPSLTGILTRMERDGLVLRLKPINDQRKLYISLTKEGQALYNRAQTQIEEAYRQIEAQFTAEKMQQLTHLLEEFIALGNSRQEDIPGDNE---------------
ENA|EAB0916529|EAB0916529.1	Escherichia coli homoprotocatechuate degradation operon regulator HpaR	---------------------------------------------------------------------------------ATGCATGATTCGTTAACTATCGCGCTGCTGCAGGCGCGGGAAGCGGCGATGGCCCACTTTCGGCCCATTGTTAAACGCCATAATCTTACCGAGCAGCAGTGGCGTATCGTGCGGATCCTCGCCGAAAATCCGTCGATGGATTTTCACGACCTGGCCTTTCGCGCCTGTATTTTA	---------VMINCFYINDFEFFRGKIMHDSLTIALLQAREAAMSYFRPIVKRHNLTEQQWRIVRILAESPSMDFHDLAYRACILRPSLTGILTRMERDGLVLRLKPINDQRKLYISLTKEGQALYNRAQTQIEEAYRQIEAQFTAEKMQQLTHLLEEFIALGNSRQEDIPGDNE---------------
ENA|OTE49826|OTE49826.1	Escherichia coli homoprotocatechuate degradation operon regulator, HpaR	---------------------------------------------------------------------------------ATGCATGACTCATTAACCATCGCGTTATTACAGGCGCGGGAAGCGGCGATGTCTTACTTCCGCCCGATTGTGAAGCGGCATAACCTGACCGAACAGCAGTGGCGGATTGTGCGCGTGCTGGCCGAACATCCGTCGATGGATTTTCACGATCTGGCGTTTCGGACCTGCATTCTG	---------VMINCFYINDFEFFRGKIMHDSLTIALLQAREAAMSYFRPIVKRHNLTEQQWRIVRILAESPSMDFHDLAYRACILRPSLTGILTRMERDGLVLRLKPINDQRKLYISLTKEGQALYNRAQTQIEEAYRQIEAQFTAEKMQQLTHLLEEFIALGNSRQEDIPGDNE---------------
ENA|OWW54552|OWW54552.1	Escherichia coli homoprotocatechuate degradation operon regulator, HpaR	---------------------------------------------------------------------------------ATGCACGACTCACTAACCATTGCGTTGCTCCAGGCGCGAGAAGCGGCGATGAGTTATTTTCGCCCAATCGTTAAACGGCATAATTTGACTGAGCAACAGTGGCGCATCGTGCGTATTCTGGCGGAAAGCCCATCAATGGATTTTCACGATCTGGCGTATCGCGCCTGCATTTTG	---------VMINCFYINDFEFFRGKIMHDSLTIALLQAREAAMSYFRPIVKRHNLTEQQWRIVRILAESPSMDFHDLAYRACILRPSLTGILTRMERDGLVLRLKPINDQRKLYISLTKEGQALYNRAQTQIEEAYRQIEAQFTAEKMQQLTHLLEEFIALGNSRQEDIPGDNE---------------
ENA|PQK55389|PQK55389.1	Escherichia coli homoprotocatechuate degradation operon regulator HpaR	---------------------------------------------------------------------------------ATGCATGATTCGTTAACCATTGCGCTGTTGCAGGCGCGGGAAGCCGCGATGGGCCATTTCCGGCCGATCGTCAAACGCCATAATCTCACCGAACAACAGTGGCGTATTGTGCGTATCCTCGCGGAAAACCCGTCGATGGACTTTCACGATCTGGCGTTTCGCGCCTGTATATTG	---------VMINCFYINDFEFFRGKIMHDSLTIALLQAREAAMSYFRPIVKRHNLTEQQWRIVRILAESPSMDFHDLAYRACILRPSLTGILTRMERDGLVLRLKPINDQRKLYISLTKEGQALYNRAQTQIEEAYRQIEAQFTAEKMQQLTHLLEEFIALGNSRQEDIPGDNE---------------
ENA|PWH61428|PWH61428.1	Escherichia coli homoprotocatechuate degradation operon regulator HpaR	---------------------------------------------------------------------------------ATGCATGATTCATTAACCATTGCCTTGTTGCAGGCGCGTGAGGCGGCGATGGCCTACTTTCGGCCGATCGTCAAACGGCACAATCTCACCGAACAGCAGTGGCGGATCGTGCGAATTCTCGCCGAACGTCCGTCGATGGATTTTCACGATCTGGCCTTTCGCGCCTGCATCCTG	---------VMINCFYINDFEFFRGKIMHDSLTIALLQAREAAMSYFRPIVKRHNLTEQQWRIVRILAESPSMDFHDLAYRACILRPSLTGILTRMERDGLVLRLKPINDQRKLYISLTKEGQALYNRAQTQIEEAYRQIEAQFTAEKMQQLTHLLEEFIALGNSRQEDIPGDNE---------------
ENA|PZZ73639|PZZ73639.1	Escherichia coli homoprotocatechuate degradation operon regulator HpaR	---------------------------------------------------------------------------------ATGCACGACTCACTAACTATTGCGTTGCTCCAGGCGCGAGAAGCGGCGATGAGTTATTTTCGCCCAATCGTTAAACGGCATAATTTGACTGAGCAACAGTGGCGCATCGTGCGTATTCTGGCGGAAAGCCCATCAATGGATTTTCACGATCTGGCGTATCGCGCCTGCATTTTG	---------VMINCFYINDFEFFRGKIMHDSLTIALLQAREAAMSYFRPIVKRHNLTEQQWRIVRILAESPSMDFHDLAYRACILRPSLTGILTRMERDGLVLRLKPINDQRKLYISLTKEGQALYNRAQTQIEEAYRQIEAQFTAEKMQQLTHLLEEFIALGNSRQEDIPGDNE---------------
ENA|RCR03691|RCR03691.1	Escherichia coli homoprotocatechuate degradation operon regulator HpaR	---------------------------------------------------------------------------------ATGCATGATTCATTAACCATTGCCTTGTTGCAGGCGCGTGAAGCGGCGATGGCCTACTTTCGACCGATCGTCAAACGACACAATCTCACCGAACAGCAGTGGCGGATCGTGCGTATCCTCGCCGAACGTCCGTCAATGGACTTTCACGATCTGGCTTTTCGCGCCTGTATTCTG	---------VMINCFYINDFEFFRGKIMHDSLTIALLQAREAAMSYFRPIVKRHNLTEQQWRIVRILAESPSMDFHDLAYRACILRPSLTGILTRMERDGLVLRLKPINDQRKLYISLTKEGQALYNRAQTQIEEAYRQIEAQFTAEKMQQLTHLLEEFIALGNSRQEDIPGDNE---------------
ENA|RCY71064|RCY71064.1	Escherichia coli homoprotocatechuate degradation operon regulator HpaR	---------------------------------------------------------------------------------ATGCATGATTCATTAACCATTGCCTTGTTGCAGGCGCGTGAAGCGGCGATGGCCTACTTTCGACCGATCGTCAAACGGCACAATCTCACCGAACAGCAGTGGCGGATCGTGCGAATTCTCGCCGAACGTCCGTCGATGGACTTTCACGATCTGGCCTTTCGCGCCTGTATCCTG	---------VMINCFYINDFEFFRGKIMHDSLTIALLQAREAAMSYFRPIVKRHNLTEQQWRIVRILAESPSMDFHDLAYRACILRPSLTGILTRMERDGLVLRLKPINDQRKLYISLTKEGQALYNRAQTQIEEAYRQIEAQFTAEKMQQLTHLLEEFIALGNSRQEDIPGDNE---------------
ENA|RDA17276|RDA17276.1	Escherichia coli homoprotocatechuate degradation operon regulator HpaR	---------------------------------------------------------------------------------ATGCATGATTCATTAACCATTGCCTTGTTGCAGGCGCGTGAAGCGGCGATGGCCTACTTTCGACCGATCGTCAAACGGCACAATCTCACCGAACAGCAGTGGCGGATCGTGCGAATTCTCGCCGAACGTCCGTCGATGGACTTTCACGATCTGGCCTTTCGCGCCTGTATCCTG	---------VMINCFYINDFEFFRGKIMHDSLTIALLQAREAAMSYFRPIVKRHNLTEQQWRIVRILAESPSMDFHDLAYRACILRPSLTGILTRMERDGLVLRLKPINDQRKLYISLTKEGQALYNRAQTQIEEAYRQIEAQFTAEKMQQLTHLLEEFIALGNSRQEDIPGDNE---------------
ENA|TFW89195|TFW89195.1	Escherichia coli homoprotocatechuate degradation operon regulator HpaR	---------------------------------------------------------------------------------ATGCACGACTCTCTAACCATTGCGTTGCTCCAGGCGCGAGAAGCGGCGATGAGTTATTTTCGCCCAATCGTTAAACGGCATAATTTGACTGAGCAACAGTGGCGCATCGTGCGTATTCTGGCGGAAAGCCCATCAATGGATTTTCACGATCTGGCGTATCGCGCCTGCATTTTG	---------VMINCFYINDFEFFRGKIMHDSLTIALLQAREAAMSYFRPIVKRHNLTEQQWRIVRILAESPSMDFHDLAYRACILRPSLTGILTRMERDGLVLRLKPINDQRKLYISLTKEGQALYNRAQTQIEEAYRQIEAQFTAEKMQQLTHLLEEFIALGNSRQEDIPGDNE---------------
ENA|TFX19704|TFX19704.1	Escherichia coli homoprotocatechuate degradation operon regulator HpaR	---------------------------------------------------------------------------------ATGCATGATTCGTTAACCATTGCGCTGTTGCAGGCGCGAGAAGCGGCGATGGGCCATTTCCGGCCGATCGTCAAACGCCATAATCTCACCGAGCAGCAGTGGCGTATTGTGCGCATCCTTGCCGAAAGTCCGTCGATGGATTTCCACGACCTCGCCTTCCGCGCCTGCATTCTG	---------VMINCFYINDFEFFRGKIMHDSLTIALLQAREAAMSYFRPIVKRHNLTEQQWRIVRILAESPSMDFHDLAYRACILRPSLTGILTRMERDGLVLRLKPINDQRKLYISLTKEGQALYNRAQTQIEEAYRQIEAQFTAEKMQQLTHLLEEFIALGNSRQEDIPGDNE---------------
ENA|TFX26933|TFX26933.1	Escherichia coli homoprotocatechuate degradation operon regulator HpaR	---------------------------------------------------------------------------------ATGCATGACTCATTAACCATCGCGCTGTTGCAGGCGCGGGAAGCGGCGATGGCTTACTTTCGCCCGATTGTGAAGCGGCATAATCTGACCGAACAGCAGTGGCGGATTGTGCGCGTGCTGGCAGAAAGCCCGTCGATGGATTTTCACGACCTGGCGTTTCGGACCTGCATTTTG	---------VMINCFYINDFEFFRGKIMHDSLTIALLQAREAAMSYFRPIVKRHNLTEQQWRIVRILAESPSMDFHDLAYRACILRPSLTGILTRMERDGLVLRLKPINDQRKLYISLTKEGQALYNRAQTQIEEAYRQIEAQFTAEKMQQLTHLLEEFIALGNSRQEDIPGDNE---------------
ENA|TFX29926|TFX29926.1	Escherichia coli homoprotocatechuate degradation operon regulator HpaR	---------------------------------------------------------------------------------ATGCATGATTCATTAACCATTGCCTTGTTGCAGGCGCGTGAAGCGGCGATGGCCTACTTTCGACCGATCGTCAAACGACACAATCTCACCGAACAGCAGTGGCGGATCGTGCGTATCCTCGCCGAACGTCCGTCGATGGACTTTCACGATCTGGCTTTTCGCGCCTGTATTCTG	---------VMINCFYINDFEFFRGKIMHDSLTIALLQAREAAMSYFRPIVKRHNLTEQQWRIVRILAESPSMDFHDLAYRACILRPSLTGILTRMERDGLVLRLKPINDQRKLYISLTKEGQALYNRAQTQIEEAYRQIEAQFTAEKMQQLTHLLEEFIALGNSRQEDIPGDNE---------------
ENA|TFX31592|TFX31592.1	Escherichia coli homoprotocatechuate degradation operon regulator HpaR	---------------------------------------------------------------------------------ATGCATGATTCATTAACCATCGCCTTGCTTCAGGCGCGCGAAGCGGCAATGACCTATTTCCGCCCCATCGTTAAAAGCCACAATCTGACCGACCAGCAATGGCGCATTGTGCGAATCCTGGCCGATAGCCCCTCTATGGATTTTCACGAGCTGGCCTTTCGTACCTGTATTTTG	---------VMINCFYINDFEFFRGKIMHDSLTIALLQAREAAMSYFRPIVKRHNLTEQQWRIVRILAESPSMDFHDLAYRACILRPSLTGILTRMERDGLVLRLKPINDQRKLYISLTKEGQALYNRAQTQIEEAYRQIEAQFTAEKMQQLTHLLEEFIALGNSRQEDIPGDNE---------------
ENA|TFX40505|TFX40505.1	Escherichia coli homoprotocatechuate degradation operon regulator HpaR	---------------------------------------------------------------------------------ATGCATGATTCATTAACCATTGCCTTGTTGCAGGCGCGTGAAGCGGCGATGGCCTACTTTCGACCGATCGTCAAACGGCACAATCTCACCGAACAGCAGTGGCGGATCGTGCGAATTCTCGCCGAACGTCCGTCGATGGACTTTCACGATCTGGCCTTTCGCGCCTGTATCCTG	---------VMINCFYINDFEFFRGKIMHDSLTIALLQAREAAMSYFRPIVKRHNLTEQQWRIVRILAESPSMDFHDLAYRACILRPSLTGILTRMERDGLVLRLKPINDQRKLYISLTKEGQALYNRAQTQIEEAYRQIEAQFTAEKMQQLTHLLEEFIALGNSRQEDIPGDNE---------------
ENA|TFX41596|TFX41596.1	Escherichia coli homoprotocatechuate degradation operon regulator HpaR	---------------------------------------------------------------------------------ATGCATGATTCATTAACCATTGCCTTGTTGCAGGCGCGTGAAGCGGCGATGGCCTACTTTCGACCGATCGTCAAACGGCACAATCTCACCGAACAGCAGTGGCGGATCGTGCGAATTCTCGCCGAACGTCCGTCGATGGACTTTCACGATCTGGCCTTTCGCGCCTGTATCCTG	---------VMINCFYINDFEFFRGKIMHDSLTIALLQAREAAMSYFRPIVKRHNLTEQQWRIVRILAESPSMDFHDLAYRACILRPSLTGILTRMERDGLVLRLKPINDQRKLYISLTKEGQALYNRAQTQIEEAYRQIEAQFTAEKMQQLTHLLEEFIALGNSRQEDIPGDNE---------------
ENA|TFX49630|TFX49630.1	Escherichia coli homoprotocatechuate degradation operon regulator HpaR	---------------------------------------------------------------------------------ATGCATGATTCATTAACCATTGCCTTGTTGCAGGCGCGTGAAGCGGCGATGGCCTACTTTCGACCGATCGTCAAACGGCACAATCTCACCGAACAGCAGTGGCGGATCGTGCGAATTCTCGCCGAACGTCCGTCGATGGACTTTCACGATCTGGCCTTTCGCGCCTGTATCCTG	---------VMINCFYINDFEFFRGKIMHDSLTIALLQAREAAMSYFRPIVKRHNLTEQQWRIVRILAESPSMDFHDLAYRACILRPSLTGILTRMERDGLVLRLKPINDQRKLYISLTKEGQALYNRAQTQIEEAYRQIEAQFTAEKMQQLTHLLEEFIALGNSRQEDIPGDNE---------------
ENA|TFX55919|TFX55919.1	Escherichia coli homoprotocatechuate degradation operon regulator HpaR	---------------------------------------------------------------------------------ATGCATGATTCATTAACCATTGCCTTGTTGCAGGCGCGTGAAGCGGCGATGGCCTACTTTCGACCGATCGTCAAACGGCACAATCTCACCGAACAGCAGTGGCGGATCGTGCGAATTCTCGCCGAACGTCCGTCGATGGACTTTCACGATCTGGCCTTTCGCGCCTGTATCCTG	---------VMINCFYINDFEFFRGKIMHDSLTIALLQAREAAMSYFRPIVKRHNLTEQQWRIVRILAESPSMDFHDLAYRACILRPSLTGILTRMERDGLVLRLKPINDQRKLYISLTKEGQALYNRAQTQIEEAYRQIEAQFTAEKMQQLTHLLEEFIALGNSRQEDIPGDNE---------------
ENA|TFY24067|TFY24067.1	Escherichia coli homoprotocatechuate degradation operon regulator HpaR	---------------------------------------------------------------------------------ATGCATGATTCATTAACCATTGCCTTGTTGCAGGCGCGTGAAGCGGCGATGGCCTACTTTCGACCGATCGTCAAACGGCACAATCTCACCGAACAGCAGTGGCGGATCGTGCGAATTCTCGCCGAACGTCCGTCGATGGACTTTCACGATCTGGCCTTTCGCGCCTGTATCCTG	---------VMINCFYINDFEFFRGKIMHDSLTIALLQAREAAMSYFRPIVKRHNLTEQQWRIVRILAESPSMDFHDLAYRACILRPSLTGILTRMERDGLVLRLKPINDQRKLYISLTKEGQALYNRAQTQIEEAYRQIEAQFTAEKMQQLTHLLEEFIALGNSRQEDIPGDNE---------------
ENA|TFY33036|TFY33036.1	Escherichia coli homoprotocatechuate degradation operon regulator HpaR	---------------------------------------------------------------------------------ATGCATGATTCATTAACCATTGCCTTGTTGCAGGCGCGTGAAGCGGCGATGGCCTACTTTCGACCGATCGTCAAACGGCACAATCTCACCGAACAGCAGTGGCGGATCGTGCGAATTCTCGCCGAACGTCCGTCGATGGACTTTCACGATCTGGCCTTTCGCGCCTGTATCCTG	---------VMINCFYINDFEFFRGKIMHDSLTIALLQAREAAMSYFRPIVKRHNLTEQQWRIVRILAESPSMDFHDLAYRACILRPSLTGILTRMERDGLVLRLKPINDQRKLYISLTKEGQALYNRAQTQIEEAYRQIEAQFTAEKMQQLTHLLEEFIALGNSRQEDIPGDNE---------------
ENA|TGD13988|TGD13988.1	Escherichia coli homoprotocatechuate degradation operon regulator HpaR	---------------------------------------------------------------------------------ATGCATGATTCATTAACCATTGCCTTGTTGCAGGCGCGTGAAGCGGCGATGGCCTACTTTCGACCGATCGTCAAACGGCACAATCTCACCGAACAGCAGTGGCGGATCGTGCGAATTCTCGCCGAACGTCCGTCGATGGACTTTCACGATCTGGCCTTTCGCGCCTGTATCCTG	---------VMINCFYINDFEFFRGKIMHDSLTIALLQAREAAMSYFRPIVKRHNLTEQQWRIVRILAESPSMDFHDLAYRACILRPSLTGILTRMERDGLVLRLKPINDQRKLYISLTKEGQALYNRAQTQIEEAYRQIEAQFTAEKMQQLTHLLEEFIALGNSRQEDIPGDNE---------------
ENA|TGF46187|TGF46187.1	Escherichia coli homoprotocatechuate degradation operon regulator HpaR	---------------------------------------------------------------------------------ATGCATGATTCATTAACCATTGCCTTGTTGCAGGCGCGTGAAGCGGCGATGGCCTACTTTCGACCGATCGTCAAACGGCACAATCTCACCGAACAGCAGTGGCGGATCGTGCGAATTCTCGCCGAACGTCCGTCGATGGACTTTCACGATCTGGCCTTTCGCGCCTGTATCCTG	---------VMINCFYINDFEFFRGKIMHDSLTIALLQAREAAMSYFRPIVKRHNLTEQQWRIVRILAESPSMDFHDLAYRACILRPSLTGILTRMERDGLVLRLKPINDQRKLYISLTKEGQALYNRAQTQIEEAYRQIEAQFTAEKMQQLTHLLEEFIALGNSRQEDIPGDNE---------------
ENA|TGF81133|TGF81133.1	Escherichia coli homoprotocatechuate degradation operon regulator HpaR	---------------------------------------------------------------------------------ATGCATGATTCATTAACCATTGCCTTGTTGCAGGCGCGTGAAGCGGCGATGGCCTACTTTCGACCGATCGTCAAACGGCACAATCTCACCGAACAGCAGTGGCGGATCGTGCGAATTCTCGCCGAACGTCCGTCGATGGACTTTCACGATCTGGCCTTTCGCGCCTGTATCCTG	---------VMINCFYINDFEFFRGKIMHDSLTIALLQAREAAMSYFRPIVKRHNLTEQQWRIVRILAESPSMDFHDLAYRACILRPSLTGILTRMERDGLVLRLKPINDQRKLYISLTKEGQALYNRAQTQIEEAYRQIEAQFTAEKMQQLTHLLEEFIALGNSRQEDIPGDNE---------------
ENA|TGF94288|TGF94288.1	Escherichia coli homoprotocatechuate degradation operon regulator HpaR	---------------------------------------------------------------------------------ATGCATGATTCATTAACCATTGCCTTGTTGCAGGCGCGTGAAGCGGCGATGGCCTACTTTCGACCGATCGTCAAACGGCACAATCTCACCGAACAGCAGTGGCGGATCGTGCGAATTCTCGCCGAACGTCCGTCGATGGACTTTCACGATCTGGCCTTTCGCGCCTGTATCCTG	---------VMINCFYINDFEFFRGKIMHDSLTIALLQAREAAMSYFRPIVKRHNLTEQQWRIVRILAESPSMDFHDLAYRACILRPSLTGILTRMERDGLVLRLKPINDQRKLYISLTKEGQALYNRAQTQIEEAYRQIEAQFTAEKMQQLTHLLEEFIALGNSRQEDIPGDNE---------------
ENA|TGF94749|TGF94749.1	Escherichia coli homoprotocatechuate degradation operon regulator HpaR	---------------------------------------------------------------------------------ATGCATGATTCATTAACCATTGCCTTGTTGCAGGCGCGTGAAGCGGCGATGGCCTACTTTCGACCGATCGTCAAACGGCACAATCTCACCGAACAGCAGTGGCGGATCGTGCGAATTCTCGCCGAACGTCCGTCGATGGACTTTCACGATCTGGCCTTTCGCGCCTGTATCCTG	---------VMINCFYINDFEFFRGKIMHDSLTIALLQAREAAMSYFRPIVKRHNLTEQQWRIVRILAESPSMDFHDLAYRACILRPSLTGILTRMERDGLVLRLKPINDQRKLYISLTKEGQALYNRAQTQIEEAYRQIEAQFTAEKMQQLTHLLEEFIALGNSRQEDIPGDNE---------------
ENA|TGG02774|TGG02774.1	Escherichia coli homoprotocatechuate degradation operon regulator HpaR	---------------------------------------------------------------------------------ATGCATGATTCATTAACCATTGCCTTGTTGCAGGCGCGTGAAGCGGCGATGGCCTACTTTCGACCGATCGTCAAACGGCACAATCTCACCGAACAGCAGTGGCGGATCGTGCGAATTCTCGCCGAACGTCCGTCGATGGACTTTCACGATCTGGCCTTTCGCGCCTGTATCCTG	---------VMINCFYINDFEFFRGKIMHDSLTIALLQAREAAMSYFRPIVKRHNLTEQQWRIVRILAESPSMDFHDLAYRACILRPSLTGILTRMERDGLVLRLKPINDQRKLYISLTKEGQALYNRAQTQIEEAYRQIEAQFTAEKMQQLTHLLEEFIALGNSRQEDIPGDNE---------------
ENA|TGG08509|TGG08509.1	Escherichia coli homoprotocatechuate degradation operon regulator HpaR	---------------------------------------------------------------------------------ATGCATGATTCATTAACCATCGCCTTGCTTCAGGCGCGCGAAGCGGCAATGACCTATTTCCGCCCCATCGTTAAAAGCCACAATCTGACCGACCAGCAATGGCGCATTGTGCGAATCCTGGCCGATAGCCCCTCTATGGATTTTCACGAGCTGGCCTTTCGTACCTGTATTTTG	---------VMINCFYINDFEFFRGKIMHDSLTIALLQAREAAMSYFRPIVKRHNLTEQQWRIVRILAESPSMDFHDLAYRACILRPSLTGILTRMERDGLVLRLKPINDQRKLYISLTKEGQALYNRAQTQIEEAYRQIEAQFTAEKMQQLTHLLEEFIALGNSRQEDIPGDNE---------------
ENA|TGG26161|TGG26161.1	Escherichia coli homoprotocatechuate degradation operon regulator HpaR	---------------------------------------------------------------------------------ATGCATGACTCTTTAACCATCGCGCTGCTGCAGGCGCGGGAAGCGGCGATGTCTTACTTCCGGCCCATCGTGAAGCGGCATAACCTGACCGAGCAGCAGTGGCGCATCGTGCGGGTGCTGGCGGAAAACCCGTCGATGGATTTTCACGATCTGGCGTTTCGCACCTGTATTTTG	---------VMINCFYINDFEFFRGKIMHDSLTIALLQAREAAMSYFRPIVKRHNLTEQQWRIVRILAESPSMDFHDLAYRACILRPSLTGILTRMERDGLVLRLKPINDQRKLYISLTKEGQALYNRAQTQIEEAYRQIEAQFTAEKMQQLTHLLEEFIALGNSRQEDIPGDNE---------------
ENA|TGG26920|TGG26920.1	Escherichia coli homoprotocatechuate degradation operon regulator HpaR	------------------------------------------ATGAATTGTTTACTTGTTAATGAAGGGCGGGGAGAGGCTATGCATGATTCATTAACCATCGCGCTGCTGCAGGCGCGGGAAGCGGCGATGTCGTACTTCCGACCCATTGTGAAGCGACATAACCTGACCGAGCAGCAGTGGCGGATTGTGCGCGTGCTGGCGGAACATCCGTCGATGGATTTTCACGATCTGGCGTTTCGCACCTGCATTTTG	---------VMINCFYINDFEFFRGKIMHDSLTIALLQAREAAMSYFRPIVKRHNLTEQQWRIVRILAESPSMDFHDLAYRACILRPSLTGILTRMERDGLVLRLKPINDQRKLYISLTKEGQALYNRAQTQIEEAYRQIEAQFTAEKMQQLTHLLEEFIALGNSRQEDIPGDNE---------------
ENA|TGG66747|TGG66747.1	Escherichia coli homoprotocatechuate degradation operon regulator HpaR	---------------------------------------------------------------------------------ATGCATGATTCATTAACCATCGCGCTGCTGCAGGCGCGGGAAGCGGCGATGTCCTACTTCCGCCCGATTGTGAAGCGCCATAATCTGACCGAGCAGCAGTGGCGTATTGTGCGCGTGCTGGCTGAACATCCGTCGATGGATTTTCACGATCTGGCGTTTCGCACCTGCATCCTG	---------VMINCFYINDFEFFRGKIMHDSLTIALLQAREAAMSYFRPIVKRHNLTEQQWRIVRILAESPSMDFHDLAYRACILRPSLTGILTRMERDGLVLRLKPINDQRKLYISLTKEGQALYNRAQTQIEEAYRQIEAQFTAEKMQQLTHLLEEFIALGNSRQEDIPGDNE---------------
ENA|TGG68727|TGG68727.1	Escherichia coli homoprotocatechuate degradation operon regulator HpaR	---------------------------------------------------------------------------------ATGCATGATTCATTAACCATCGCGCTGCTGCAGGCGCGGGAAGCGGCGATGTCCTACTTCCGCCCGATCGTGAAGCGCCATAACCTGACCGAACAGCAGTGGCGCATCGTGCGCGTGCTGGCTGAACATCCGTCGATGGATTTTCACGATCTGGCGTTTCGCACCTGTATTTTG	---------VMINCFYINDFEFFRGKIMHDSLTIALLQAREAAMSYFRPIVKRHNLTEQQWRIVRILAESPSMDFHDLAYRACILRPSLTGILTRMERDGLVLRLKPINDQRKLYISLTKEGQALYNRAQTQIEEAYRQIEAQFTAEKMQQLTHLLEEFIALGNSRQEDIPGDNE---------------
ENA|TXU27431|TXU27431.1	Escherichia coli homoprotocatechuate degradation operon regulator HpaR	---------------------------------------------------------------------------------ATGCATGATTCATTAACCATTGCCTTGTTGCAGGCGCGTGAAGCGGCGATGGCCTACTTTCGACCGATCGTCAAACGGCACAATCTCACCGAACAGCAGTGGCGGATCGTGCGAATTCTCGCCGAACGTCCGTCGATGGACTTTCACGATCTGGCCTTTCGCGCCTGTATCCTG	---------VMINCFYINDFEFFRGKIMHDSLTIALLQAREAAMSYFRPIVKRHNLTEQQWRIVRILAESPSMDFHDLAYRACILRPSLTGILTRMERDGLVLRLKPINDQRKLYISLTKEGQALYNRAQTQIEEAYRQIEAQFTAEKMQQLTHLLEEFIALGNSRQEDIPGDNE---------------
ENA|EAB1382435|EAB1382435.1	Escherichia coli homoprotocatechuate degradation operon regulator HpaR	---------------------------------------------------------------------------------ATGCACGAATCTTTGACTATCGCACTGTTGCAGGCACGCGAAGCGGCGATGAGCTACTTTCGTCCCATCGTTAAGCAGCATAATTTGACCGAGCAACAGTGGCGTATCGTGCGCATTCTGGCCGAGAATCCGTCGATGGATTTTCACGACCTGGCATTTCGCGCCTGCATTTTG	---------VTINCFYINDFEFFRGKIMHDSLTIALLQAREAAMSYFRPIVKRHNLTEQQWRIVRILAESPSMDFHDLAYRACILRPSLTGILTRMERDGLVLRLKPINDQRKLYISLTKEGQALYNRAQTQIEEAYRQIEAQFTAEKMQQLTHLLEEFIALGNSRQEAIPGDNE---------------
ENA|EAA6665529|EAA6665529.1	Escherichia coli homoprotocatechuate degradation operon regulator HpaR	---------------------------------------------------------------------------------ATGCATGATTCATTAACCATCGCGCTGCTGCAGGCGCGGGAAGCGGCGATGTCCTACTTCCGTCCGATCGTGAAGCGCCATAACCTGACCGAGCAGCAGTGGCGCATTGTGCGCGTGCTGGCTGAACATCCGTCGATGGATTTTCACGATCTGGCGTTTCGCACCTGCATTTTG	---------VMINCFYINDFEFFRGKIMHDSLTIALLQAREAAMSYFRPIVKRHNLTEQQWRIVRILAESPSMDFHDLAYRACILRPSLTGILTRMERDGLVLRLKPINDQRKLYISLTKEGQALYNRAQTQIEEAYRQIEAQFTAEKMQQLTHLLEEFIALGNSRQEAIPGDNE---------------
ENA|ORJ72410|ORJ72410.1	Escherichia coli homoprotocatechuate degradation operon regulator HpaR	---------------------------GTGATGATTAACTGTTTCTATATTAATGATTTTGAATTTTTCAGGGGGAAGATAATGCACGACTCACTAACCATTGCGTTGCTCCAGGCGCGAGAAGCGGCGATGAGTTATTTTCGCCCAATCGTTAAACGGCATAATTTGACAGAGCAACAGTGGCGCATCGTGCGTATTCTGGCGGAAAGCCCATCAATGGATTTTCACGATCTGGCGTATCGCGCCTGCATTTTG	---------VMINCFYINDFEFFRGKIMHDSLTIALLQAREAAMSYFRPIVKRHNLTEQQWRIVRILAESPSMDFHDLAYRACILRPSLTGILTRMERDGLVLRLKPINDQRKLYISLTKEGQALYNRAQTQIEEAYRQIEAQFTAEKMQQLTHLLEEFIALGNSRQEAIPGDNE---------------
ENA|RLY56691|RLY56691.1	Escherichia coli homoprotocatechuate degradation operon regulator HpaR	---------------------------GTGATGATTAATTGTTTCTATATTAATGATTTTGAATTTTTCAGGGGAAAGATAATGCACGACTCACTAACTATTGCGTTGCTCCAGGCGCGAGAAGCGGCGATGAGTTATTTTCGCCCAATCGTTAAACGGCATAATTTGACTGAGCAACAGTGGCGCATCGTGCGTATTCTGGCGGAAAGCCCATCAATGGATTTTCACGATCTGGCGTATCGCGCCTGCATTTTG	---------VMINCFYINDFEFFRGKIMHDSLTIALLQAREAAMSYFRPIVKRHNLTEQQWRIVRILAESPSMDFHDLAYRACILRPSLTGILTRMERDGLVLRLKPINDQRKLYISLTKEGQALYNRAQTQIEEAYRQIEAQFTAEKMQQLTHLLEEFIALGNSRQEAIPGDNE---------------
ENA|TFW73632|TFW73632.1	Escherichia coli homoprotocatechuate degradation operon regulator HpaR	---------------------------GTGATGATTAACTGTTTCTATATTAATGATTTTGAATTTTTCAGGGGAAAGATAATGCACGACTCACTAACCATTGCGTTGCTCCAGGCGCGAGAAGCGGCGATGAGTTATTTTCGCCCAATCGTTAAACGGCATAATTTGACTGAGCAACAGTGGCGCATCGTGCGTATTCTGGCGGAAAGCCCATCAATGGATTTTCACGATCTGGCGTATCGCGCCTGCATTTTG	---------VMINCFYINDFEFFRGKIMHDSLTIALLQAREAAMSYFRPIVKRHNLTEQQWRIVRILAESPSMDFHDLAYRACILRPSLTGILTRMERDGLVLRLKPINDQRKLYISLTKEGQALYNRAQTQIEEAYRQIEAQFTAEKMQQLTHLLEEFIALGNSRQEAIPGDNE---------------
ENA|TFW88195|TFW88195.1	Escherichia coli homoprotocatechuate degradation operon regulator HpaR	---------------------------GTGACGATTAACTGTTTCTATATTAATGATTTTGAATTTTTCAGGGGAAAGATAATGCACGACTCACTAACCATTGCGTTGCTCCAGGCGCGAGAAGCGGCGATGAGTTATTTTCGCCCAATCGTTAAACGGCATAATTTGACTGAGCAACAGTGGCGCATCGTGCGTATTCTGGCGGAAAGCCCATCAATGGATTTTCACGATCTGGCGTATCGCGCCTGCATTTTG	---------VMINCFYINDFEFFRGKIMHDSLTIALLQAREAAMSYFRPIVKRHNLTEQQWRIVRILAESPSMDFHDLAYRACILRPSLTGILTRMERDGLVLRLKPINDQRKLYISLTKEGQALYNRAQTQIEEAYRQIEAQFTAEKMQQLTHLLEEFIALGNSRQEAIPGDNE---------------
ENA|TFW93699|TFW93699.1	Escherichia coli homoprotocatechuate degradation operon regulator HpaR	---------------------------------------------------------------------------------ATGCATGATTCGTTAACTATCGCGCTGCTGCAGGCGCGGGAAGCGGCGATGGCCCACTTTCGGCCCATTGTTAAACGCCATAATCTTACCGAGCAGCAGTGGCGTATCGTGCGGATCCTCGCCGAAAATCCGTCGATGGATTTTCACGACCTGGCCTTTCGCGCCTGTATTTTA	---------VMINCFYINDFEFFRGKIMHDSLTIALLQAREAAMSYFRPIVKRHNLTEQQWRIVRILAESPSMDFHDLAYRACILRPSLTGILTRMERDGLVLRLKPINDQRKLYISLTKEGQALYNRAQTQIEEAYRQIEAQFTAEKMQQLTHLLEEFIALGNSRQEAIPGDNE---------------
ENA|TFX06897|TFX06897.1	Escherichia coli homoprotocatechuate degradation operon regulator HpaR	---------------------------------------------------------------------------------ATGCATGATTCATTAACCATCGCGCTATTGCAGGCGCGGGAAGCGGCGATGTCTTACTTCCGCCCGATTGTGAAGCGGCATAACCTGACCGAACAGCAGTGGCGGATTGTGCGTGTGCTGGCTGAACATCCGTCGATGGATTTCCACGATCTCGCGTTTCGGACCTGTATTTTG	---------VMINCFYINDFEFFRGKIMHDSLTIALLQAREAAMSYFRPIVKRHNLTEQQWRIVRILAESPSMDFHDLAYRACILRPSLTGILTRMERDGLVLRLKPINDQRKLYISLTKEGQALYNRAQTQIEEAYRQIEAQFTAEKMQQLTHLLEEFIALGNSRQEAIPGDNE---------------
ENA|TFX13189|TFX13189.1	Escherichia coli homoprotocatechuate degradation operon regulator HpaR	---------------------------------------------------------------------------------ATGCATGATTCATTAACCATTGCCTTGTTGCAGGCGCGTGAAGCGGCGATGGCCTACTTTCGACCGATCGTCAAACGGCACAATCTCACCGAACAGCAGTGGCGGATCGTGCGAATTCTCGCCGAACGTCCGTCGATGGACTTTCACGATCTGGCCTTTCGCGCCTGTATCCTG	---------VMINCFYINDFEFFRGKIMHDSLTIALLQAREAAMSYFRPIVKRHNLTEQQWRIVRILAESPSMDFHDLAYRACILRPSLTGILTRMERDGLVLRLKPINDQRKLYISLTKEGQALYNRAQTQIEEAYRQIEAQFTAEKMQQLTHLLEEFIALGNSRQEAIPGDNE---------------
ENA|TFX13986|TFX13986.1	Escherichia coli homoprotocatechuate degradation operon regulator HpaR	---------------------------------------------------------------------------------ATGCATGATTCATTAACCATCGCGCTGCTGCAGGCGCGGGAAGCGGCGATGTCGTACTTCCGACCCATTGTGAAGCGACATAACCTGACCGAGCAGCAGTGGCGGATTGTGCGCGTGCTGGCGGAACATCCGTCGATGGATTTTCACGATCTGGCGTTTCGCACCTGCATTTTG	---------VMINCFYINDFEFFRGKIMHDSLTIALLQAREAAMSYFRPIVKRHNLTEQQWRIVRILAESPSMDFHDLAYRACILRPSLTGILTRMERDGLVLRLKPINDQRKLYISLTKEGQALYNRAQTQIEEAYRQIEAQFTAEKMQQLTHLLEEFIALGNSRQEAIPGDNE---------------
ENA|TFX56423|TFX56423.1	Escherichia coli homoprotocatechuate degradation operon regulator HpaR	---------------------------GTGACGATTAACTGTTTCTATATTAATGATTTTGAATTTTTCAGGGGAAAGATAATGCACGACTCACTAACCATTGCGTTGCTCCAGGCGCGAGAAGCGGCGATGAGTTATTTTCGCCCAATCGTTAAACGGCATAATTTGACTGAGCAACAGTGGCGCATCGTGCGTATTCTGGCGGAAAGCCCATCAATGGATTTTCACGATCTGGCGTATCGCGCCTGCATTTTG	---------VMINCFYINDFEFFRGKIMHDSLTIALLQAREAAMSYFRPIVKRHNLTEQQWRIVRILAESPSMDFHDLAYRACILRPSLTGILTRMERDGLVLRLKPINDQRKLYISLTKEGQALYNRAQTQIEEAYRQIEAQFTAEKMQQLTHLLEEFIALGNSRQEAIPGDNE---------------
ENA|TFX70637|TFX70637.1	Escherichia coli homoprotocatechuate degradation operon regulator HpaR	---------------------------------------------------------------------------------ATGCACGACTCACTAACCATTGCGTTGCTCCAGGCGCGAGAAGCGGCGATGAGTTATTTTCGCCCAATCGTTAAACGGCATAATTTGACTGAGCAACAGTGGCGCATCGTGCGTATTCTGGCGGAAAGCCCATCAATGGATTTTCACGATCTGGCGTATCGCGCCTGCATTTTG	---------VMINCFYINDFEFFRGKIMHDSLTIALLQAREAAMSYFRPIVKRHNLTEQQWRIVRILAESPSMDFHDLAYRACILRPSLTGILTRMERDGLVLRLKPINDQRKLYISLTKEGQALYNRAQTQIEEAYRQIEAQFTAEKMQQLTHLLEEFIALGNSRQEAIPGDNE---------------
ENA|TFX79235|TFX79235.1	Escherichia coli homoprotocatechuate degradation operon regulator HpaR	---------------------------------------------------------------------------------ATGCATGATTCATTAACCATTGCGCTGCTGCAGGCGCGGGAAGCGGCGATGTCCTACTTCCGTCCGATTGTGAAGCGGCATAACCTCACCGAGCAGCAGTGGCGAATCGTGCGCGTGCTGGCTGAACATCCGTCGATGGATTTTCACGATCTGGCGTTTCGCACCTGCATTTTG	---------VMINCFYINDFEFFRGKIMHDSLTIALLQAREAAMSYFRPIVKRHNLTEQQWRIVRILAESPSMDFHDLAYRACILRPSLTGILTRMERDGLVLRLKPINDQRKLYISLTKEGQALYNRAQTQIEEAYRQIEAQFTAEKMQQLTHLLEEFIALGNSRQEAIPGDNE---------------
ENA|TFX83855|TFX83855.1	Escherichia coli homoprotocatechuate degradation operon regulator HpaR	---------------------------GTGATGATTAACTGTTTCTATATTAATGATTTTGAATTTTTCAGGGGAAAGATAATGCACGACTCTCTAACCATTGCGTTGCTCCAGGCGCGAGAAGCGGCGATGAGTTATTTTCGCCCAATCGTTAAACGGCATAATTTGACTGAGCAACAGTGGCGCATCGTGCGTATTCTGGCGGAAAGCCCATCAATGGATTTTCACGATCTGGCGTATCGCGCATGCATTTTG	---------VMINCFYINDFEFFRGKIMHDSLTIALLQAREAAMSYFRPIVKRHNLTEQQWRIVRILAESPSMDFHDLAYRACILRPSLTGILTRMERDGLVLRLKPINDQRKLYISLTKEGQALYNRAQTQIEEAYRQIEAQFTAEKMQQLTHLLEEFIALGNSRQEAIPGDNE---------------
ENA|TFX86654|TFX86654.1	Escherichia coli homoprotocatechuate degradation operon regulator HpaR	---------------------------------------------------------------------------------ATGCATGATTCATTAACCATTGCCTTGTTGCAGGCGCGTGAAGCGGCGATGGCCTACTTTCGACCGATCGTCAAACGGCACAATCTCACCGAACAGCAGTGGCGGATCGTGCGAATTCTCGCCGAACGTCCGTCGATGGACTTTCACGATCTGGCCTTTCGCGCCTGTATCCTG	---------VMINCFYINDFEFFRGKIMHDSLTIALLQAREAAMSYFRPIVKRHNLTEQQWRIVRILAESPSMDFHDLAYRACILRPSLTGILTRMERDGLVLRLKPINDQRKLYISLTKEGQALYNRAQTQIEEAYRQIEAQFTAEKMQQLTHLLEEFIALGNSRQEAIPGDNE---------------
ENA|TFX92734|TFX92734.1	Escherichia coli homoprotocatechuate degradation operon regulator HpaR	---------------------------------------------------------------------------------ATGCATGATTCGTTAACCATTGCGCTGTTGCAGGCGCGGGAAGCCGCGATGGGCCATTTCCGGCCGATCGTCAAACGCCATAATCTCACCGAACAACAGTGGCGTATTGTGCGTATCCTCGCGGAAAACCCGTCGATGGACTTTCACGATCTGGCGTTTCGCGCCTGTATATTG	---------VMINCFYINDFEFFRGKIMHDSLTIALLQAREAAMSYFRPIVKRHNLTEQQWRIVRILAESPSMDFHDLAYRACILRPSLTGILTRMERDGLVLRLKPINDQRKLYISLTKEGQALYNRAQTQIEEAYRQIEAQFTAEKMQQLTHLLEEFIALGNSRQEAIPGDNE---------------
ENA|TFX98224|TFX98224.1	Escherichia coli homoprotocatechuate degradation operon regulator HpaR	---------------------------------------------------------------------------------ATGCACGATTCTTTAACCATCGCCCTGATGCAGGCGCGGGAAGTGGCAATGACCTATTTTCGGCCGATCGTAAAGCAGCACAACCTGACGGAGCAGCAATGGCGCATTGTCCGCGTGCTGGTCGATAACCCGTCGATGGATTTCCACGACCTGGCCGCCGCCACCTGTATTTTG	---------VMINCFYINDFEFFRGKIMHDSLTIALLQAREAAMSYFRPIVKRHNLTEQQWRIVRILAESPSMDFHDLAYRACILRPSLTGILTRMERDGLVLRLKPINDQRKLYISLTKEGQALYNRAQTQIEEAYRQIEAQFTAEKMQQLTHLLEEFIALGNSRQEAIPGDNE---------------
ENA|TFX99933|TFX99933.1	Escherichia coli homoprotocatechuate degradation operon regulator HpaR	---------------------------------------------------------------------------------ATGCATGATTCATTAACCATTGCCTTGTTGCAGGCGCGTGAAGCGGCGATGGCCTACTTTCGACCGATCGTCAAACGGCACAATCTCACCGAACAGCAGTGGCGGATCGTGCGAATTCTCGCCGAACGTCCGTCGATGGACTTTCACGATCTGGCCTTTCGCGCCTGTATCCTG	---------VMINCFYINDFEFFRGKIMHDSLTIALLQAREAAMSYFRPIVKRHNLTEQQWRIVRILAESPSMDFHDLAYRACILRPSLTGILTRMERDGLVLRLKPINDQRKLYISLTKEGQALYNRAQTQIEEAYRQIEAQFTAEKMQQLTHLLEEFIALGNSRQEAIPGDNE---------------
ENA|TFY10524|TFY10524.1	Escherichia coli homoprotocatechuate degradation operon regulator HpaR	---------------------------------------------------------------------------------ATGCACGACTCACTAACCATTGCGTTGCTCCAGGCGCGAGAAGCGGCGATGAGTTATTTTCGCCCAATCGTTAAACGGCATAATTTGACTGAGCAACAGTGGCGCATCGTGCGTATTCTGGCGGAAAGCCCATCAATGGATTTTCACGATCTGGCGTATCGCGCCTGCATTTTG	---------VMINCFYINDFEFFRGKIMHDSLTIALLQAREAAMSYFRPIVKRHNLTEQQWRIVRILAESPSMDFHDLAYRACILRPSLTGILTRMERDGLVLRLKPINDQRKLYISLTKEGQALYNRAQTQIEEAYRQIEAQFTAEKMQQLTHLLEEFIALGNSRQEAIPGDNE---------------
ENA|TFY13645|TFY13645.1	Escherichia coli homoprotocatechuate degradation operon regulator HpaR	---------------------------------------------------------------------------------ATGCATGATTCATTAACTATCGCCCTGTTGCAGGCGCGGGAAGCGGCGATGTCCTACTTCCGCCCGATTGTGAAGCGGCATAACCTGACCGAGCAGCAATGGCGCATTGTGCGTGTACTGGCTGAACATCCCTCGATGGATTTCCACGATCTGGCGTTTCGGACCTGCATATTG	---------VMINCFYINDFEFFRGKIMHDSLTIALLQAREAAMSYFRPIVKRHNLTEQQWRIVRILAESPSMDFHDLAYRACILRPSLTGILTRMERDGLVLRLKPINDQRKLYISLTKEGQALYNRAQTQIEEAYRQIEAQFTAEKMQQLTHLLEEFIALGNSRQEAIPGDNE---------------
ENA|TFY17231|TFY17231.1	Escherichia coli homoprotocatechuate degradation operon regulator HpaR	---------------------------------------------------------------------------------ATGCATGACTCATTAACCATCGCGCTGCTGCAGGCGCGGGAAGCGGCAATGTCGTACTTTCGTCCGATTGTGAAGCGGCATAACCTGACCGAGCAGCAGTGGCGCATCGTGCGCGTGCTGGCGGAAAATCCGTCGATGGATTTCCACGACCTCGCGTTTCGGACCTGCATTTTG	---------VMINCFYINDFEFFRGKIMHDSLTIALLQAREAAMSYFRPIVKRHNLTEQQWRIVRILAESPSMDFHDLAYRACILRPSLTGILTRMERDGLVLRLKPINDQRKLYISLTKEGQALYNRAQTQIEEAYRQIEAQFTAEKMQQLTHLLEEFIALGNSRQEAIPGDNE---------------
ENA|TFY22800|TFY22800.1	Escherichia coli homoprotocatechuate degradation operon regulator HpaR	---------------------------------------------------------------------------------ATGCATGACTCATTAACCATCGCGCTGTTGCAGGCGCGTGAAGCGGCGATGGGCTACTTCCGCCCGATAGTGAAACGGCATAATCTGACCGAACAGCAGTGGCGTATCGTCCGCGTGCTGGCCGAGCATCCCTCCATGGATTTTCACGATCTGGCGTTCCGCACCTGCATTTTG	---------VMINCFYINDFEFFRGKIMHDSLTIALLQAREAAMSYFRPIVKRHNLTEQQWRIVRILAESPSMDFHDLAYRACILRPSLTGILTRMERDGLVLRLKPINDQRKLYISLTKEGQALYNRAQTQIEEAYRQIEAQFTAEKMQQLTHLLEEFIALGNSRQEAIPGDNE---------------
ENA|TFY33490|TFY33490.1	Escherichia coli homoprotocatechuate degradation operon regulator HpaR	---------------------------------------------------------------------------------ATGCATGACTCATTAACCATTGCGCTGTTACAGGCGCGGGAAGCGGCGATGTCGTACTTCCGACCGATTGTGAAGCGCCATAACCTGACCGAGCAGCAGTGGCGGATTGTGCGCGTGTTGGCTGAACATCCGTCGATGGATTTTCACGATCTGGCGTTTCGTACCTGTATTTTG	---------VMINCFYINDFEFFRGKIMHDSLTIALLQAREAAMSYFRPIVKRHNLTEQQWRIVRILAESPSMDFHDLAYRACILRPSLTGILTRMERDGLVLRLKPINDQRKLYISLTKEGQALYNRAQTQIEEAYRQIEAQFTAEKMQQLTHLLEEFIALGNSRQEAIPGDNE---------------
ENA|TFY44363|TFY44363.1	Escherichia coli homoprotocatechuate degradation operon regulator HpaR	---------------------------------------------------------------------------------ATGCATGACTCATTAACCATCGCGCTGCTGCAGGCGCGGGAAGCGGCGATGTCCTACTTCCGTCCGATTGTGAAGCGGCATAACCTGACCGAGCAGCAGTGGCGCATTGTGCGCGTTTTGGCTGAACATCCGTCGATGGATTTTCACGATCTGGCGTTTCGCACCTGCATTTTG	---------VMINCFYINDFEFFRGKIMHDSLTIALLQAREAAMSYFRPIVKRHNLTEQQWRIVRILAESPSMDFHDLAYRACILRPSLTGILTRMERDGLVLRLKPINDQRKLYISLTKEGQALYNRAQTQIEEAYRQIEAQFTAEKMQQLTHLLEEFIALGNSRQEAIPGDNE---------------
ENA|TGD54124|TGD54124.1	Escherichia coli homoprotocatechuate degradation operon regulator HpaR	---------------------------GTGACGATTAACTGTTTCTATATTAATGATTTTGAATTTTTCAGGGGAAAGATAATGCACGACTCTCTAACCATTGCGTTGCTCCAGGCGCGAGAAGCGGCGATGAGTTATTTTCGCCCAATCGTTAAACGGCATAATTTGACTGAGCAACAGTGGCGCATCGTGCGTATTCTGGCGGAAAGCCCATCAATGGATTTTCACGATCTGGCGTATCGTGCCTGCATTTTG	---------VMINCFYINDFEFFRGKIMHDSLTIALLQAREAAMSYFRPIVKRHNLTEQQWRIVRILAESPSMDFHDLAYRACILRPSLTGILTRMERDGLVLRLKPINDQRKLYISLTKEGQALYNRAQTQIEEAYRQIEAQFTAEKMQQLTHLLEEFIALGNSRQEAIPGDNE---------------
ENA|TGF53672|TGF53672.1	Escherichia coli homoprotocatechuate degradation operon regulator HpaR	---------------------------------------------------------------------------------ATGCATGATTCATTAACCATCGCGCTGCTGCAGGCGCGGGAAGCGGCGATGTCCTACTTCCGACCGATTGTGAAGCGCCATAACCTGACCGAGCAGCAGTGGCGCATTGTGCGCGTGCTGGCTGAACATCCGTCGATGGATTTTCACGATCTGGCGTTTCGCACCTGTATTTTG	---------VMINCFYINDFEFFRGKIMHDSLTIALLQAREAAMSYFRPIVKRHNLTEQQWRIVRILAESPSMDFHDLAYRACILRPSLTGILTRMERDGLVLRLKPINDQRKLYISLTKEGQALYNRAQTQIEEAYRQIEAQFTAEKMQQLTHLLEEFIALGNSRQEAIPGDNE---------------
ENA|TGF58523|TGF58523.1	Escherichia coli homoprotocatechuate degradation operon regulator HpaR	---------------------------------------------------------------------------------ATGCATGATTCATTAACCATCGCGCTGCTGCAGGCGCGGGAAGCGGCGATGTCCTACTTCCGACCGATCGTGAAGCGCCATAACCTGACCGAGCAGCAGTGGCGCATTGTGCGCGTGCTGGCTGAACATCCGTCGATGGATTTTCACGATCTGGCGTTTCGCACCTGTATTTTG	---------VMINCFYINDFEFFRGKIMHDSLTIALLQAREAAMSYFRPIVKRHNLTEQQWRIVRILAESPSMDFHDLAYRACILRPSLTGILTRMERDGLVLRLKPINDQRKLYISLTKEGQALYNRAQTQIEEAYRQIEAQFTAEKMQQLTHLLEEFIALGNSRQEAIPGDNE---------------
ENA|TGF70587|TGF70587.1	Escherichia coli homoprotocatechuate degradation operon regulator HpaR	---------------------------------------------------------------------------------ATGCATGATTCGTTAACCATTGCGTTGTTGCAGGCGCGGGAAGCGGCAATGGGCCATTTCCGACCGATCGTTAAACGCCATAATCTCACCGAGCAGCAGTGGCGTATTGTGCGCATCCTTGCGGAAAATCCGTCGATGGACTTTCACGATCTGGCGTTCCGCGCCTGCATCCTG	---------VMINCFYINDFEFFRGKIMHDSLTIALLQAREAAMSYFRPIVKRHNLTEQQWRIVRILAESPSMDFHDLAYRACILRPSLTGILTRMERDGLVLRLKPINDQRKLYISLTKEGQALYNRAQTQIEEAYRQIEAQFTAEKMQQLTHLLEEFIALGNSRQEAIPGDNE---------------
ENA|TGG52468|TGG52468.1	Escherichia coli homoprotocatechuate degradation operon regulator HpaR	---------------------------------------------------------------------------------ATGCATGATTCGTTAACTATCGCGCTGCTGCAGGCGCGGGAAGCGGCGATGGCCCACTTTCGGCCCATCGTTAAACGCCACAATCTGACCGAGCAGCAGTGGCGTATCGTGCGCATCCTCGCCGAAAATCCGTCGATGGATTTTCACGATCTGGCCTTTCGCGCCTGTATTTTA	---------VMINCFYINDFEFFRGKIMHDSLTIALLQAREAAMSYFRPIVKRHNLTEQQWRIVRILAESPSMDFHDLAYRACILRPSLTGILTRMERDGLVLRLKPINDQRKLYISLTKEGQALYNRAQTQIEEAYRQIEAQFTAEKMQQLTHLLEEFIALGNSRQEAIPGDNE---------------
ENA|PKD91620|PKD91620.1	Escherichia coli homoprotocatechuate degradation operon regulator HpaR	---------------------------------------------------------------------------------ATGCATGATTCATTAACCATTGCCTTGTTGCAGGCGCGTGAAGCGGCGATGGCCTACTTTCGACCGATCGTTAAACGACACAATCTCACCGAACAGCAGTGGCGGATCGTGCGGATCCTCGCCGAACGTCCGTCGATGGATTTTCACGATCTGGCTTTTCGCGCCTGTATCCTG	---------VTINCFYINDFEFFRGKIMHDSLTIALLQAREAAMSYFRPIVKRHNLTEQQWRIVRILAESPSMDFHDLAYRACILRPSLTGILTRMERDGLVLRLKPINDQRKLYISLTKEGQALYNRAQTQIEEAYRQIEAQFTAEKMQQLTHLLEEFIALGNSRQEDIPGDNE---------------
ENA|RDA43185|RDA43185.1	Escherichia coli homoprotocatechuate degradation operon regulator HpaR	---------------------------------------------------------------------------------ATGCATGACTCATTAACCATTGCGCTGTTACAGGCGCGGGAAGCGGCGATGTCGTACTTCCGACCGATTGTGAAGCGCCATAACCTGACCGAGCAGCAGTGGCGGATTGTGCGCGTGTTGGCTGAACATCCGTCGATGGATTTTCACGATCTGGCGTTTCGTACCTGTATTTTG	---------VTINCFYINDFEFFRGKIMHDSLTIALLQAREAAMSYFRPIVKRHNLTEQQWRIVRILAESPSMDFHDLAYRACILRPSLTGILTRMERDGLVLRLKPINDQRKLYISLTKEGQALYNRAQTQIEEAYRQIEAQFTAEKMQQLTHLLEEFIALGNSRQEDIPGDNE---------------
ENA|TGG79173|TGG79173.1	Escherichia coli homoprotocatechuate degradation operon regulator HpaR	---------------------------------------------------------------------------------ATGCATGATTCATTAACCATCGCGCTGTTGCAGGCGCGGGAAGCGGCGATGTCTTACTTCCGCCCGATTGTGAAGCGGCATAACCTGACCGAACAGCAGTGGCGGATTGTGCGCGTGTTGGCTGAACATCCGTCGATGGATTTTCACGACCTCGCGTTTCGGACCTGTATTTTG	---------VTINCFYINDFEFFRGKIMHDSLTIALLQAREAAMSYFRPIVKRHNLTEQQWRIVRILAESPSMDFHDLAYRACILRPSLTGILTRMERDGLVLRLKPINDQRKLYISLTKEGQALYNRAQTQIEEAYRQIEAQFTAEKMQQLTHLLEEFIALGNSRQEDIPGDNE---------------
ENA|EAA4812927|EAA4812927.1	Shigella boydii homoprotocatechuate degradation operon regulator HpaR	---------------------------------------------------------------------------------ATGCATGACTCATTAACCATCGCGCTGTTGCAGGCGCGTGAAGCGGCGATGGGCTACTTCCGCCCGATAGTGAAGCGGCATAATCTGACCGAGCAGCAGTGGCGTATCGTCCGCGTGCTGGCCGAGCATCCCTCCATGGATTTTCACGATCTGGCGTTCCGCACCTGCATTTTG	---------VTINCFYINDFEFFRGKIMHDSLTIALLQAREAAMSYFRPIVKRHNLTEQQWRIVRILAESPSMDFHDLAYRACILRPSLTGILTRMERDGLVLRLKPINDQRKLYISLTKEGQALYNRAQTQIEEAYRQIEAQFTAEKMQQLTHLLEEFIALGNSRQEAIPGDNE---------------
ENA|EGE3746410|EGE3746410.1	Shigella boydii homoprotocatechuate degradation operon regulator HpaR	---------------------------------------------------------------------------------ATGCATGATTCATTAACCATCGCGCTGTTGCAGGCGCGTGAAGCGGCGATGGGCTACTTCCGCCCGATAGTGAAGCAGCATAATCTGACCGAGCAGCAGTGGCGTATCGTCCGCGTGCTGGCCGAGCATCCCTCCATGGATTTTCACGATCTGGCGTTTCGCACCTGCATTTTG	---------VTINCFYINDFEFFRGKIMHDSLTIALLQAREAAMSYFRPIVKRHNLTEQQWRIVRILAESPSMDFHDLAYRACILRPSLTGILTRMERDGLVLRLKPINDQRKLYISLTKEGQALYNRAQTQIEEAYRQIEAQFTAEKMQQLTHLLEEFIALGNSRQEAIPGDNE---------------
ENA|RIF75853|RIF75853.1	Shigella boydii homoprotocatechuate degradation operon regulator HpaR	---------------------------------------------------------------------------------ATGCATGATTCATTAACCATCGCGCTGCTGCAGGCGCGGGAAGCGGCGATGTCCTACTTCCGACCGATCGTGAAGCGCCATAACCTGACCGAGCAGCAGTGGCGTATTGTGCGCGTGCTGGCTGAACATCCGTCGATGGATTTTCACGATCTGGCGTTTCGCACCTGCATCCTT	---------VTINCFYINDFEFFRGKIMHDSLTIALLQAREAAMSYFRPIVKRHNLTEQQWRIVRILAESPSMDFHDLAYRACILRPSLTGILTRMERDGLVLRLKPINDQRKLYISLTKEGQALYNRAQTQIEEAYRQIEAQFTAEKMQQLTHLLEEFIALGNSRQEAIPGDNE---------------
ENA|OUZ59193|OUZ59193.1	Shigella sonnei homoprotocatechuate degradation operon regulator, HpaR	---------------------------------------------------------------------------------ATGCATGACTCATTAACCATCGCGCTTTTGCAGGCGCGTGAAGCGGCGATGGGCTACTTCCGCCCGATAGTGAAGCGGCATAATCTGACCGAGCAGCAGTGGCGTATCGTCCGCGTGCTGGCCGAGCATCCCTCCATGGATTTTCACGATCTGGCGTTCCGCACCTGCATTTTG	---------VMINCFYINDFEFFRGKIMHDSLTIALLQAREAAMSYFRPIVKRHNLTEQQWRIVRILAESPSMDFHDLAYRACILRPSLTGILTRMERDGLVLRLKPINDQRKLYISLTKEGQALYNRAQTQIEEAYRQIEAQFTAEKMQQLTHLLEEFIALGNSRQEDIPGDNE---------------
ENA|OYE45985|OYE45985.1	Shigella sonnei homoprotocatechuate degradation operon regulator HpaR	---------------------------------------------------------------------------------ATGCATGATTCATTAACCATCGCGCTGCTGCAGGCGCGGGAAGCGGCGATGTCCTACTTCCGCCCGATCGTGAAGCGCCATAACCTGACCGAGCAGCAGTGGCGCATTGTGCGCGTGCTGGCTGAACATCCGTCGATGGATTTTCACGATCTGGCGTTTCGCACCTGCATTTTG	---------VMINCFYINDFEFFRGKIMHDSLTIALLQAREAAMSYFRPIVKRHNLTEQQWRIVRILAESPSMDFHDLAYRACILRPSLTGILTRMERDGLVLRLKPINDQRKLYISLTKEGQALYNRAQTQIEEAYRQIEAQFTAEKMQQLTHLLEEFIALGNSRQEDIPGDNE---------------
ENA|PYZ33317|PYZ33317.1	Enterobacter cloacae complex sp. homoprotocatechuate degradation operon regulator HpaR	---------------------------------------------------------------------------------ATGCATGATTCGTTAACCATTGCGTTGTTGCAGGCGCGGGAAGCGGCAATGGGCCATTTCCGACCGATCGTTAAACGCCATAATCTCACCGAGCAGCAGTGGCGTATTGTGCGCATCCTTGCGGAAAATCCGTCGATGGACTTTCACGATCTGGCGTTCCGCGCCTGCATCCTG	--------------MNCLLVNEGRGEAMHDSLTIALLQAREAAMSYFRPIVKRHNLTEQQWRIVRVLAEHPSMDFHDLAFRTCILRPSLTGILTRMERDGLVLRLKPVNDQRKLYVSLTKEGNALYEHAQAQVEEAYQQIEAEYTPEKMKQLTTLLEEFIELGNRHNAAR---EEED-------------
ENA|RAY71420|RAY71420.1	Enterobacter kobei homoprotocatechuate degradation operon regulator HpaR	---------------------------------------------------------------------------------ATGCATGATTCATTAACCATTGCCTTGTTGCAGGCGCGTGAAGCGGCGATGGCCTACTTTCGACCGATCGTTAAACGACACAATCTCACCGAACAGCAGTGGCGGATCGTGCGGATCCTCGCCGAACGTCCGTCGATGGACTTTCACGATCTGGCTTTTCGCGCCTGTATCCTG	--------------MNCLLVNEGRGEAMHDSLTIALLQAREAAMSYFRPIVKRHNLTEQQWRIVRVLAEHPSMDFHDLAFRTCILRPSLTGILTRMERDGLVLRLKPVNDQRKLYVSLTKEGNALYEHAQAQVEEAYQQIEAEYTPEKMKQLTTLLEEFIELGNRHNAAR---EEED-------------
ENA|EGI42680|EGI42680.1	Escherichia coli TA280 homoprotocatechuate degradation operon regulator, HpaR	---------------------------------------------------------------------------------ATGCATGATTCATTAACCATCGCGCTGCTGCAGGCGCGGGAAGCGGCGATGTCCTACTTCCGCCCGATTGTGAAGCGCCATAATCTTACCGAGCAGCAGTGGCGTATTGTGCGCGTGCTGGCTGAACATCCGTCGATGGATTTTCACGATCTGGCGTTTCGCACCTGCATCCTG	LQGQRSPGNVMINCFYINDFEFFRGKIMHDSLTIALLQAREAAMSYFRPIVKRHNLTEQQWRIVRILAESPSMDFHDLAYRACILRPSLTGILTRMERDGLVLRLKPINDQRKLYISLTKEGQALYNRAQTQIEEAYRQIEAQFTAEKMQQLTHLLEEFIALGNSRQEDIPGDNE---------------
ENA|EGI43264|EGI43264.1	Escherichia coli H591 homoprotocatechuate degradation operon regulator, HpaR	---------------------------------------------------------------------------------ATGCACGACTCACTAACCATTGCGTTGCTCCAGGCGCGAGAAGCGGCGATGAGTTATTTTCGCCCAATCGTTAAACGGCATAATTTGACTGAGCAACAGTGGCGCATCGTGCGTATTCTGGCGGAAAGCCCATCAATGGATTTTCACGATCTGGCGTATCGCGCCTGCATTTTG	LQGQRSPGNVMINCFYINDFEFFRGKIMHDSLTIALLQAREAAMSYFRPIVKRHNLTEQQWRIVRILAESPSMDFHDLAYRACILRPSLTGILTRMERDGLVLRLKPINDQRKLYISLTKEGQALYNRAQTQIEEAYRQIEAQFTAEKMQQLTHLLEEFIALGNSRQEAIPGDNE---------------
ENA|NWJ81923|NWJ81923.1	Enterobacter sp. SECR19-1250 homoprotocatechuate degradation operon regulator HpaR	---------------------------------------------------------------------------------ATGCACGACTCACTAACCATTGCGTTGCTCCAGGCGCGAGAAGCGGCGATGAGTTATTTTCGCCCAATCGTTAAACGGCATAATTTGACTGAGCAACAGTGGCGCATCGTGCGTATTCTGGCGGAAAGCCCATCAATGGATTTTCACGATCTGGCGTATCGCGCCTGCATTTTG	---------------------------MHDSLTIALLQAREAAMSYFRPIVKRHNLTEQQWRIVRVLAEHPSMDFHDLAFRTCILRPSLTGILTRMERDGLVLRLKPVNDQRKLYVSLTKEGNALYEHAQAQVEEAYQQIEAEYTPKKMKQLTALLEEFIALGNRHNAAR---DEEE-------------
ENA|RWS67045|RWS67045.1	Enterobacter cloacae homoprotocatechuate degradation operon regulator HpaR	---------------------------------------------------------------------------------ATGCATGATTCATTAACCATTGCCTTGTTGCAGGCGCGTGAAGCGGCGATGGCCTACTTTCGACCGATCGTCAAACGACACAATCTCACCGAACAGCAGTGGCGGATCGTGCGTATCCTCGCCGAACGTCCGTCGATGGACTTTCACGATCTGGCTTTTCGCGCCTGTATTCTG	---------------------------MHDSLTIALLQAREAAMSYFRPIVKRHNLTEQQWRIVRVLAEHPSMDFHDLAFRTCILRPSLTGILTRMERDGLVLRLKPLNDQRKLYVSLTKEGNALYEHAQAQVEEAYQQIEAEYTPEKMKQLTALLEEFIELGNRHNAAR---EEEE-------------
ENA|RAZ00641|RAZ00641.1	Enterobacter cloacae homoprotocatechuate degradation operon regulator HpaR	---------------------------------------------------------------------------------ATGCACGACTCTCTAACCATTGCGTTGCTCCAGGCGCGAGAAGCGGCGATGAGTTATTTTCGCCCAATCGTTAAACGGCATAATTTGACTGAGCAACAGTGGCGCATCGTGCGTATTCTGGCGGAAAGCCCATCAATGGATTTTCACGATCTGGCGTATCGTGCCTGCATTTTG	---------------------------MHDSLTIALLQAREAAMSYFRPIVKRHNLTEQQWRIVRVLAEHPSMDFHDLAFRTCILRPSLTGILTRMERDGLVLRLKPVNDQRKLYVSLTKEGNALYEHAQAQVEEAYQQIEAEYTPEKMKQLTALLEEFIELGNRHNAAR---DEEE-------------
ENA|SEP25586|SEP25586.1	Enterobacter sp. NFIX58 homoprotocatechuate degradation operon regulator, HpaR	---------------------------------------------------------------------------------ATGCATGATTCGTTAACTATCGCGCTGCTGCAGGCGCGGGAAGCGGCGATGGCCCACTTTCGGCCCATTGTTAAACGCCATAATCTTACCGAGCAGCAGTGGCGTATCGTGCGGATCCTCGCCGAAAATCCGTCGATGGATTTTCACGACCTGGCCTTTCGCGCCTGTATTTTA	---------------------------MHDSLTIALLQAREAAMSYFRPIVKRHNLTEQQWRIVRVLAEHPSMDFHDLAFRTCILRPSLTGILTRMERDGLVLRLKPVNDQRKLYVSLTKEGNALYEHAQAQVEEAYQQIEAEYTPEKMKQLTALLEEFIELGNRHNAAR---DEEE-------------
ENA|SAA71640|SAA71640.1	Enterobacter roggenkampii MarR family transcriptional regulator	---------------------------------------------------------------------------------ATGCACGACTCTCTAACCATTGCGTTGCTCCAGGCGCGAGAAGCGGCGATGAGTTATTTTCGCCCAATCGTTAAACGGCATAATTTGACTGAGCAACAGTGGCGCATCGTGCGTATTCTGGCGGAAAGCCCATCAATGGATTTTCACGATCTGGCGTATCGCGCCTGCATTTTG	---------------------------MHDSLTIALLQAREAAMSYFRPIVKRHNLTEQQWRIVRVLAEHPSMDFHDLAFRTCILRPSLTGILTRMERDGLVLRLKPVNDQRKLYVSLTKEGNALYEHAQAQVEEAYQQIEAEYTPEKMKQLTALLEEFIELGNRHNAAR---DEEE-------------
ENA|POT98815|POT98815.1	Enterobacter cloacae complex sp. ECNIH14 homoprotocatechuate degradation operon regulator HpaR	---------------------------------------------------------------------------------ATGCACGACTCACTAACCATTGCGTTGCTCCAGGCGCGAGAAGCGGCGATGAGTTATTTTCGCCCAATCGTTAAACGGCATAATTTGACTGAGCAACAGTGGCGCATCGTGCGTATTCTGGCGGAAAGCCCATCAATGGATTTTCACGATCTGGCGTATCGCGCCTGCATTTTG	---------------------------MHDSLTIALLQAREAAMSYFRPIVKRHNLTEQQWRIVRVLAEHPSMDFHDLAFRTCILRPSLTGILTRMERDGLVLRLKPLNDQRKLYVSLTKEGNALYEHAQAQVEEAYQQIEAEYTPEKMKQLTALLEEFIELGNRHNAAR---EEEE-------------
ENA|RCL27235|RCL27235.1	Enterobacter sp. GER_MD16_1505_Eko_090 homoprotocatechuate degradation operon regulator HpaR	---------------------------------------------------------------------------------ATGCATGATTCATTAACCATTGCCTTGTTGCAGGCGCGTGAAGCGGCGATGGCCTACTTTCGACCGATCGTCAAACGGCACAATCTCACCGAACAGCAGTGGCGGATCGTGCGAATTCTCGCCGAACGTCCGTCGATGGACTTTCACGATCTGGCCTTTCGCGCCTGTATCCTG	---------------------------MHDSLTIALLQAREAAMSYFRPIVKRHNLTEQQWRIVRVLAEHPSMDFHDLAFRTCILRPSLTGILTRMERDGLVLRLKPLNDQRKLYVSLTKEGNALYEHAQAQVEEAYQQIEAEYTPEKMKQLTALLEEFIELGNRHNAAR---EEEE-------------
ENA|BCL41149|BCL41149.1	Enterobacter roggenkampii homoprotocatechuate degradation operon regulator, HpaR	---------------------------------------------------------------------------------ATGCATGATTCATTAACCATTGCCTTGTTGCAGGCGCGTGAAGCGGCGATGGCCTACTTTCGACCGATCGTCAAACGGCACAATCTCACCGAACAGCAGTGGCGGATCGTGCGAATTCTCGCCGAACGTCCGTCGATGGACTTTCACGATCTGGCCTTTCGCGCCTGTATCCTG	---------------------------MHDSLTIALLQAREAAMSYFRPIVKRHNLTEQQWRIVRVLAEHPSMDFHDLAFRTCILRPSLTGILTRMERDGLVLRLKPLNDQRKLYVSLTKEGNALYEHAQAQVEEAYQQIEAEYTPEKMKQLTALLEEFIELGNRHNAAR---EEEE-------------
ENA|KLQ06051|KLQ06051.1	Enterobacter asburiae homoprotocatechuate degradative operon repressor	---------------------------------------------------------------------------------ATGCATGATTCATTAACCATTGCCTTGTTGCAGGCGCGTGAAGCGGCGATGGCCTACTTTCGACCGATCGTCAAACGGCACAATCTCACCGAACAGCAGTGGCGGATCGTGCGAATTCTCGCCGAACGTCCGTCGATGGATTTTCACGATCTGGCCTTTCGCGCCTGTATCCTG	---------------------------MHDSLTIALLQAREAAMSYFRPIVKRHNLTEQQWRIVRVLAEHPSMDFHDLAFRTCILRPSLTGILTRMERDGLVLRLKPLNDQRKLYVSLTKEGNALYEHAQAQVEEAYQQIEAEYTPEKMKQLTALLEEFIELGNRHNAAR---EEEE-------------
ENA|KZQ22167|KZQ22167.1	Enterobacter roggenkampii transcriptional regulator	---------------------------------------------------------------------------------ATGCATGATTCATTAACCATTGCCTTGTTGCAGGCGCGTGAAGCGGCGATGGCCTACTTTCGACCGATCGTCAAACGGCACAATCTCACCGAACAGCAGTGGCGGATCGTGCGAATTCTCGCCGAACGTCCGTCGATGGACTTTCACGATCTGGCCTTTCGCGCCTGTATCCTG	---------------------------MHDSLTIALLQAREAAMSYFRPIVKRHNLTEQQWRIVRVLAEHPSMDFHDLAFRTCILRPSLTGILTRMERDGLVLRLKPLNDQRKLYVSLTKEGNALYEHAQAQVEEAYQQIEAEYTPEKMKQLTALLEEFIELGNRHNAAR---EEEE-------------
ENA|QLV13779|QLV13779.1	Enterobacter roggenkampii homoprotocatechuate degradation operon regulator HpaR	---------------------------------------------------------------------------------ATGCACGACTCACTAACCATTGCGTTGCTCCAGGCGCGAGAAGCGGCGATGAGTTATTTTCGCCCAATCGTTAAACGGCATAATTTGACTGAGCAACAGTGGCGCATCGTGCGTATTCTGGCGGAAAGCCCATCAATGGATTTTCACGATCTGGCGTATCGCGCCTGCATTTTG	---------------------------MHDSLTIALLQAREAAMSYFRPIVKRHNLTEQQWRIVRVLAEHPSMDFHDLAFRTCILRPSLTGILTRMERDGLVLRLKPLNDQRKLYVSLTKEGNALYEHAQAQVEEAYQQIEAEYTPEKMKQLTALLEEFIELGNRHNAAR---EEEE-------------
ENA|SAE64350|SAE64350.1	Enterobacter roggenkampii MarR family transcriptional regulator	---------------------------------------------------------------------------------ATGCACGACTCTCTAACCATTGCGTTGCTCCAGGCGCGAGAAGCGGCGATGAGTTATTTTCGCCCAATCGTTAAACGGCATAATTTGACTGAGCAACAGTGGCGCATCGTGCGTATTCTGGCGGAAAGCCCATCAATGGATTTTCACGATCTGGCGTATCGTGCCTGCATTTTG	---------------------------MHDSLTIALLQAREAAMSYFRPIVKRHNLTEQQWRIVRVLAEHPSMDFHDLAFRTCILRPSLTGILTRMERDGLVLRLKPLNDQRKLYVSLTKEGNALYEHAQAQVEEAYQQIEAEYTPEKMKQLTALLEEFIELGNRHNAAR---EEEE-------------
ENA|QED70973|QED70973.1	Escherichia coli homoprotocatechuate degradation operon regulator HpaR	---------------------------------------------------------------------------------ATGCACGACTCACTAACCATTGCGTTGCTCCAGGCGCGAGAAGCGGCGATGAGTTATTTTCGCCCAATCGTTAAACGGCATAATTTGACTGAGCAACAGTGGCGCATCGTGCGTATTCTGGCGGAAAGCCCATCAATGGATTTTCACGATCTGGCGTATCGCGCCTGCATTTTG	---------------------------MHDSLTIALLRAREAAMSYFRPIVKRHNLTEQQWRIVRILAESPSMDFHDLAYRACILRPSLTGILTRMERDGLVLRLKPINDQRKLYISLTKEGQALYNRAQTQIEEAYRQIEAQFTAEKMQQLTHLLEEFIALGNSRQEDIPGDNEM--------------
ENA|TEZ03820|TEZ03820.1	Escherichia coli homoprotocatechuate degradation operon regulator, HpaR	---------------------------------------------------------------------------------ATGCACGACTCACTAACCATTGCGTTGCTCCAGGCGCGAGAAGCGGCGATGAGTTATTTTCGCCCAATCGTTAAACGGCATAATTTGACTGAGCAACAGTGGCGCATCGTGCGTATTCTGGCGGAAAGCCCATCAATGGATTTTCACGATCTGGCGTATCGCGCCTGCATTTTG	---------------------------MHDSLTIALLQAREAAMSYFRPIVKRHNLTEQQWRIVRILAESPSMDFHDLAYRACILRPSLTGILTRMERDGLVLRLKPINDQRKLYISLTKEGQVLYNRAQTQIEEAYRQIEAQFTAEKMQQLTHLLEEFIALGNSRQEDIPGDNEM--------------
ENA|TEY98847|TEY98847.1	Escherichia coli homoprotocatechuate degradation operon regulator, HpaR	---------------------------------------------------------------------------------ATGCACGACTCTCTAACCATTGCGTTGCTCCAGGCGCGAGAAGCGGCGATGAGTTATTTTCGCCCAATCGTTAAACGGCATAATTTGACTGAGCAACAGTGGCGCATCGTGCGTATTCTGGCGGAAAGCCCATCAATGGATTTTCACGATCTGGCGTATCGCGCCTGCATTTTG	---------------------------MHDSLTIALLQAREAAMSYFRPIVKRHNLTEQQWRIVRILAESPSMDFHDLAYRACILRPSLTGILTRMERDGLVLRLKPINDQRKLYISLTKEGQGLYNRAQTQIEEAYRQIEAQFTAEKMQQLTHLLEEFIALGNSRQEAIPGDNEM--------------
ENA|TIX48179|TIX48179.1	Mesorhizobium sp. homoprotocatechuate degradation operon regulator HpaR	---------------------------------------------------------------------------------ATGCACGACTCACTAACCATTGCGTTGCTCCAGGCGCGAGAAGCGGCGATGAGTTATTTTCGCCCAATCGTTAAACGGCATAATTTGACTGAGCAACAGTGGCGCATCGTGCGTATTCTGGCGGAAAGCCCATCAATGGATTTTCACGATCTGGCGTATCGCGCCTGCATTTTG	---------------------------MHDSLTIALLQAREAAMSYFRPIVKRHNLTEQQWRIVRVLAEHPSMDFHDLAFRTCILRPSLTGILTRMERDGLVLRLKPMNDQRKLYVSLTKEGNALYEHAQAQVEEAYQQIEAEYTPEKMKQLTGLLEEFIELGNRHNAAR---EEEN-------------
ENA|QLR41704|QLR41704.1	Enterobacter sp. RHBSTW-00994 homoprotocatechuate degradation operon regulator HpaR	---------------------------------------------------------------------------------ATGCATGATTCATTAACCATTGCCTTGTTGCAGGCGCGTGAAGCGGCGATGGCCTACTTTCGACCGATCGTTAAACGACACAATCTCACCGAACAGCAGTGGCGGATCGTGCGGATCCTCGCCGAACGTCCGTCGATGGACTTTCACGATCTGGCTTTTCGCGCCTGTATCCTG	---------------------------MHDSLTIALLQAREAAMSYFRPIVKRHNLTEQQWRIVRVLAESPSMDFHDLAFRTCILRPSLTGILTRMERDGLVLRLKPVNDQRKLYVSLTQEGNALYQHAQAQVEEAYQQIEAEYTPEKMKQLTALLEEFIALGNRHIAER---GGQN-------------
ENA|ASD57617|ASD57617.1	Enterobacter cloacae complex sp. ECNIH7 homoprotocatechuate degradation operon regulator, HpaR	---------------------------------------------------------------------------------ATGCATGATTCATTAACCATTGCCTTGTTGCAGGCGCGTGAAGCGGCGATGGCCTACTTTCGACCGATCGTCAAACGGCACAATCTCACCGAACAGCAGTGGCGGATCGTGCGAATTCTCGCCGAACGTCCGTCGATGGACTTTCACGATCTGGCCTTTCGCGCCTGTATCCTG	---------------------------MHDSLTIALLQAREAAMSYFRPIVKRHNLTEQQWRIVRVLAEHPSMDFHDLAFRTCILRPSLTGILTRMERDGLVLRLKPVNDQRKLYVSLTKEGNALYEHAQAQVEEAYQQIEAEYTPEKMKQLTALLEEFIELGNRHNAAR---EEVN-------------
ENA|POV42311|POV42311.1	Enterobacter cloacae complex sp. ECNIH11 homoprotocatechuate degradation operon regulator HpaR	---------------------------------------------------------------------------------ATGCATGACTCATTAACCATCGCGCTGCTGCAGGCGCGGGAAGCGGCGATGTCGTACTTCCGCCCGATCGTGAAGCGCCATAACCTGACCGAGCAGCAGTGGCGCATTGTGCGCGTGCTGGCTGAACATCCGTCGATGGATTTTCACGATCTGGCGTTTCGCACCTGCATCCTG	--------------------MMLRGKAMHDSLTIALLQAREAAMSYFRPIVKRHNLTEQQWRIVRVLAEHPSMDFHDLAFRTCILRPSLTGILTRMERDGLVLRLKPVNDQRKLYVSLTKEGNALYEHAQAQVEEAYQQIEAEYTPEKMKQLTALLEEFIELGNRHNAAR---EEVH-------------
ENA|AVH17362|AVH17362.1	Lelliottia nimipressuralis homoprotocatechuate degradation operon regulator HpaR	---------------------------------------------------------------------------------ATGCACGACTCACTAACCATTGCGTTGCTCCAGGCGCGAGAAGCGGCGATGAGTTATTTTCGCCCAATCGTTAAACGGCATAATTTGACTGAGCAACAGTGGCGCATCGTGCGTATTCTGGCGGAAAGCCCATCAATGGATTTTCACGATCTGGCGTATCGCGCCTGCATTTTG	---------------------------MHDSLTIALLQAREAAMSYFRPIVKRHNLTEQQWRIVRVLAEHPSMDFHDLAFRTCILRPSLTGILTRMERDGLVLRLKPLNDQRKLYVSLTKEGNALYEHAQAQVEEAYQQIEAEYTPEKMKQLTALLEEFIELGNRHNAAR---DEEN-------------
ENA|EDU63580|EDU63580.1	Escherichia coli 53638 homoprotocatechuate degradation operon regulator, HpaR	---------------------------------------------------------------------------------ATGCACGACTCACTAACCATTGCGTTGCTCCAGGCGCGAGAAGCGGCGATGAGTTATTTTCGCCCAATCGTTAAACGGCATAATTTGACTGAGCAACAGTGGCGCATCGTGCGTATTCTGGCGGAAAGCCCATCAATGGATTTTCACGATCTGGCGTATCGCGCCTGCATTTTG	---------------------------MHDSLTIALLQAREAAMSYFRPIVKRHNLTEQQWRIVRILAESPSMDFHDLAYRACILRPSLTGILTRMERDGLVLRLKPINDQRKLYISLTKEGQALYNRAQTQIEEAYRQIEAQFTAEKMQLLTHLLEEFIALGNSRQEDIPGDNEA--------------
ENA|EFY9877702|EFY9877702.1	Shigella dysenteriae homoprotocatechuate degradation operon regulator HpaR	---------------------------------------------------------------------------------ATGCACGACTCTCTAACCATTGCGTTGCTCCAGGCGCGAGAAGCGGCGATGAGTTATTTTCGCCCAATCGTTAAACGGCATAATTTGACTGAGCAACAGTGGCGCATCGTGCGTATTCTGGCGGAAAGCCCATCAATGGATTTTCACGATCTGGCGTATCGCGCCTGCATTTTG	---------------------------MHDSLTIALLQAREAAMSYFRPIVKRHNLTEQQWRIVRILAESPSMDFHDLAYRACILRPSLTGILTRMERDGLVLRLKPINDQRKLYISLTKEGQALYNRAQTQIEEAYRQIEAQFTAEKMQLLTHLLEEFIALGNSRQEDIPGDNEA--------------
ENA|EOV72859|EOV72859.1	Escherichia coli KTE73 homoprotocatechuate degradative operon repressor	---------------------------------------------------------------------------------ATGCACGACTCACTAACCATTGCGTTGCTCCAGGCGCGAGAAGCGGCGATGAGTTATTTTCGCCCAATCGTTAAACGGCATAATTTGACTGAGCAACAGTGGCGCATCGTGCGTATTCTGGCGGAAAGCCCATCAATGGATTTTCACGATCTGGCGTATCGCGCCTGCATTTTG	---------------------------MHDSLTIALLQAREAAMSYFRPIVKRHNLTEQQWRIVRILAESPSMDFHDLAYRACILRPSLTGILTRMERDGLVLRLKPINDQRKLYISLTKEGQALYNRAQTQIEEAYRQIEAQFTAEKMQLLTHLLEEFIALGNSRQEDIPGDNEA--------------
ENA|ELF12808|ELF12808.1	Escherichia coli KTE119 homoprotocatechuate degradative operon repressor	---------------------------------------------------------------------------------ATGCACGACTCACTAACCATTGCGTTGCTCCAGGCGCGAGAAGCGGCGATGAGTTATTTTCGCCCAATCGTTAAACGGCATAATTTGACTGAGCAACAGTGGCGCATCGTGCGTATTCTGGCGGAAAGCCCATCAATGGATTTTCACGATCTGGCGTATCGCGCCTGCATTTTG	---------------------------MHDSLTIALLQAREAAMSYFRPIVKRHNLTEQQWRIVRILAESPSMDFHDLAYRACILRPSLTGILTRMERDGLVLRLKPINDQRKLYISLTKEGQALYNRAQTQIEEAYRQIEAQFTAEKMQLLTHLLEEFIALGNSRQEDIPGDNEA--------------
ENA|ESP06201|ESP06201.1	Escherichia coli HVH 36 (4-5675286) homoprotocatechuate degradative operon repressor	---------------------------------------------------------------------------------ATGCACGACTCTCTAACCATTGCGTTGCTCCAGGCGCGAGAAGCGGCGATGAGTTATTTTCGCCCAATCGTTAAACGGCATAATTTGACTGAGCAACAGTGGCGCATCGTGCGTATTCTGGCGGAAAGCCCATCAATGGATTTTCACGATCTGGCGTATCGCGCCTGCATTTTG	---------------------------MHDSLTIALLQAREAAMSYFRPIVKRHNLTEQQWRIVRILAESPSMDFHDLAYRACILRPSLTGILTRMERDGLVLRLKPINDQRKLYISLTKEGQALYNRAQTQIEEAYRQIEAQFTAEKMQLLTHLLEEFIALGNSRQEDIPGDNEA--------------
ENA|ENB04992|ENB04992.1	Escherichia coli 2875150 homoprotocatechuate degradation operon regulator, HpaR	---------------------------------------------------------------------------------ATGCACGACTCTCTAACCATTGCGTTGCTCCAGGCGCGAGAAGCGGCGATGAGTTATTTTCGCCCAATCGTTAAACGGCATAATTTGACTGAGCAACAGTGGCGCATCGTGCGTATTCTGGCGGAAAGCCCATCAATGGATTTTCACGATCTGGCGTATCGCGCCTGCATTTTG	---------------------------MHDSLTIALLQAREAAMSYFRPIVKRHNLTEQQWRIVRILAESPSMDFHDLAYRACILRPSLTGILTRMERDGLVLRLKPINDQRKLYISLTKEGQALYNRAQTQIEEAYRQIEAQFTAEKMQLLTHLLEEFIALGNSRQEDIPGDNEA--------------
ENA|EFC3525511|EFC3525511.1	Escherichia coli homoprotocatechuate degradation operon regulator HpaR	---------------------------------------------------------------------------------ATGCACGACTCTCTAACCATTGCGTTGCTCCAGGCGCGAGAAGCGGCGATGAGTTATTTTCGCCCAATCGTTAAACGGCATAATTTGACTGAGCAACAGTGGCGCATCGTGCGTATTCTGGCGGAAAGCCCATCAATGGATTTTCACGATCTGGCGTATCGTGCCTGCATTTTG	---------------------------MHDSLTIALLQAREAAMSYFRPIVKRHNLTEQQWRIVRILAESPSMDFHDLAYRACILRPSLTGILTRMERDGLVLRLKPINDQRKLYISLTKEGQALYNRAQTQIEEAYRQIEAQFTAEKMQLLTHLLEEFIALGNSRQEDIPGDNEA--------------
ENA|EFE5123655|EFE5123655.1	Escherichia coli homoprotocatechuate degradation operon regulator HpaR	---------------------------------------------------------------------------------ATGCACGACTCACTAACCATTGCGTTGCTCCAGGCGCGAGAAGCGGCGATGAGTTATTTTCGCCCAATCGTTAAACGGCATAATTTGACAGAGCAACAGTGGCGCATCGTGCGTATTCTGGCGGAAAGCCCATCAATGGATTTTCACGATCTGGCGTATCGCGCCTGCATTTTG	---------------------------MHDSLTIALLQAREAAMSYFRPIVKRHNLTEQQWRIVRILAESPSMDFHDLAYRACILRPSLTGILTRMERDGLVLRLKPINDQRKLYISLTKEGQALYNRAQTQIEEAYRQIEAQFTAEKMQLLTHLLEEFIALGNSRQEDIPGDNEA--------------
ENA|EFH0365512|EFH0365512.1	Escherichia coli homoprotocatechuate degradation operon regulator HpaR	---------------------------------------------------------------------------------ATGCATGATTCTTTAACTATCGCCCTGTTGCAGGCGCGGGAAGCGGCAATGTCCTACTTCCGACCGATTGTGAAGCGGCATAATCTGACCGAGCAGCAGTGGCGCATTGTGCGAGTGCTGGCTGAACATCCCTCGATGGATTTTCACGATCTGGCGTTTCGGACCTGCATATTG	---------------------------MHDSLTIALLQAREAAMSYFRPIVKRHNLTEQQWRIVRILAESPSMDFHDLAYRACILRPSLTGILTRMERDGLVLRLKPINDQRKLYISLTKEGQALYNRAQTQIEEAYRQIEAQFTAEKMQLLTHLLEEFIALGNSRQEDIPGDNEA--------------
ENA|EFH6648497|EFH6648497.1	Escherichia coli homoprotocatechuate degradation operon regulator HpaR	---------------------------------------------------------------------------------ATGCACGACTCACTAACCATTGCGTTGCTCCAGGCGCGAGAAGCGGCGATGAGTTATTTTCGCCCAATCGTTAAACGGCATAATTTGACTGAGCAACAGTGGCGCATCGTGCGTATTCTGGCGGAAAGCCCATCAATGGATTTTCACGATCTGGCTTATCGCGCCTGCATTTTG	---------------------------MHDSLTIALLQAREAAMSYFRPIVKRHNLTEQQWRIVRILAESPSMDFHDLAYRACILRPSLTGILTRMERDGLVLRLKPINDQRKLYISLTKEGQALYNRAQTQIEEAYRQIEAQFTAEKMQLLTHLLEEFIALGNSRQEDIPGDNEA--------------
ENA|GCQ24414|GCQ24414.1	Escherichia coli homoprotocatechuate degradative operon repressor	---------------------------------------------------------------------------------ATGCATGATTCGTTAACTATCGCGCTGCTGCAGGCGCGGGAAGCGGCGATGGCCCACTTTCGGCCCATCGTTAAACGCCACAATCTGACCGAGCAGCAGTGGCGTATCGTGCGCATCCTCGCCGAAAATCCGTCGATGGATTTTCACGATCTGGCCTTTCGCGCCTGTATTTTA	---------------------------MHDSLTIALLQAREAAMSYFRPIVKRHNLTEQQWRIVRILAESPSMDFHDLAYRACILRPSLTGILTRMERDGLVLRLKPINDQRKLYISLTKEGQALYNRAQTQIEEAYRQIEAQFTAEKMQLLTHLLEEFIALGNSRQEDIPGDNEA--------------
ENA|HBB1574585|HBB1574585.1	Escherichia coli homoprotocatechuate degradation operon regulator HpaR	---------------------------------------------------------------------------------ATGCATGATTCATTAACCATTGCCTTGTTGCAGGCGCGTGAAGCGGCGATGGCCTACTTTCGACCGATCGTCAAACGACACAATCTCACCGAACAGCAGTGGCGGATCGTGCGAATTCTCGCCGAACGTCCATCGATGGACTTTCACGATCTGGCCTTTCGCGCCTGTATCCTG	---------------------------MHDSLTIALLQAREAAMSYFRPIVKRHNLTEQQWRIVRILAESPSMDFHDLAYRACILRPSLTGILTRMERDGLVLRLKPINDQRKLYISLTKEGQALYNRAQTQIEEAYRQIEAQFTAEKMQLLTHLLEEFIALGNSRQEDIPGDNEA--------------
ENA|KPO14483|KPO14483.1	Escherichia coli homoprotocatechuate degradative operon repressor	---------------------------------------------------------------------------------ATGCATGATTCATTAACCATTGCCTTGTTGCAGGCGCGTGAGGCGGCGATGGCCTACTTTCGGCCGATCGTCAAACGGCACAATCTCACCGAACAGCAGTGGCGGATCGTGCGAATTCTCGCCGAACGTCCGTCGATGGATTTTCACGATCTGGCCTTTCGCGCCTGCATCCTG	---------------------------MHDSLTIALLQAREAAMSYFRPIVKRHNLTEQQWRIVRILAESPSMDFHDLAYRACILRPSLTGILTRMERDGLVLRLKPINDQRKLYISLTKEGQALYNRAQTQIEEAYRQIEAQFTAEKMQLLTHLLEEFIALGNSRQEDIPGDNEA--------------
ENA|MBE1042178|MBE1042178.1	Escherichia coli homoprotocatechuate degradation operon regulator HpaR	---------------------------------------------------------------------------------ATGCATGATTCATTAACCATTGCCTTGTTGCAGGCGCGTGAAGCGGCGATGGCCTACTTTCGACCGATCGTCAAACGGCACAATCTCACCGAACAGCAGTGGCGGATCGTGCGAATTCTCGCCGAACGTCCGTCGATGGACTTTCACGATCTGGCCTTTCGCGCCTGTATCCTG	---------------------------MHDSLTIALLQAREAAMSYFRPIVKRHNLTEQQWRIVRILAESPSMDFHDLAYRACILRPSLTGILTRMERDGLVLRLKPINDQRKLYISLTKEGQALYNRAQTQIEEAYRQIEAQFTAEKMQLLTHLLEEFIALGNSRQEDIPGDNEA--------------
ENA|MWK97172|MWK97172.1	Escherichia coli homoprotocatechuate degradation operon regulator HpaR	---------------------------------------------------------------------------------ATGCATGATTCATTAACCATTGCCTTGTTGCAGGCGCGTGAAGCGGCGATGGCCTACTTTCGACCGATCGTCAAACGGCACAATCTCACCGAACAGCAGTGGCGGATCGTGCGAATTCTCGCCGAACGTCCGTCGATGGACTTTCACGATCTGGCCTTTCGCGCCTGTATCCTG	---------------------------MHDSLTIALLQAREAAMSYFRPIVKRHNLTEQQWRIVRILAESPSMDFHDLAYRACILRPSLTGILTRMERDGLVLRLKPINDQRKLYISLTKEGQALYNRAQTQIEEAYRQIEAQFTAEKMQLLTHLLEEFIALGNSRQEDIPGDNEA--------------
ENA|MWR37678|MWR37678.1	Escherichia coli homoprotocatechuate degradation operon regulator HpaR	---------------------------------------------------------------------------------ATGCATGATTCATTAACCATTGCCTTGTTGCAGGCGCGTGAAGCGGCGATGGCCTACTTTCGACCGATCGTCAAACGGCACAATCTCACCGAACAGCAGTGGCGGATCGTGCGAATTCTCGCCGAACGTCCGTCGATGGACTTTCACGATCTGGCCTTTCGCGCCTGTATCCTG	---------------------------MHDSLTIALLQAREAAMSYFRPIVKRHNLTEQQWRIVRILAESPSMDFHDLAYRACILRPSLTGILTRMERDGLVLRLKPINDQRKLYISLTKEGQALYNRAQTQIEEAYRQIEAQFTAEKMQLLTHLLEEFIALGNSRQEDIPGDNEA--------------
ENA|MWU31346|MWU31346.1	Escherichia coli homoprotocatechuate degradation operon regulator HpaR	---------------------------------------------------------------------------------ATGCATGATTCATTAACCATTGCCTTGTTGCAGGCGCGTGAAGCGGCGATGGCCTACTTTCGACCGATCGTCAAACGGCACAATCTCACCGAACAGCAGTGGCGGATCGTGCGAATTCTCGCCGAACGTCCGTCGATGGACTTTCACGATCTGGCCTTTCGCGCCTGTATCCTG	---------------------------MHDSLTIALLQAREAAMSYFRPIVKRHNLTEQQWRIVRILAESPSMDFHDLAYRACILRPSLTGILTRMERDGLVLRLKPINDQRKLYISLTKEGQALYNRAQTQIEEAYRQIEAQFTAEKMQLLTHLLEEFIALGNSRQEDIPGDNEA--------------
ENA|SMZ47002|SMZ47002.1	Escherichia coli Homoprotocatechuate degradative operon repressor	---------------------------------------------------------------------------------ATGCATGATTCATTAACCATTGCCTTGTTGCAGGCGCGTGAAGCGGCGATGGCCTACTTTCGACCGATCGTCAAACGGCACAATCTCACCGAACAGCAGTGGCGGATCGTGCGAATTCTCGCCGAACGTCCGTCGATGGACTTTCACGATCTGGCCTTTCGCGCCTGTATCCTG	---------------------------MHDSLTIALLQAREAAMSYFRPIVKRHNLTEQQWRIVRILAESPSMDFHDLAYRACILRPSLTGILTRMERDGLVLRLKPINDQRKLYISLTKEGQALYNRAQTQIEEAYRQIEAQFTAEKMQLLTHLLEEFIALGNSRQEDIPGDNEA--------------
ENA|SQP82938|SQP82938.1	Escherichia coli 4-hydroxyphenylacetate degradative operon repressor	---------------------------------------------------------------------------------ATGCATGATTCATTAACCATTGCCTTGTTGCAGGCGCGTGAAGCGGCGATGGCCTACTTTCGACCGATCGTCAAACGGCACAATCTCACCGAACAGCAGTGGCGGATCGTGCGAATTCTCGCCGAACGTCCGTCGATGGACTTTCACGATCTGGCCTTTCGCGCCTGTATCCTG	---------------------------MHDSLTIALLQAREAAMSYFRPIVKRHNLTEQQWRIVRILAESPSMDFHDLAYRACILRPSLTGILTRMERDGLVLRLKPINDQRKLYISLTKEGQALYNRAQTQIEEAYRQIEAQFTAEKMQLLTHLLEEFIALGNSRQEDIPGDNEA--------------
ENA|STN84626|STN84626.1	Escherichia coli 4-hydroxyphenylacetate degradative operon repressor	---------------------------------------------------------------------------------ATGCATGATTCATTAACCATTGCCTTGTTGCAGGCGCGTGAAGCGGCGATGGCCTACTTTCGACCGATCGTCAAACGACACAATCTCACCGAACAGCAGTGGCGGATCGTGCGAATTCTCGCCGAACGTCCATCGATGGACTTTCACGATCTGGCCTTTCGCGCCTGTATCCTG	---------------------------MHDSLTIALLQAREAAMSYFRPIVKRHNLTEQQWRIVRILAESPSMDFHDLAYRACILRPSLTGILTRMERDGLVLRLKPINDQRKLYISLTKEGQALYNRAQTQIEEAYRQIEAQFTAEKMQLLTHLLEEFIALGNSRQEDIPGDNEA--------------
ENA|TEW32226|TEW32226.1	Escherichia coli homoprotocatechuate degradation operon regulator HpaR	---------------------------------------------------------------------------------ATGCATGATTCATTAACCATTGCCTTGTTGCAGGCGCGTGAAGCGGCGATGGCCTACTTTCGACCGATCGTCAAACGGCACAATCTCACCGAACAGCAGTGGCGGATCGTGCGAATTCTCGCCGAACGTCCGTCGATGGACTTTCACGATCTGGCCTTTCGCGCCTGTATCCTG	---------------------------MHDSLTIALLQAREAAMSYFRPIVKRHNLTEQQWRIVRILAESPSMDFHDLAYRACILRPSLTGILTRMERDGLVLRLKPINDQRKLYISLTKEGQALYNRAQTQIEEAYRQIEAQFTAEKMQLLTHLLEEFIALGNSRQEDIPGDNEA--------------
ENA|TEZ47672|TEZ47672.1	Escherichia coli homoprotocatechuate degradation operon regulator, HpaR	---------------------------------------------------------------------------------ATGCATGATTCATTAACCATTGCCTTGTTGCAGGCGCGTGAAGCGGCGATGGCCTACTTTCGACCGATCGTCAAACGGCACAATCTCACCGAACAGCAGTGGCGGATCGTGCGAATTCTCGCCGAACGTCCGTCGATGGACTTTCACGATCTGGCCTTTCGCGCCTGTATCCTG	---------------------------MHDSLTIALLQAREAAMSYFRPIVKRHNLTEQQWRIVRILAESPSMDFHDLAYRACILRPSLTGILTRMERDGLVLRLKPINDQRKLYISLTKEGQALYNRAQTQIEEAYRQIEAQFTAEKMQLLTHLLEEFIALGNSRQEDIPGDNEA--------------
ENA|TEZ54958|TEZ54958.1	Escherichia coli homoprotocatechuate degradation operon regulator, HpaR	---------------------------------------------------------------------------------ATGCATGATTCATTAACCATTGCCTTGTTGCAGGCGCGTGAAGCGGCGATGGCCTACTTTCGACCGATCGTCAAACGGCACAATCTCACCGAACAGCAGTGGCGGATCGTGCGAATTCTCGCCGAACGTCCGTCGATGGACTTTCACGATCTGGCCTTTCGCGCCTGTATCCTG	---------------------------MHDSLTIALLQAREAAMSYFRPIVKRHNLTEQQWRIVRILAESPSMDFHDLAYRACILRPSLTGILTRMERDGLVLRLKPINDQRKLYISLTKEGQALYNRAQTQIEEAYRQIEAQFTAEKMQLLTHLLEEFIALGNSRQEDIPGDNEA--------------
ENA|TEZ65026|TEZ65026.1	Escherichia coli homoprotocatechuate degradation operon regulator, HpaR	---------------------------------------------------------------------------------ATGCATGATTCATTAACCATTGCCTTGTTGCAGGCGCGTGAAGCGGCGATGGCCTACTTTCGACCGATCGTCAAACGGCACAATCTCACCGAACAGCAGTGGCGGATCGTGCGAATTCTCGCCGAACGTCCGTCGATGGACTTTCACGATCTGGCCTTTCGCGCCTGTATCCTG	---------------------------MHDSLTIALLQAREAAMSYFRPIVKRHNLTEQQWRIVRILAESPSMDFHDLAYRACILRPSLTGILTRMERDGLVLRLKPINDQRKLYISLTKEGQALYNRAQTQIEEAYRQIEAQFTAEKMQLLTHLLEEFIALGNSRQEDIPGDNEA--------------
ENA|TEZ66921|TEZ66921.1	Escherichia coli homoprotocatechuate degradation operon regulator, HpaR	---------------------------------------------------------------------------------ATGCATGATTCGTTAACTATCGCGCTGCTGCAGGCGCGGGAAGCGGCGATGGCCCACTTTCGGCCCATCGTTAAACGCCACAATCTGACCGAGCAGCAGTGGCGTATCGTGCGCATCCTCGCCGAAAATCCGTCGATGGATTTTCACGATCTGGCCTTTCGCGCCTGTATTTTA	---------------------------MHDSLTIALLQAREAAMSYFRPIVKRHNLTEQQWRIVRILAESPSMDFHDLAYRACILRPSLTGILTRMERDGLVLRLKPINDQRKLYISLTKEGQALYNRAQTQIEEAYRQIEAQFTAEKMQLLTHLLEEFIALGNSRQEDIPGDNEA--------------
ENA|TEZ81267|TEZ81267.1	Escherichia coli homoprotocatechuate degradation operon regulator, HpaR	---------------------------------------------------------------------------------ATGCATGATTCGTTAACTATCGCGCTGCTGCAGGCGCGGGAAGCGGCGATGGCCCACTTTCGGCCCATCGTTAAACGCCACAATCTGACCGAGCAGCAGTGGCGTATCGTGCGCATCCTCGCCGAAAATCCGTCGATGGATTTTCACGATCTGGCCTTTCGCGCCTGTATTTTA	---------------------------MHDSLTIALLQAREAAMSYFRPIVKRHNLTEQQWRIVRILAESPSMDFHDLAYRACILRPSLTGILTRMERDGLVLRLKPINDQRKLYISLTKEGQALYNRAQTQIEEAYRQIEAQFTAEKMQLLTHLLEEFIALGNSRQEDIPGDNEA--------------
ENA|TFL75273|TFL75273.1	Escherichia coli homoprotocatechuate degradation operon regulator HpaR	---------------------------------------------------------------------------------ATGCATGATTCGTTAACTATCGCGCTGCTGCAGGCGCGGGAAGCGGCGATGGCCCACTTTCGGCCCATTGTTAAACGCCATAATCTTACCGAGCAGCAGTGGCGTATCGTGCGGATCCTCGCCGAAAATCCGTCGATGGATTTTCACGACCTGGCCTTTCGCGCCTGTATTTTA	---------------------------MHDSLTIALLQAREAAMSYFRPIVKRHNLTEQQWRIVRILAESPSMDFHDLAYRACILRPSLTGILTRMERDGLVLRLKPINDQRKLYISLTKEGQALYNRAQTQIEEAYRQIEAQFTAEKMQLLTHLLEEFIALGNSRQEDIPGDNEA--------------
ENA|TGJ48677|TGJ48677.1	Escherichia coli homoprotocatechuate degradation operon regulator HpaR	---------------------------------------------------------------------------------ATGCATGATTCATTAACCATTGCCTTGTTGCAGGCGCGTGAAGCGGCGATGGCCTACTTTCGACCGATCGTCAAACGGCACAATCTCACCGAACAGCAGTGGCGGATCGTGCGAATTCTCGCCGAACGTCCGTCGATGGACTTTCACGATCTGGCCTTTCGCGCCTGTATCCTG	---------------------------MHDSLTIALLQAREAAMSYFRPIVKRHNLTEQQWRIVRILAESPSMDFHDLAYRACILRPSLTGILTRMERDGLVLRLKPINDQRKLYISLTKEGQALYNRAQTQIEEAYRQIEAQFTAEKMQLLTHLLEEFIALGNSRQEDIPGDNEA--------------
ENA|TGJ56197|TGJ56197.1	Escherichia coli homoprotocatechuate degradation operon regulator HpaR	---------------------------------------------------------------------------------ATGCATGATTCATTAACCATTGCCTTGTTGCAGGCGCGTGAAGCGGCGATGGCCTACTTTCGACCGATCGTCAAACGACACAATCTCACCGAACAGCAGTGGCGGATCGTGCGAATTCTCGCCGAACGTCCATCGATCGACTTTCACGATCTGGCCTTTCGCGCCTGTATCCTG	---------------------------MHDSLTIALLQAREAAMSYFRPIVKRHNLTEQQWRIVRILAESPSMDFHDLAYRACILRPSLTGILTRMERDGLVLRLKPINDQRKLYISLTKEGQALYNRAQTQIEEAYRQIEAQFTAEKMQLLTHLLEEFIALGNSRQEDIPGDNEA--------------
ENA|TXQ34599|TXQ34599.1	Escherichia coli homoprotocatechuate degradation operon regulator HpaR	---------------------------------------------------------------------------------ATGCACGATTCTTTAACCATCGCCCTGATGCAGGCGCGGGAAGTGGCAATGACCTATTTTCGGCCGATCGTAAAGCAGCACAATCTGACGGAGCAGCAGTGGCGCATTGTCCGCGTGCTGGTCGATAACCCGTCGATGGATTTCCACGACCTGGCCGCCGCCACCTGTATTTTG	---------------------------MHDSLTIALLQAREAAMSYFRPIVKRHNLTEQQWRIVRILAESPSMDFHDLAYRACILRPSLTGILTRMERDGLVLRLKPINDQRKLYISLTKEGQALYNRAQTQIEEAYRQIEAQFTAEKMQLLTHLLEEFIALGNSRQEDIPGDNEA--------------
ENA|TCB92437|TCB92437.1	Enterobacter sp. WCHEs120002 homoprotocatechuate degradation operon regulator HpaR	---------------------------------------------------------------------------------ATGCATGATTCATTAACCATCGCCCTGCTTCAGGCGCGCGAAGCGGCAATGACCTATTTCCGCCCCATCGTTAAAAGCCACAATCTGACCGACCAGCAATGGCGCATTGTGCGAATCCTGGCCGATAGCCCCTCTATGGATTTTCACGAGCTGGCCTTTCGTACCTGTATTTTG	---------------------------MHDSLTIALLQAREAAMSYFRPIVKRHNLTEQQWRIVRVLAENPSMDFHDLAFRTCILRPSLTGILTRMERDGLVLRLKPVNDQRKLYVSLTKEGNTLYEHAQAQVEEAYQQIEAEYTPEKMKQLTTLLQEFIELGNRHNAAR---EEEN-------------
ENA|ESA87096|ESA87096.1	Escherichia coli 909945-2 homoprotocatechuate degradation operon regulator, HpaR	---------------------------------------------------------------------------------ATGCACGACTCACTAACCATTGCGTTGCTCCAGGCGCGAGAAGCGGCGATGAGTTATTTTCGCCCAATCGTTAAACGGCATAATTTGACTGAGCAACAGTGGCGCATCGTGCGTATTCTGGCGGAAAGCCCATCAATGGATTTTCACGATCTGGCGTATCGCGCCTGCATTTTG	---------VTINCFYINDFEFFRGKIMHDSLTIALLQAREAAMSYFRPIVKRHNLTEQQWRIVRILAESPSMDFHDLAYRACILRPSLTGILTRMERDGLVLRLKPINDQRKLYISLTKEGQALYNRAQTQIEEAYRQIEAQFTAEKMQLLTHLLEEFIALGNSRQEDIPGDNEQ--------------
ENA|TGF64869|TGF64869.1	Escherichia coli homoprotocatechuate degradation operon regulator HpaR	---------------------------------------------------------------------------------ATGCACGACTCACTAACCATTGCGTTGCTCCAGGCGCGAGAAGCGGCGATGAGTTATTTTCGCCCAATCGTTAAACGGCATAATTTGACTGAGCAACAGTGGCGCATCGTGCGTATTCTGGCGGAAAGCCCATCAATGGATTTTCACGATCTGGCGTATCGCGCCTGCATTTTG	---------VTINCFYINDFEFFRGKIMHDSLTIALLQAREAAMSYFRPIVKRHNLTEQQWRIVRILAESPSMDFHDLAYRACILRPSLTGILTRMERDGLVLRLKPINDQRKLYISLTKEGQALYNRAQTQIEEAYRQIEAQFTAEKMQLLTHLLEEFIALGNSRQEDIPGDNEQ--------------
ENA|TGF68645|TGF68645.1	Escherichia coli homoprotocatechuate degradation operon regulator HpaR	---------------------------------------------------------------------------------ATGCACGACTCACTAACCATTGCGTTGCTCCAGGCGCGAGAAGCGGCGATGAGTTATTTTCGCCCAATCGTTAAACGGCATAATTTGACTGAGCAACAGTGGCGCATCGTGCGTATTCTGGCGGAAAGCCCATCAATGGATTTTCACGATCTGGCGTATCGCGCCTGCATTTTG	---------VTINCFYINDFEFFRGKIMHDSLTIALLQAREAAMSYFRPIVKRHNLTEQQWRIVRILAESPSMDFHDLAYRACILRPSLTGILTRMERDGLVLRLKPINDQRKLYISLTKEGQALYNRAQTQIEEAYRQIEAQFTAEKMQLLTHLLEEFIALGNSRQEDIPGDNEQ--------------
ENA|RSK68076|RSK68076.1	Enterobacter huaxiensis homoprotocatechuate degradation operon regulator HpaR	---------------------------------------------------------------------------------ATGCATGATTCATTAACCATTGCCTTGTTGCAGGCGCGTGAAGCGGCGATGGCCTACTTTCGACCGATCGTCAAACGGCACAATCTCACCGAACAGCAGTGGCGGATCGTGCGAATTCTCGCCGAACGTCCGTCGATGGACTTTCACGATCTGGCCTTTCGCGCCTGTATCCTG	---------------------------MHDSLTIALLQAREAAMSYFRPIVKRHNLTEQQWRIVRVLAENPSMDFHDLAFRTCILRPSLTGILTRMERDGLVLRLKPVNDQRKLYVSLTKEGNTLYEHAQAQVEEAYQQIEAEYTPEKMKQLTALLEEFIELGNRHIAAR---EEEL-------------
ENA|QLU70367|QLU70367.1	Enterobacter cloacae homoprotocatechuate degradation operon regulator HpaR	---------------------------------------------------------------------------------ATGCATGATTCATTAACCATTGCCTTGTTGCAGGCGCGTGAAGCGGCGATGGCCTACTTTCGACCGATCGTCAAACGGCACAATCTCACCGAACAGCAGTGGCGGATCGTGCGAATTCTCGCCGAACGTCCGTCGATGGACTTTCACGATCTGGCCTTTCGCGCCTGTATCCTG	---------------------------MHDSLTIALLQAREAAMGYFRPIVKRHNLTEQQWRIVRVLAEHPSMDFHDLAFRTCILRPSLTGILTRMERDGLVLRLKPVNDQRKLYVSLTKEGNALYQRAQAQVEEAYQQIEAEYTPEKMKQLTALLEEFIELGNRHIAAR---DEAL-------------
ENA|QKZ96502|QKZ96502.1	Enterobacter cloacae homoprotocatechuate degradation operon regulator HpaR	---------------------------------------------------------------------------------ATGCATGATTCATTAACCATTGCCTTGTTGCAGGCGCGTGAAGCGGCGATGGCCTACTTTCGACCGATCGTCAAACGGCACAATCTCACCGAACAGCAGTGGCGGATCGTGCGAATTCTCGCCGAACGTCCGTCGATGGACTTTCACGATCTGGCCTTTCGCGCCTGTATCCTG	---------------------------MHDSLTIALLQAREAAMGYFRPIVKRHNLTEQQWRIVRVLAEHPSMDFHDLAFRTCILRPSLTGILTRMERDGLVLRLKPVNDQRKLYVSLTREGSALYQRAQAQVEEAYQQIEAEYTPEKMKQLTALLEEFIELGNRHIAAR---DEEL-------------
ENA|QLU90586|QLU90586.1	Enterobacter roggenkampii homoprotocatechuate degradation operon regulator HpaR	---------------------------------------------------------------------------------ATGCATGATTCATTAACCATTGCCTTGTTGCAGGCGCGTGAAGCGGCGATGGCCTACTTTCGACCGATCGTCAAACGACACAATCTCACCGAACAGCAGTGGCGGATCGTGCGAATTCTCGCCGAACGTCCGTCGATGGACTTTCACGATCTGGCCTTTCGCGCCTGTATCCTG	---------------------------MHDSLTIALLQAREAAMGYFRPIVKRHNLTEQQWRIVRVLAEHPSMDFHDLAFRTCILRPSLTGILTRMERDGLVLRLKPVNDQRKLYVSLTKEGNALYQRAQAQVEEAYQQIEAEYTPEKMKQLTALLEEFIELGNRHIAAR---DEAL-------------
ENA|EGK61616|EGK61616.1	Enterobacter hormaechei ATCC 49162 homoprotocatechuate degradative operon repressor	---------------------------------------------------------------------------------ATGCATGATTCATTAACCATTGCCTTGTTGCAGGCGCGTGAAGCGGCGATGGCCTACTTTCGACCGATCGTCAAACGGCACAATCTCACCGAACAGCAGTGGCGGATCGTGCGAATTCTCGCCGAACGTCCGTCGATGGACTTTCACGATCTGGCCTTTCGCGCCTGTATCCTG	---------------------------MHDSLTIALLQAREAAMGYFRPIVKRHNLTEQQWRIVRVLAEHPSMDFHDLAFRTCILRPSLTGILTRMERDGLVLRLKPVNDQRKLYVSLTKEGNALYQRAQAQVEEAYQQIEAEYTPEKMKQLTALLEEFIELGNRHIAAR---DEEL-------------
ENA|MBF1971119|MBF1971119.1	Enterobacter hormaechei homoprotocatechuate degradation operon regulator HpaR	---------------------------------------------------------------------------------ATGCATGATTCATTAACCATTGCCTTGTTGCAGGCGCGTGAGGCAGCGATGGCCTACTTTCGGCCGATCGTCAAACGGCACAATCTCACCGAGCAGCAGTGGCGGATCGTACGTATTCTTGCCGAACACCCGTCGATGGATTTTCACGATCTGGCCTTTCGCGCCTGTATCCTG	---------------------------MHDSLTIALLQAREAAMGYFRPIVKRHNLTEQQWRIVRVLAEHPSMDFHDLAFRTCILRPSLTGILTRMERDGLVLRLKPVNDQRKLYVSLTKEGNALYQRAQAQVEEAYQQIEAEYTPEKMKQLTALLEEFIELGNRHIAAR---DEEL-------------
ENA|PTX87072|PTX87072.1	Enterobacter cloacae homoprotocatechuate degradation operon regulator HpaR	---------------------------------------------------------------------------------ATGCATGATTCATTAACCATTGCCTTGTTGCAGGCGCGTGAAGCGGCGATGGCCTACTTTCGACCGATCGTCAAACGGCACAATCTCACCGAACAGCAGTGGCGGATCGTGCGAATTCTCGCCGAACGTCCGTCGATGGACTTTCACGATCTGGCCTTTCGCGCCTGTATCCTG	---------------------------MHDSLTIALLQAREAAMGYFRPIVKRHNLTEQQWRIVRVLAEHPSMDFHDLAFRTCILRPSLTGILTRMERDGLVLRLKPVNDQRKLYVSLTKEGNALYQRAQAQVEEAYQQIEAEYTPEKMKQLTALLEEFIELGNRHIAAR---DEEL-------------
ENA|RTN66601|RTN66601.1	Enterobacter hormaechei homoprotocatechuate degradation operon regulator HpaR	---------------------------------------------------------------------------------ATGCATGATTCATTAACCATTGCCTTGTTGCAGGCGCGTGAAGCGGCGATGGCCTACTTTCGACCGATCGTCAAACGGCACAATCTCACCGAACAGCAGTGGCGGATCGTGCGAATTCTCGCCGAACGTCCGTCGATGGACTTTCACGATCTGGCCTTTCGCGCCGGTATCCTG	---------------------------MHDSLTIALLQAREAAMGYFRPIVKRHNLTEQQWRIVRVLAEHPSMDFHDLAFRTCILRPSLTGILTRMERDGLVLRLKPVNDQRKLYVSLTKEGNALYQRAQAQVEEAYQQIEAEYTPEKMKQLTALLEEFIELGNRHIAAR---DEEL-------------
ENA|VAK82072|VAK82072.1	Enterobacter hormaechei MarR family transcriptional regulator	---------------------------------------------------------------------------------ATGCATGATTCATTAACCATTGCCTTGTTGCAGGCGCGTGAAGCGGCGATGGCCTACTTTCGACCGATCGTCAAACGACACAATCTCACCGAACAGCAGTGGCGGATCGTGCGAATTCTCGCCGAACGTCCGTCGATGGACTTTCACGATCTGGCCTTTCGCGCCTGTATCCTG	---------------------------MHDSLTIALLQAREAAMGYFRPIVKRHNLTEQQWRIVRVLAEHPSMDFHDLAFRTCILRPSLTGILTRMERDGLVLRLKPVNDQRKLYVSLTKEGNALYQRAQAQVEEAYQQIEAEYTPEKMKQLTALLEEFIELGNRHIAAR---DEEL-------------
ENA|AHE71914|AHE71914.1	Enterobacter ludwigii homoprotocatechuate degradative operon repressor	---------------------------------------------------------------------------------ATGCATGATTCATTAACCATTGCCTTGTTGCAGGCGCGTGAAGCGGCGATGGCCTACTTTCGACCGATCGTCAAACGGCACAATCTCACCGAACAGCAGTGGCGGATCGTGCGAATTCTCGCCGAACGTCCGTCGATGGACTTTCACGATCTGGCCTTTCGCGCCTGTATCCTG	---------------------------MHDSLTIALLQAREAAMSYFRPIVKRHNLTEQQWRIVRVLAEHPSMDFHDLAFRTCILRPSLTGILTRMERDGLVLRLKPVNDQRKLYVSLTKEGNRLYERAQAQVEEAYQQIEAEYTPAKMQQLTALLEEFIELGNRQITAR---EEEL-------------
ENA|PJG38861|PJG38861.1	Enterobacter cloacae homoprotocatechuate degradation operon regulator HpaR	---------------------------------------------------------------------------------ATGCATGATTCATTAACCATTGCCTTGTTGCAGGCGCGTGAAGCGGCGATGGCCTACTTTCGACCGATCGTCAAACGACACAATCTCACCGAACAGCAGTGGCGGATCGTGCGAATTCTCGCCGAACGTCCGTCGATGGACTTTCACGATCTGGCCTTTCGCGCCTGTATCCTG	---------------------------MHDSLTIALLQAREAAMGYFRPIVKRHNLTEQQWRIVRVLAEHPSMDFHDLAFRTCILRPSLTGILTRMERDGLVLRLKPVNDQRKLYVSLTKEGNALYQRAQAQVEEAYQQIEAEYTAEKMTQLTALLEEFIELGNRHIAAR---DEEL-------------
ENA|RSB30508|RSB30508.1	Enterobacter cloacae homoprotocatechuate degradation operon regulator HpaR	---------------------------------------------------------------------------------ATGCATGATTCTTTAACTATCGCCCTGTTGCAGGCGCGGGAAGCGGCGATGTCCTACTTCCGACCGATTGTGAAGCGGCATAATCTGACCGAGCAGCAGTGGCGCATTGTGCGAGTGCTGGCTGAACATCCCTCGATGGATTTTCACGATCTGGCGTTTCGGACCTGCATATTG	---------------------------MHDSLTIALLQAREAAMSYFRPIVKRHNLTEQQWRIVRVLAEHPSMDFHDLAFRTCILRPSLTGILTRMERDGLVLRLKPVNDQRKLYVSLTKEGNALYAHAQAQVEEAYQQIEAEYTPEKMKQLTALLEEFIELGNRHIAAR---DEEL-------------
ENA|AVP00865|AVP00865.1	Enterobacter cloacae complex sp. FDA-CDC-AR_0132 homoprotocatechuate degradation operon regulator HpaR	---------------------------------------------------------------------------------ATGCATGATTCATTAACCATCGCGCTGTTGCAGGCGCGTGAAGCGGCGATGGGCTACTTCCGCCCGATAGTGAAGCAGCATAATCTGACCGAGCAGCAGTGGCGTATCGTCCGCGTGCTGGCCGAGCATCCCTCCATGGATTTTCACGATCTGGCGTTTCGCACCTGCATTTTG	---------------------------MHDSLTIALLQAREAAMSYFRPIVKRHNLTEQQWRIVRVLAEHPSMDFHDLAFRTCILRPSLTGILTRMERDGLVLRLKPVNDQRKLYVSLTKEGNRLYERAQAQVEEAYQQIEAEYTPAKMQQLTALLEEFIELGNRHITAR---EEEL-------------
ENA|MBA7776493|MBA7776493.1	Enterobacter sp. RHBSTW-00318 homoprotocatechuate degradation operon regulator HpaR	---------------------------------------------------------------------------------ATGCATGACTCATTAACCATTGCGCTGCTGCAGGCGCGGGAAGCGGCGATGTCGTACTTCCGACCTATCGTGAAGCGCCATAACCTCACCGAGCAGCAGTGGCGCATCGTGCGCGTGCTGGCCGAAAATCCGTCGATGGATTTTCACGATCTGGCGTTCCGGACCTGTATTTTG	---------------------------MHDSLTIALLQAREAAMSYFRPIVKRHNLTEQQWRIVRVLAEHPSMDFHDLAFRTCILRPSLTGILTRMERDGLVLRLKPVNDQRKLYVSLTKEGNRLYERAQAQVEEAYQQIEAEYTPAKMQQLTALLEEFIELGNRHITAR---EEEL-------------
ENA|ATW90249|ATW90249.1	Enterobacter sp. CRENT-193 homoprotocatechuate degradation operon regulator HpaR	---------------------------------------------------------------------------------ATGCATGATTCGTTAACCATTGCGCTGTTGCAGGCGCGGGAAGCGGCGATGGGCCATTTCCGGCCAATCGTCAAACGCCATAATCTCACCGAGCAGCAGTGGCGTATTGTGCGCATCCTTGCCGAAAGCCCGTCGATGGATTTCCACGACCTCGCCTTCCGCGCCTGCATTCTG	---------------------------MHDSLTIALLQAREAAMGYFRPIVKRHNLTEQQWRIVRVLAEHPSMDFHDLAFRTCILRPSLTGILTRMERDGLVLRLKPVNDQRKLYVSLTKEGNALYQRAQAQVEEAYQQIEAEYTPEKMTQLTALLEEFIELGNRHIAAR---DEEL-------------
ENA|KJM68987|KJM68987.1	Enterobacter cloacae homoprotocatechuate degradative operon repressor	---------------------------------------------------------------------------------ATGCATGATTCGTTAACCATTGCGCTGTTGCAGGCGCGGGAAGCGGCGATGAGCCATTTCCGGCCGATCGTCAAACGGCATAATCTCACCGAGCAGCAGTGGCGTATTGTGCGCATCCTCGCGGAAAACCCGTCGATGGACTTTCACGATCTGGCGTTTCGCGCCTGTATTCTG	---------------------------MHDSLTIALLQAREAAMGYFRPIVKRHNLTEQQWRIVRVLAEHPSMDFHDLAFRTCILRPSLTGILTRMERDGLVLRLKPVNDQRKLYVSLTKEGNALYQRAQAQVEEAYQQIEAEYTPEKMTQLTALLEEFIELGNRHIAAR---DEEL-------------
ENA|RYA93539|RYA93539.1	Enterobacter cloacae complex sp. 743-2DZ2F-22B homoprotocatechuate degradation operon regulator HpaR	---------------------------------------------------------------------------------ATGCATGATTCGTTAACCATTGCGCTGTTGCAGGCGCGGGAAGCGGCGATGGGCCATTTCCGGCCGATCGTCAAACGCCATAATCTCACCGAGCAGCAGTGGCGTATTGTGCGCATCCTTGCCGAAAGCCCGTCGATGGATTTCCACGATCTCGCCTTCCGCGCCTGCATTCTG	---------------------------MHDSLTIALLQAREAAMGYFRPIVKRHNLTEQQWRIVRVLAEHPSMDFHDLAFRTCILRPSLTGILTRMERDGLVLRLKPVNDQRKLYVSLTKEGNALYQRAQAQVEEAYQQIEAEYTPEKMTQLTALLEEFIELGNRHIAAR---DEEL-------------
ENA|GFQ09186|GFQ09186.1	Enterobacter hormaechei homoprotocatechuate degradation operon regulator, HpaR	---------------------------------------------------------------------------------ATGCATGATTCATTAACCATTGCCTTGTTGCAGGCGCGTGAAGCGGCGATGGCCTACTTTCGACCGATCGTCAAACGGCACAATCTCACCGAACAGCAGTGGCGGATCGTGCGAATTCTCGCCGAACGTCCGTCGATGGACTTTCACGATCTGGCCTTTCGCGCCTGTATCCTG	---------------------------MHDSLTIALLQAREAAMGYFRPIVKRHNLTEQQWRIVRVLAEHPSMDFHDLAFRTCILRPSLTGILTRMERDGLVLRLKPVNDQRKLYVSLTKEGNALYQRAQAQVEEAYQQIEAEYTPEKMTQLTALLEEFIELGNRHIAAR---DEEL-------------
ENA|SAE15294|SAE15294.1	Enterobacter hormaechei MarR family transcriptional regulator	---------------------------------------------------------------------------------ATGCACGACTCACTAACCATTGCGTTGCTCCAGGCGCGAGAAGCGGCGATGAGTTATTTTCGCCCAATCGTTAAACGGCATAATTTGACTGAGCAACAGTGGCGCATCGTGCGTATTCTGGCGGAAAGCCCATCAATGGATTTTCACGATCTGGCGTATCGCGCCTGCATTTTG	---------------------------MHDSLTIALLQAREAAMGYFRPIVKRHNLTEQQWRIVRVLAEHPSMDFHDLAFRTCILRPSLTGILTRMERDGLVLRLKPVNDQRKLYVSLTKEGNALYQRAQAQVEEAYQQIEAEYTPEKMTQLTALLEEFIELGNRHIAAR---DEEL-------------
ENA|TFE11899|TFE11899.1	Enterobacter hormaechei homoprotocatechuate degradation operon regulator HpaR	---------------------------------------------------------------------------------ATGCACGACTCTCTAACCATTGCGTTGCTCCAGGCGCGAGAAGCGGCGATGAGTTATTTTCGCCCAATCGTTAAACGGCATAATTTGACTGAGCAACAGTGGCGCATCGTGCGTATTCTGGCGGAAAGCCCATCAATGGATTTTCACGATCTGGCGTATCGCGCCTGCATTTTG	---------------------------MHDSLTIALLQAREAAMGYFRPIVKRHNLTEQQWRIVRVLAEHPSMDFHDLAFRTCILRPSLTGILTRMERDGLVLRLKPVNDQRKLYVSLTKEGNALYQRAQAQVEEAYQQIEAEYTPEKMTQLTALLEEFIELGNRHIAAR---DEEL-------------
ENA|TYS12403|TYS12403.1	Enterobacter hormaechei homoprotocatechuate degradation operon regulator HpaR	---------------------------------------------------------------------------------ATGCACGACTCTCTAACCATTGCGTTGCTCCAGGCGCGAGAAGCGGCGATGAGTTATTTTCGCCCAATCGTTAAACGGCATAATTTGACTGAGCAACAGTGGCGCATCGTGCGTATTCTGGCGGAAAGCCCATCAATGGATTTTCACGATCTGGCGTATCGTGCCTGCATTTTG	---------------------------MHDSLTIALLQAREAAMGYFRPIVKRHNLTEQQWRIVRVLAEHPSMDFHDLAFRTCILRPSLTGILTRMERDGLVLRLKPVNDQRKLYVSLTKEGNALYQRAQAQVEEAYQQIEAEYTPEKMTQLTALLEEFIELGNRHIAAR---DEEL-------------
ENA|AEW71999|AEW71999.1	Enterobacter ludwigii Homoprotocatechuate degradative operon repressor	---------------------------------------------------------------------------------ATGCACGACTCTCTAACCATTGCGTTGCTCCAGGCGCGAGAAGCGGCGATGAGTTATTTTCGCCCAATCGTTAAACGGCATAATTTGACTGAGCAACAGTGGCGCATCGTGCGTATTCTGGCGGAAAGCCCATCAATGGATTTTCACGATCTGGCGTATCGCGCCTGCATTTTG	---------------------------MHDSLTIALLQAREAAMSYFRPIVKRHNLTEQQWRIVRVLAEHPSMDFHDLAFRTCILRPSLTGILTRMERDGLVLRLKPVNDQRKLYVSLTKEGNRLYERAQAQVEEAYQQIEAEYTPAKMQQLTALLEEFIELGNRHITAR---EEEL-------------
ENA|AKM85969|AKM85969.1	Enterobacter ludwigii homoprotocatechuate degradative operon repressor	---------------------------------------------------------------------------------ATGCACGACTCTCTAACCATTGCGTTGCTCCAGGCGCGAGAAGCGGCGATGAGTTATTTTCGCCCAATCGTTAAACGGCATAATTTGACTGAGCAACAGTGGCGCATCGTGCGTATTCTGGCGGAAAGCCCATCAATGGATTTTCACGATCTGGCGTATCGCGCATGCATTTTG	---------------------------MHDSLTIALLQAREAAMSYFRPIVKRHNLTEQQWRIVRVLAEHPSMDFHDLAFRTCILRPSLTGILTRMERDGLVLRLKPVNDQRKLYVSLTKEGNRLYERAQAQVEEAYQQIEAEYTPAKMQQLTALLEEFIELGNRHITAR---EEEL-------------
ENA|GER62962|GER62962.1	Enterobacter ludwigii homoprotocatechuate degradation operon regulator, HpaR	---------------------------------------------------------------------------------ATGCACGACTCTCTAACCATTGCGTTGCTCCAGGCGCGAGAAGCGGCGATGAGTTATTTTCGCCCAATCGTTAAACGGCATAATTTGACTGAGCAACAGTGGCGCATCGTGCGTATTCTGGCGGAAAGCCCATCAATGGATTTTCACGATCTGGCGTATCGCGCCTGCATTTTG	---------------------------MHDSLTIALLQAREAAMSYFRPIVKRHNLTEQQWRIVRVLAEHPSMDFHDLAFRTCILRPSLTGILTRMERDGLVLRLKPVNDQRKLYVSLTKEGNRLYERAQAQVEEAYQQIEAEYTPAKMQQLTALLEEFIELGNRHITAR---EEEL-------------
ENA|AFJ48454|AFJ48454.1	Shimwellia blattae DSM 4481 = NBRC 105725 homoprotocatechuate degradative operon repressor	---------------------------------------------------------------------------------ATGCACGACTCTCTAACCATTGCGTTGCTCCAGGCGCGAGAAGCGGCGATGAGTTATTTTCGCCCAATCGTTAAACGGCATAATTTGACTGAGCAACAGTGGCGCATCGTGCGTATTCTGGCGGAAAGCCCATCAATGGATTTTCACGATCTGGCGTATCGCGCCTGCATTTTG	---------------------------MHESVTIALLQAREAAMAYFRPIVKRHHLTEQQWRIVRVLAEHPSMDFHELAFQTCILRPSLTGILTRMERDGLVLRLKPVNDQRKLYVSLTPQGEALYQRAQQEVEAVYRRLEAEFTPEKLRQLTGLLEEFIAMGKRHQGGE---ASEEE------------
ENA|RVE15683|RVE15683.1	Escherichia coli homoprotocatechuate degradation operon regulator HpaR	---------------------------------------------------------------------------------ATGCACGACTCTCTAACCATTGCGTTGCTCCAGGCGCGAGAAGCGGCGATGAGTTATTTTCGCCCAATCGTTAAACGGCATAATTTGACTGAGCAACAGTGGCGCATCGTGCGTATTCTGGCGGAAAGCCCATCAATGGATTTTCACGATCTGGCGTATCGCGCCTGCATTTTG	---------VTINCFYINDFEFFRGKIMHDSLTIALLQAREAAMSYFRPIVKRHNLTEQQWRIVRILAESPSMDFHDLAYRACILRPSLTGILTRMERDGFVLRLKPINDQRKLYISLTKEGQALYNRAQTQIEEAYRQIEAQFTAEKMQLLTHLLEEFIALGNSRQEDIPGDNEQ--------------
ENA|ALR75296|ALR75296.1	[Enterobacter] lignolyticus transcriptional regulator	---------------------------------------------------------------------------------ATGCACGACTCTCTAACCATTGCGTTGCTCCAGGCGCGAGAAGCGGCGATGAGTTATTTTCGCCCAATCGTTAAACGGCATAATTTGACTGAGCAACAGTGGCGCATCGTGCGTATTCTGGCGGAAAGCCCATCAATGGATTTTCACGATCTGGCGTATCGCGCCTGCATTTTG	---------------------------MHDSLTIALLLARETAMGYFRPIVKQHNLTEQQWRIVRVLAEHPSMDFHDLAFRTCILRPSLTGILTRMERDGLVLRLKPVNDQRKLYVSLTKEGYALYEHAQALVEEAYQQIEAEYTPEKMQQLTALLEEFIALGNRQMAER---GDEAE------------
ENA|ADO50036|ADO50036.1	[Enterobacter] lignolyticus SCF1 transcriptional regulator, MarR family	---------------------------------------------------------------------------------ATGCACGACTCACTAACCATTGCGTTGCTCCAGGCGCGAGAAGCGGCGATGAGTTATTTTCGCCCAATCGTTAAACGGCATAATTTGACTGAGCAACAGTGGCGCATCGTGCGTATTCTGGCGGAAAGCCCATCAATGGATTTTCACGATCTGGCGTATCGCGCCTGCATTTTG	---------------------------MHDSLTIALLLARETAMGYFRPIVKQHNLTEQQWRIVRVLAEHPSMDFHDLAFRTCILRPSLTGILTRMERDGLVLRLKPVNDQRKLYVSLTKEGYALYEHAQALVEEAYQQIEAEYTPEKMQQLTALLEEFIALGNRQMAER---GDEAE------------
ENA|RYH41788|RYH41788.1	Enterobacter cloacae homoprotocatechuate degradation operon regulator HpaR	---------------------------------------------------------------------------------ATGCACGACTCTCTAACCATTGCGTTGCTCCAGGCGCGAGAAGCGGCGATGAGTTATTTTCGCCCAATCGTTAAACGGCATAATTTGACTGAGCAACAGTGGCGCATCGTGCGTATTCTGGCGGAAAGCCCATCAATGGATTTTCACGATCTGGCGTATCGCGCCTGCATTTTG	---------------------------MHDSLTIALLQAREAAMGYFRPIVKQHNLTEQQWRIVRVLAEHPSMDFHDLAFRTCILRPSLTGILTRMERDGLVLRLKPVNDQRKLYVSLTKEGNALYQRAQAQVEEAYQQIEAEYTPEKMKQLTALLEEFIELGNRHIAAR---DEAA-------------
ENA|TCB87961|TCB87961.1	Enterobacter sp. WCHEs120003 homoprotocatechuate degradation operon regulator HpaR	---------------------------------------------------------------------------------ATGCACGACTCTCTAACCATTGCGTTGCTCCAGGCGCGAGAAGCGGCGATGAGTTATTTTCGCCCAATCGTTAAACGGCATAATTTGACTGAGCAACAGTGGCGCATCGTGCGTATTCTGGCGGAAAGCCCATCAATGGATTTTCACGATCTGGCGTATCGCGCCTGCATTTTG	---------------------------MHDSLTIALLQAREAAMGYFRPIVKQHNLTEQQWRIVRVLAEHPSMDFHDLAFRTCILRPSLTGILTRMERDGLVLRLKPVNDQRKLYVSLTKEGNALYQRAQAQVEEAYQQIEAEYTPEKMKQLTALLEEFIELGNRHIAAR---DEAA-------------
ENA|AGB79822|AGB79822.1	Enterobacteriaceae bacterium strain FGI 57 homoprotocatechuate degradation operon regulator, HpaR	---------------------------------------------------------------------------------ATGCACGACTCTCTAACCATTGCGTTGCTCCAGGCGCGAGAAGCGGCGATGAGTTATTTTCGCCCAATCGTTAAACGGCATAATTTGACTGAGCAACAGTGGCGCATCGTGCGTATTCTGGCGGAAAGCCCATCAATGGATTTTCACGATCTGGCGTATCGTGCCTGCATTTTG	---------------------------MHESLTIALLQAREAAMSYFRPIVKQHNLTEQQWRIVRILAENPSMDFHDLAFRACILRPSLTGILTRMERDGLVLRLKPVNDQRKLFVSLTKEGQALYARAQTQVEEAYRLIENEFTPEKMQQLTALLGEFIALGSLRQSEHTDDKNE--------------
ENA|KAA1049509|KAA1049509.1	Pseudocitrobacter sp. 73 homoprotocatechuate degradation operon regulator HpaR	---------------------------------------------------------------------------------ATGCACGACTCTCTAACCATTGCGTTGCTCCAGGCGCGAGAAGCGGCGATGAGTTATTTTCGCCCAATCGTTAAACGGCATAATTTGACTGAGCAACAGTGGCGCATCGTGCGTATTCTGGCGGAAAGCCCATCAATGGATTTTCACGATCTGGCGTATCGCGCATGCATTTTG	---------------------------MHESLTIALLQAREAAMSYFRPIVKQHNLTEQQWRIVRILAENPSMDFHDLAFRACILRPSLTGILTRMERDGLVLRLKPVNDQRKLFVSLTKEGQALYARAQTQVEEAYRLIENEFTPEKMQQLTALLGEFIALGSLRQSDNTDDKNE--------------
ENA|QLN01822|QLN01822.1	Escherichia fergusonii homoprotocatechuate degradation operon regulator HpaR	---------------------------------------------------------------------------------ATGCACGACTCTCTAACCATTGCGTTGCTCCAGGCGCGAGAAGCGGCGATGAGTTATTTTCGCCCAATCGTTAAACGGCATAATTTGACTGAGCAACAGTGGCGCATCGTGCGTATTCTGGCGGAAAGCCCATCAATGGATTTTCACGATCTGGCGTATCGTGCCTGCATTTTG	---------------------------MHDSLTIALLQAREVAMSYFRPIVKRHNLTEQQWRIVRILAEGKSMDFHDLAYRACILRPSLTGILTRMERDGLVLRLKPINDQRKLYVSLTQEGQTLYSHAQAQVEEAYRQIEAQFTAEKMQQLTVLLEEFITLGKGGDE-TCGEAK---------------
ENA|PAC71324|PAC71324.1	Enterobacter cloacae homoprotocatechuate degradation operon regulator HpaR	---------------------------------------------------------------------------------ATGCACGACTCTCTAACCATTGCGTTGCTCCAGGCGCGAGAAGCGGCGATGAGTTATTTTCGCCCAATCGTTAAACGGCATAATTTGACTGAGCAACAGTGGCGCATCGTGCGTATTCTGGCGGAAAGCCCATCAATGGATTTTCACGATCTGGCGTATCGTGCCTGCATTTTG	---------------------------MHDSLTIALLQAREAAMGYFRPIVKRHNLTEQQWRIVRVLAEHPSMDFHDLAFRTCILRPSLTGILTRMERDGLVLRLKPVTDQRKLYVSLTKEGNALYQRAQAQVEEAYQQIEAEYTPEKMKQLTALLEEFIELGNRHIAAR---DEAK-------------
ENA|AWS79612|AWS79612.1	Enterobacter cloacae complex sp. homoprotocatechuate degradation operon regulator HpaR	---------------------------------------------------------------------------------ATGCACGACTCTCTAACCATTGCGTTGCTCCAGGCGCGAGAAGCGGCGATGAGTTATTTTCGCCCAATCGTTAAACGGCATAATTTGACTGAGCAACAGTGGCGCATCGTGCGTATTCTGGCGGAAAGCCCATCAATGGATTTTCACGATCTGGCGTATCGTGCCTGCATTTTG	---------------------------MHDSLTIALLQAREAAMGYFRPIVKRHNLTEQQWRIVRVLAEHPSMDFHDLAFRTCILRPSLTGILTRMERDGLVLRLKPVTDQRKLYVSLTKEGNALYQRAQAQVEEAYQQIEAEYTPEKMKQLTALLEEFIELGNRHIAAR---DEAK-------------
ENA|EFC7620413|EFC7620413.1	Escherichia coli homoprotocatechuate degradation operon regulator HpaR	---------------------------------------------------------------------------------ATGCACGACTCACTAACCATTGCGTTGCTCCAGGCGCGAGAAGCGGCGATGAGTTATTTTCGCCCAATCGTTAAACGGCATAATTTGACTGAGCAACAGTGGCGCATCGTGCGTATTCTGGCGGAAAGCCCATCAATGGATTTTCACGATCTGGCGTATCGCGCCTGCATTTTG	---------------------------MHDSLTIALLQAREVAMSYFRPIVKRHNLTEQQWRIVRILAEGKSMDFHDLAYRACILRPSLTGILTRMERDGLVLRLKPINDQRKLYVSLTQEGQTLYSHAQAQVEEAYRQIEAQFTAEKMQQLTVLLEEFITLGKGGDE-TCGEAK---------------
ENA|CAQ90554|CAQ90554.1	Escherichia fergusonii ATCC 35469 4-hydroxyphenylacetate degradative operon repressor	---------------------------------------------------------------------------------ATGCACGACTCTCTAACCATTGCGTTGCTCCAGGCGCGAGAAGCGGCGATGAGTTATTTTCGCCCAATCGTTAAACGGCATAATTTGACTGAGCAACAGTGGCGCATCGTGCGTATTCTGGCGGAAAGCCCATCAATGGATTTTCACGATCTGGCGTATCGTGCCTGCATTTTG	---------------------------MHDSLTIALLQAREVAMSYFRPIVKRHNLTEQQWRIVRILAEGKSMDFHDLAYRACILRPSLTGILTRMERDGLVLRLKPINDQRKLYVSLTQEGQTLYSHAQAQVEEAYRQIEAQFTAEKMQQLTVLLEEFITLGKGGDE-TCGEAK---------------
ENA|HAT7647158|HAT7647158.1	Enterobacter hormaechei homoprotocatechuate degradation operon regulator HpaR	---------------------------------------------------------------------------------ATGCACGACTCTCTAACCATTGCGTTGCTCCAGGCGCGAGAAGCGGCGATGAGTTATTTTCGCCCAATCGTTAAACGGCATAATTTGACTGAGCAACAGTGGCGCATCGTGCGTATTCTGGCGGAAAGCCCATCAATGGATTTTCACGATCTGGCGTATCGCGCCTGCATTTTG	---------------------------MHDSLTIALLQAREAAMGYFRPIVKRHNLTEQQWRIVRVLAEHPSMDFHDLAFRTCILRPSLTGILTRMERDGLVLRLKPVTDQRKLYVSLTKEGNALYQRAQAQVEEAYQQIEAEYTPEKMKQLTALLEEFIELGNRHIAAR---DEAK-------------
ENA|KAB2520248|KAB2520248.1	Enterobacter hormaechei homoprotocatechuate degradation operon regulator HpaR	---------------------------------------------------------------------------------ATGCACGACTCTCTAACCATTGCGTTGCTCCAGGCGCGAGAAGCGGCGATGAGTTATTTTCGCCCAATCGTTAAACGGCATAATTTGACTGAGCAACAGTGGCGCATCGTGCGTATTCTGGCGGAGAGCCCATCAATGGATTTTCACGATCTGGCGTATCGCGCCTGCATTTTG	---------------------------MHDSLTIALLQAREAAMGYFRPIVKRHNLTEQQWRIVRVLAEHPSMDFHDLAFRTCILRPSLTGILTRMERDGLVLRLKPVTDQRKLYVSLTKEGNALYQRAQAQVEEAYQQIEAEYTPEKMKQLTALLEEFIELGNRHIAAR---DEAK-------------
ENA|PJD81837|PJD81837.1	Enterobacter cloacae homoprotocatechuate degradation operon regulator, HpaR	---------------------------------------------------------------------------------ATGCACGACTCTCTAACCATTGCGTTGCTCCAGGCGCGAGAAGCGGCGATGAGTTATTTTCGCCCAATCGTTAAACGGCATAATTTGACTGAGCAACAGTGGCGCATCGTGCGTATTCTGGCGGAAAGCCCATCAATGGATTTTCACGATCTGGCGTATCGCGCCTGCATTTTG	---------------------------MHDSLTIALLQAREAAMGYFRPIVKRHNLTEQQWRIVRVLAEHPSMDFHDLAFRTCILRPSLTGILTRMERDGLVLRLKPVTDQRKLYVSLTKEGNALYQRAQAQVEEAYQQIEAEYTPEKMKQLTALLEEFIELGNRHIAAR---DEAK-------------
ENA|CAA2948203|CAA2948203.1	Enterobacter cloacae Transcriptional activatory protein BadR	---------------------------------------------------------------------------------ATGCACGACTCTCTAACCATTGCGTTGCTCCAGGCGCGAGAAGCGGCGATGAGTTATTTTCGCCCAATCGTTAAACGGCATAATTTGACTGAGCAACAGTGGCGCATCGTGCGTATTCTGGCGGAAAGCCCATCAATGGATTTTCACGATCTGGCGTATCGCGCCTGCATTTTG	--------------------------MMHDSLTIALLQAREAAMGYFRPIVKRHNLTEQQWRIVRVLAEHPSMDFHDLAFRTCILRPSLTGILTRMERDGLVLRLKPVTDQRKLYVSLTKEGNALYQRAQAQVEEAYQQIEAEYTPEKMKQLTALLEEFIELGNRHIAAR---DEAN-------------
ENA|CZX29153|CZX29153.1	Enterobacter hormaechei MarR family transcriptional regulator	---------------------------------------------------------------------------------ATGCATGATTCATTAACCATTGCCTTGTTGCAGGCGCGTGAAGCGGCGATGGCCTACTTTCGACCGATCGTCAAACGGCACAATCTCACCGAACAGCAGTGGCGGATCGTGCGAATTCTCGCCGAACGTCCGTCGATGGATTTTCACGATCTGGCCTTTCGCGCCTGTATCCTG	--------------------------MMHDSLTIALLQAREAAMGYFRPIVKRHNLTEQQWRIVRVLAEHPSMDFHDLAFRTCILRPSLTGILTRMERDGLVLRLKPVTDQRKLYVSLTKEGNALYQRAQAQVEEAYQQIEAEYTPEKMKQLTALLEEFIELGNRHIAAR---DEAN-------------
ENA|KKY83833|KKY83833.1	Enterobacter cloacae homoprotocatechuate degradative operon repressor	---------------------------------------------------------------------------------ATGCATGATTCATTAACCATTGCCTTGTTGCAGGCGCGTGAGGCGGCGATGGCCTACTTTCGGCCGATCGTCAAACGGCACAATCTCACCGAACAGCAGTGGCGGATCGTGCGAATTCTCGCCGAACGTCCATCGATGGACTTTCACGATCTGGCCTTTCGCGCCTGTATCCTG	---------------------------MHDSLTIALLQAREAAMAWFRPIVKRHNLTEQQWRIVRVLAENPNMDFHDLAFRTCILRPSLTGILTRMESVGLVLRLKPVNDQRKLYVSLTKEGQALYAHAQAEVEEVYQQIEAEFTAEKMQQLTGLLREFITLGQQRSARQ---DEEA-------------
ENA|MWL49572|MWL49572.1	Escherichia coli partial homoprotocatechuate degradation operon regulator HpaR	---------------------------------------------------------------------------------ATGCATGACTCATTAACCATCGCGCTGTTGCAGGCGCGTGAAGCGGCGATGGGCTACTTCCGCCCGATAGTGAAGCGGCATAATCTGACCGAGCAGCAGTGGCGTATCGTCCGCGTGCTGGCCGAGCATCCCTCCATGGATTTTCACGATCTGGCGTTCCGCACCTGCATTTTG	-------------------------------LTIALLQAREAAMSYFRPIVKRHNLTEQQWRIVRILAESPSMDFHDLAYRACILRPSLTGILTRMERDGLVLRLKPINDQRKLYISLTKEGQALYNRAQTQIEEAYRQIEAQFTAEKMQQLTHLLEEFIALGNSRQEAIPGDNEE--------------
ENA|QIK12453|QIK12453.1	Leclercia sp. 29361 homoprotocatechuate degradation operon regulator HpaR	---------------------------------------------------------------------------------ATGCATGATTCATTAACCATCGCGCTGTTGCAGGCGCGGGAAGCGGCGATGTCTTACTTCCGCCCGATTGTGAAGCGGCATAACCTGACCGAACAGCAGTGGCGGATTGTGCGCGTGCTGGCTGAACATCCGTCGATGGATTTTCACGACCTCGCGTTTCGGACCTGTATTTTG	---------------------------MHNSLTIALLQARETAMTFFRPIIKQHNLTEQQWRIVRVLAEHPSMDFHDLAFRTCILRPSLTGILTRMERDGLVLRLKPLNDQRKLYVSLTREGSALYERAQAQVEEAYQRIEAEYSPEKMQQLTALLEAFIELGNRHVAER---EEEA-------------
ENA|ROU18338|ROU18338.1	Kluyvera ascorbata homoprotocatechuate degradation operon regulator HpaR	---------------------------------------------------------------------------------ATGCACGACTCACTAACCATTGCGTTGCTCCAGGCGCGAGAAGCGGCGATGAGTTATTTTCGCCCAATCGTTAAACGGCATAATTTGACTGAGCAACAGTGGCGCATCGTGCGTATTCTGGCGGAAAGCCCATCAATGGATTTTCACGATCTGGCGTATCGCGCCTGCATTTTG	---------------------------MHDSLTIALMQAREVAMTYFRPIVKQHNLTEQQWRIVRVLVDNPSMDFHDLAAATCILRPSLTGILTRMERDGLVLRLKPVNDQRKLYVSLTKEGYALYERAQAKVEEAYQQIEKQFTPEKMKQLTALLHEFISLSKR-------------------------
ENA|STW99616|STW99616.1	Kluyvera ascorbata Benzoate anaerobic degradation regulator	---------------------------------------------------------------------------------ATGCACGACTCTCTAACCATTGCGTTGCTCCAGGCGCGAGAAGCGGCGATGAGTTATTTTCGCCCAATCGTTAAACGGCATAATTTGACTGAGCAACAGTGGCGCATCGTGCGTATTCTGGCGGAAAGCCCATCAATGGATTTTCACGATCTGGCGTATCGTGCCTGCATTTTG	---------------------------MHDSLTIALMQAREVAMTYFRPIVKQHNLTEQQWRIVRVLVDNPSMDFHDLAAATCILRPSLTGILTRMERDGLVLRLKPVNDQRKLYVSLTKEGYALYERAQAKVEEAYQQIEKQFTPEKMKQLTALLHEFISLSKR-------------------------
ENA|QGH31264|QGH31264.1	Kluyvera intermedia homoprotocatechuate degradation operon regulator HpaR	---------------------------------------------------------------------------------ATGCACGACTCTCTAACCATTGCGTTGCTCCAGGCGCGAGAAGCGGCGATGAGTTATTTTCGCCCAATCGTTAAACGGCATAATTTGACTGAGCAACAGTGGCGCATCGTGCGTATTCTGGCGGAAAGCCCATCAATGGATTTTCACGATCTGGCGTATCGCGCCTGCATTTTG	---------------------------MHDSLTIALMQAREAAMSYFRPIVKQHNLTEQQWRIIRVLVDNPSMDFHDLAAATCILRPSLTGILTRMERDGLVLRLKPVNDQRKLYVSLTKEGYALYERAQAKVEEAYLQIEQHFTPEKMKQLTALLHEFIALNKR-------------------------
ENA|HAT1568718|HAT1568718.1	Kluyvera cryocrescens homoprotocatechuate degradation operon regulator HpaR	---------------------------------------------------------------------------------ATGCACGACTCACTAACCATTGCGTTGCTCCAGGCGCGAGAAGCGGCGATGAGTTATTTTCGCCCAATCGTTAAACGGCATAATTTGACAGAGCAACAGTGGCGCATCGTGCGTATTCTGGCGGAAAGCCCATCAATGGATTTTCACGATCTGGCGTATCGCGCCTGCATTTTG	---------------------------MHDSLTIALMQAREVAMTYFRPIVKQHNLTEQQWRIVRVLVENPSMDFHELAAATCILRPSLTGILTRMERDGLVLRLKPVNDQRKLYVSLTKEGYALYERAQAKVEEAYQQIEQRFTPEKMQQLTALLHEFIKLEKR-------------------------
ENA|KAA6960278|KAA6960278.1	Salmonella enterica subsp. enterica serovar Lubbock homoprotocatechuate degradation operon regulator HpaR	---------------------------------------------------------------------------------ATGCACGACTCACTAACCATTGCGTTGCTCCAGGCGCGAGAAGCGGCGATGAGTTATTTTCGCCCAATCGTTAAACGGCATAATTTGACAGAGCAACAGTGGCGCATCGTGCGTATTCTGGCGGAAAGCCCATCAATGGATTTTCACGATCTGGCGTATCGCGCCTGCATTTTG	---------------------------MHDSLTIALLQAREAAMAYFRPIVKSHNLTDQQWRIVRILADSPSMDFHELAFRTCILRPSLTGILTRMERDGLVLRLKPVNDQRKLYVMLTEQGQTLYARARSQVEEAYRKIEADFTPEKTQQLMLLLDDLIALGRQHPDSE---AEAA-------------
ENA|ASG17213|ASG17213.1	Salmonella enterica subsp. enterica serovar Macclesfield str. S-1643 homoprotocatechuate degradation operon regulator HpaR	---------------------------------------------------------------------------------ATGCACGACTCACTAACCATTGCGTTGCTCCAGGCGCGAGAAGCGGCGATGAGTTATTTTCGCCCAATCGTTAAACGGCATAATTTGACTGAGCAACAGTGGCGCATCGTGCGTATTCTGGCGGAAAGCCCATCAATGGATTTTCACGATCTGGCGTATCGCGCCTGCATTTTG	---------------------------MHDSLTIALLQAREAAMTYFRPIVKSHNLTDQQWRIVRILADSPSMDFHDLAFRTCILRPSLTGILTRMERDGLVLRLKPVNDQRKLYVMLTEQGQTLYARARSQVEEAYRKIEADFTPEKTQQLMLLLDDLIALGRQHPDSE---AEAA-------------
ENA|HAE4313468|HAE4313468.1	Salmonella enterica subsp. enterica serovar Oranienburg homoprotocatechuate degradation operon regulator HpaR	---------------------------------------------------------------------------------ATGCACGACTCACTAACCATTGCGTTGCTCCAGGCGCGAGAAGCGGCGATGAGTTATTTTCGCCCAATCGTTAAACGGCATAATTTGACTGAGCAACAGTGGCGCATCGTGCGTATTCTGGCGGAAAGCCCATCAATGGATTTTCACGATCTGGCGTATCGCGCCTGCATTTTG	---------------------------MHDSLTIALLQAREAAMAYFRPIVKSHNLTDQQWRIVRILADSPSMDFHELAFRTCILRPSLTGILTRMERDGLVLRLKPVNDQRKLYVMLTEQGQTLYARARSQVEEAYRKIEADFTPEKTQQLMLLLDDLIALGRQHPDSE---AEAA-------------
ENA|MLU97537|MLU97537.1	Salmonella enterica subsp. enterica homoprotocatechuate degradation operon regulator HpaR	---------------------------------------------------------------------------------ATGCACGACTCACTAACCATTGCGTTGCTCCAGGCGCGAGAAGCGGCGATGAGTTATTTTCGCCCAATCGTTAAACGGCATAATTTGACTGAGCAACAGTGGCGCATCGTGCGTATTCTGGCGGAAAGCCCATCAATGGATTTTCACGATCTGGCGTATCGCGCCTGCATTTTG	---------------------------MHDSLTIALLQAREAAMAYFRPIVKSHNLTDQQWRIVRILADSPSMDFHELAFRTCILRPSLTGILTRMERDGLVLRLKPVNDQRKLYVMLTEQGQTLYARARSQVEEAYRKIEADFTPEKTQQLMLLLDDLIALGRQHPDSE---AEAA-------------
ENA|ECU0429062|ECU0429062.1	Salmonella enterica subsp. enterica serovar Mbandaka homoprotocatechuate degradation operon regulator HpaR	---------------------------------------------------------------------------------ATGCACGACTCACTAACCATTGCGTTGCTCCAGGCGCGAGAAGCGGCGATGAGTTATTTTCGCCCAATCGTTAAACGGCATAATTTGACTGAGCAACAGTGGCGCATCGTGCGTATTCTGGCGGAAAGCCCATCAATGGATTTTCACGATCTGGCGTATCGCGCCTGCATTTTG	---------------------------MHDSLTIALLQAREAAMAYFRPIVKSHNLTDQQWRIVRILADSPSMDFHELAFRTCILRPSLTGILTRMERDGLVLRLKPVNDQRKLYVMLTEQGQTLYARARSQVEEAYRKIEADFTPEKTQQLMLLLDDLIALGRQHPDSE---AEAA-------------
ENA|HAB1446233|HAB1446233.1	Salmonella enterica subsp. enterica serovar Mbandaka homoprotocatechuate degradation operon regulator HpaR	---------------------------------------------------------------------------------ATGCACGACTCACTAACCATTGCGTTGCTCCAGGCGCGAGAAGCGGCGATGAGTTATTTTCGCCCAATCGTTAAACGGCATAATTTGACTGAGCAACAGTGGCGCATCGTGCGTATTCTGGCGGAAAGCCCATCAATGGATTTTCACGATCTGGCGTATCGCGCCTGCATTTTG	---------------------------MHDSLTIALLQAREAAMAYFRPIVKSHNLTDQQWRIVRILADSPSMDFHELAFRTCILRPSLTGILTRMERDGLVLRLKPVNDQRKLYVMLTEQGQTLYARARSQVEEAYRKIEADFTPEKTQQLMLLLDDLIALGRQHPDSE---AEAA-------------
ENA|HAB1592235|HAB1592235.1	Salmonella enterica subsp. enterica serovar Mbandaka homoprotocatechuate degradation operon regulator HpaR	---------------------------------------------------------------------------------ATGCACGACTCTCTAACCATTGCGTTGCTCCAGGCGCGAGAAGCGGCGATGAGTTATTTTCGCCCAATCGTTAAACGGCATAATTTGACTGAGCAACAGTGGCGCATCGTGCGTATTCTGGCGGAAAGCCCATCAATGGATTTTCACGATCTGGCGTATCGCGCCTGCATTTTG	---------------------------MHDSLTIALLQAREAAMAYFRPIVKSHNLTDQQWRIVRILADSPSMDFHELAFRTCILRPSLTGILTRMERDGLVLRLKPVNDQRKLYVMLTEQGQTLYARARSQVEEAYRKIEADFTPEKTQQLMLLLDDLIALGRQHPDSE---AEAA-------------
ENA|HAB1631297|HAB1631297.1	Salmonella enterica subsp. enterica serovar Mbandaka homoprotocatechuate degradation operon regulator HpaR	---------------------------GTGATGATTAACTGTTTCTATATTAATGATTTTGAATTTTTCAGGGGAAAGATAATGCACGACTCTCTAACCATTGCGTTGCTCCAGGCGCGAGAAGCGGCGATGAGTTATTTTCGCCCAATCGTTAAACGGCATAATTTGACTGAGCAACAGTGGCGCATCGTGCGTATTCTGGCGGAAAGCCCATCAATGGATTTTCACGATCTGGCGTATCGCGCCTGCATTTTG	---------------------------MHDSLTIALLQAREAAMAYFRPIVKSHNLTDQQWRIVRILADSPSMDFHELAFRTCILRPSLTGILTRMERDGLVLRLKPVNDQRKLYVMLTEQGQTLYARARSQVEEAYRKIEADFTPEKTQQLMLLLDDLIALGRQHPDSE---AEAA-------------
ENA|HAB1854126|HAB1854126.1	Salmonella enterica subsp. enterica serovar Mbandaka homoprotocatechuate degradation operon regulator HpaR	---------------------------GTGATGATTAACTGTTTCTATATTAATGATTTTGAATTTTTCAGGGGAAAGATAATGCACGACTCTCTAACCATTGCGTTGCTCCAGGCGCGAGAAGCGGCGATGAGTTATTTTCGCCCAATCGTTAAACGGCATAATTTGACTGAGCAACAGTGGCGCATCGTGCGTATTCTGGCGGAAAGCCCATCAATGGATTTTCACGATCTGGCGTATCGCGCCTGCATTTTG	---------------------------MHDSLTIALLQAREAAMAYFRPIVKSHNLTDQQWRIVRILADSPSMDFHELAFRTCILRPSLTGILTRMERDGLVLRLKPVNDQRKLYVMLTEQGQTLYARARSQVEEAYRKIEADFTPEKTQQLMLLLDDLIALGRQHPDSE---AEAA-------------
ENA|HAB2034443|HAB2034443.1	Salmonella enterica subsp. enterica serovar Mbandaka homoprotocatechuate degradation operon regulator HpaR	---------------------------GTGATGATTAACTGTTTCTATATTAATGATTTTGAATTTTTCAGGGGAAAGATAATGCACGACTCTCTAACCATTGCGTTGCTCCAGGCGCGAGAAGCGGCGATGAGTTATTTTCGCCCAATCGTTAAACGGCATAATTTGACTGAGCAACAGTGGCGCATCGTGCGTATTCTGGCGGAAAGCCCATCAATGGATTTTCACGATCTGGCGTATCGCGCCTGCATTTTG	---------------------------MHDSLTIALLQAREAAMAYFRPIVKSHNLTDQQWRIVRILADSPSMDFHELAFRTCILRPSLTGILTRMERDGLVLRLKPVNDQRKLYVMLTEQGQTLYARARSQVEEAYRKIEADFTPEKTQQLMLLLDDLIALGRQHPDSE---AEAA-------------
ENA|HAB2052164|HAB2052164.1	Salmonella enterica subsp. enterica serovar Mbandaka homoprotocatechuate degradation operon regulator HpaR	---------------------------GTGATGATTAACTGTTTCTATATTAATGATTTTGAATTTTTCAGGGGAAAGATAATGCACGACTCTCTAACCATTGCGTTGCTCCAGGCGCGAGAAGCGGCAATGAGTTATTTTCGCCCAATCGTTAAACGGCATAATTTGACTGAGCAACAGTGGCGCATCGTGCGTATTCTGGCGGAAAGCCCATCAATGGATTTTCACGATCTGGCGTATCGCGCCTGCATTTTG	---------------------------MHDSLTIALLQAREAAMAYFRPIVKSHNLTDQQWRIVRILADSPSMDFHELAFRTCILRPSLTGILTRMERDGLVLRLKPVNDQRKLYVMLTEQGQTLYARARSQVEEAYRKIEADFTPEKTQQLMLLLDDLIALGRQHPDSE---AEAA-------------
ENA|HAB2401510|HAB2401510.1	Salmonella enterica subsp. enterica serovar Mbandaka homoprotocatechuate degradation operon regulator HpaR	---------------------------GTGATGATTAACTGTTTCTATATTAATGATTTTGAATTTTTCAGGGGAAAGATAATGCACGACTCTCTAACCATTGCGTTGCTCCAGGCGCGAGAAGCGGCGATGAGTTATTTTCGCCCAATCGTTAAACGGCATAATTTGACTGAGCAACAGTGGCGCATCGTGCGTATTCTGGCGGAAAGCCCATCAATGGATTTTCACGATCTGGCGTATCGCGCCTGCATTTTG	---------------------------MHDSLTIALLQAREAAMAYFRPIVKSHNLTDQQWRIVRILADSPSMDFHELAFRTCILRPSLTGILTRMERDGLVLRLKPVNDQRKLYVMLTEQGQTLYARARSQVEEAYRKIEADFTPEKTQQLMLLLDDLIALGRQHPDSE---AEAA-------------
ENA|HAB3921609|HAB3921609.1	Salmonella enterica subsp. enterica serovar Mbandaka homoprotocatechuate degradation operon regulator HpaR	---------------------------GTGATGATTAACTGTTTCTATATTAATGATTTTGAATTTTTCAGGGGAAAGATAATGCACGACTCTCTAACCATTGCGTTGCTCCAGGCGCGAGAAGCGGCGATGAGTTATTTTCGCCCAATCGTTAAACGGCATAATTTGACTGAGCAACAGTGGCGCATCGTGCGTATTCTGGCGGAAAGCCCATCAATGGATTTTCACGATCTGGCGTATCGCGCCTGCATTTTG	---------------------------MHDSLTIALLQAREAAMAYFRPIVKSHNLTDQQWRIVRILADSPSMDFHELAFRTCILRPSLTGILTRMERDGLVLRLKPVNDQRKLYVMLTEQGQTLYARARSQVEEAYRKIEADFTPEKTQQLMLLLDDLIALGRQHPDSE---AEAA-------------
ENA|HAB4075957|HAB4075957.1	Salmonella enterica subsp. enterica serovar Mbandaka homoprotocatechuate degradation operon regulator HpaR	---------------------------GTGATGATTAACTGTTTCTATATTAATGATTTTGAATTTTTCAGGGGAAAGATAATGCACGACTCTCTAACCATTGCGTTGCTCCAGGCGCGAGAAGCGGCAATGAGTTATTTTCGCCCAATCGTTAAACGGCATAATTTGACTGAGCAACAGTGGCGCATCGTGCGTATTCTGGCGGAAAGCCCATCAATGGATTTTCACGATCTGGCGTATCGCGCCTGCATTTTG	---------------------------MHDSLTIALLQAREAAMAYFRPIVKSHNLTDQQWRIVRILADSPSMDFHELAFRTCILRPSLTGILTRMERDGLVLRLKPVNDQRKLYVMLTEQGQTLYARARSQVEEAYRKIEADFTPEKTQQLMLLLDDLIALGRQHPDSE---AEAA-------------
ENA|HAB4264207|HAB4264207.1	Salmonella enterica subsp. enterica serovar Mbandaka homoprotocatechuate degradation operon regulator HpaR	---------------------------GTGATGATTAACTGTTTCTATATTAATGATTTTGAATTTTTCAGGGGAAAGATAATGCACGACTCTCTAACCATTGCGTTGCTCCAGGCGCGAGAAGCGGCGATGAGTTATTTTCGCCCAATCGTTAAACGGCATAATTTGACTGAGCAACAGTGGCGCATCGTGCGTATTCTGGCGGAAAGCCCATCAATGGATTTTCACGATCTGGCGTATCGCGCCTGCATTTTG	---------------------------MHDSLTIALLQAREAAMAYFRPIVKSHNLTDQQWRIVRILADSPSMDFHELAFRTCILRPSLTGILTRMERDGLVLRLKPVNDQRKLYVMLTEQGQTLYARARSQVEEAYRKIEADFTPEKTQQLMLLLDDLIALGRQHPDSE---AEAA-------------
ENA|HAB4490112|HAB4490112.1	Salmonella enterica subsp. enterica serovar Mbandaka homoprotocatechuate degradation operon regulator HpaR	---------------------------GTGATGATTAACTGTTTCTATATTAATGATTTTGAATTTTTCAGGGGAAAGATAATGCACGACTCTCTAACCATTGCGTTGCTCCAGGCGCGAGAAGCGGCGATGAGTTATTTTCGCCCAATCGTTAAACGGCATAATTTGACTGAGCAACAGTGGCGCATCGTGCGTATTCTGGCGGAAAGCCCATCAATGGATTTTCACGATCTGGCGTATCGCGCCTGCATTTTG	---------------------------MHDSLTIALLQAREAAMAYFRPIVKSHNLTDQQWRIVRILADSPSMDFHELAFRTCILRPSLTGILTRMERDGLVLRLKPVNDQRKLYVMLTEQGQTLYARARSQVEEAYRKIEADFTPEKTQQLMLLLDDLIALGRQHPDSE---AEAA-------------
ENA|HAB4511950|HAB4511950.1	Salmonella enterica subsp. enterica serovar Mbandaka homoprotocatechuate degradation operon regulator HpaR	---------------------------GTGATGATTAACTGTTTCTATATTAATGATTTTGAATTTTTCAGGGGAAAGATAATGCACGACTCTCTAACCATTGCGTTGCTCCAGGCGCGAGAAGCGGCGATGAGTTATTTTCGCCCAATCGTTAAACGGCATAATTTGACTGAGCAACAGTGGCGCATCGTGCGTATTCTGGCGGAAAGCCCATCAATGGATTTTCACGATCTGGCGTATCGCGCCTGCATTTTG	---------------------------MHDSLTIALLQAREAAMAYFRPIVKSHNLTDQQWRIVRILADSPSMDFHELAFRTCILRPSLTGILTRMERDGLVLRLKPVNDQRKLYVMLTEQGQTLYARARSQVEEAYRKIEADFTPEKTQQLMLLLDDLIALGRQHPDSE---AEAA-------------
ENA|HAB4596112|HAB4596112.1	Salmonella enterica subsp. enterica serovar Mbandaka homoprotocatechuate degradation operon regulator HpaR	---------------------------GTGATGATTAACTGTTTCTATATTAATGATTTTGAATTTTTCAGGGGAAAGATAATGCACGACTCTCTAACCATTGCGTTGCTCCAGGCGCGAGAAGCGGCGATGAGTTATTTTCGCCCAATCGTTAAACGGCATAATTTGACTGAGCAACAGTGGCGCATCGTGCGTATTCTGGCGGAAAGCCCATCAATGGATTTTCACGATCTGGCGTATCGCGCCTGCATTTTG	---------------------------MHDSLTIALLQAREAAMAYFRPIVKSHNLTDQQWRIVRILADSPSMDFHELAFRTCILRPSLTGILTRMERDGLVLRLKPVNDQRKLYVMLTEQGQTLYARARSQVEEAYRKIEADFTPEKTQQLMLLLDDLIALGRQHPDSE---AEAA-------------
ENA|HAB4664038|HAB4664038.1	Salmonella enterica subsp. enterica serovar Mbandaka homoprotocatechuate degradation operon regulator HpaR	---------------------------GTGATGATTAACTGTTTCTATATTAATGATTTTGAATTTTTCAGGGGAAAGATAATGCACGACTCTCTAACCATTGCGTTGCTCCAGGCGCGAGAAGCGGCGATGAGTTATTTTCGCCCAATCGTTAAACGGCATAATTTGACTGAGCAACAGTGGCGCATCGTGCGTATTCTGGCGGAAAGCCCATCAATGGATTTTCACGATCTGGCGTATCGCGCCTGCATTTTG	---------------------------MHDSLTIALLQAREAAMAYFRPIVKSHNLTDQQWRIVRILADSPSMDFHELAFRTCILRPSLTGILTRMERDGLVLRLKPVNDQRKLYVMLTEQGQTLYARARSQVEEAYRKIEADFTPEKTQQLMLLLDDLIALGRQHPDSE---AEAA-------------
ENA|HAB4699894|HAB4699894.1	Salmonella enterica subsp. enterica serovar Mbandaka homoprotocatechuate degradation operon regulator HpaR	---------------------------GTGATGATTAACTGTTTCTATATTAATGATTTTGAATTTTTCAGGGGAAAGATAATGCACGACTCTCTAACCATTGCGTTGCTCCAGGCGCGAGAAGCGGCGATGAGTTATTTTCGCCCAATCGTTAAACGGCATAATTTGACTGAGCAACAGTGGCGCATCGTGCGTATTCTGGCGGAAAGCCCATCAATGGATTTTCACGATCTGGCGTATCGCGCCTGCATTTTG	---------------------------MHDSLTIALLQAREAAMAYFRPIVKSHNLTDQQWRIVRILADSPSMDFHELAFRTCILRPSLTGILTRMERDGLVLRLKPVNDQRKLYVMLTEQGQTLYARARSQVEEAYRKIEADFTPEKTQQLMLLLDDLIALGRQHPDSE---AEAA-------------
ENA|HAB4818386|HAB4818386.1	Salmonella enterica subsp. enterica serovar Mbandaka homoprotocatechuate degradation operon regulator HpaR	---------------------------GTGATGATTAACTGTTTCTATATTAATGATTTTGAATTTTTCAGGGGAAAGATAATGCACGACTCTCTAACCATTGCGTTGCTCCAGGCGCGAGAAGCGGCGATGAGTTATTTTCGCCCAATCGTTAAACGGCATAATTTGACTGAGCAACAGTGGCGCATCGTGCGTATTCTGGCGGAAAGCCCATCAATGGATTTTCACGATCTGGCGTATCGCGCCTGCATTTTG	---------------------------MHDSLTIALLQAREAAMAYFRPIVKSHNLTDQQWRIVRILADSPSMDFHELAFRTCILRPSLTGILTRMERDGLVLRLKPVNDQRKLYVMLTEQGQTLYARARSQVEEAYRKIEADFTPEKTQQLMLLLDDLIALGRQHPDSE---AEAA-------------
ENA|HAB4983198|HAB4983198.1	Salmonella enterica subsp. enterica serovar Mbandaka homoprotocatechuate degradation operon regulator HpaR	---------------------------GTGATGATTAACTGTTTCTATATTAATGATTTTGAATTTTTCAGGGGAAAGATAATGCACGACTCTCTAACCATTGCGTTGCTCCAGGCGCGAGAAGCGGCGATGAGTTATTTTCGCCCAATCGTTAAACGGCATAATTTGACTGAGCAACAGTGGCGCATCGTGCGTATTCTGGCGGAAAGCCCATCAATGGATTTTCACGATCTGGCGTATCGCGCCTGCATTTTG	---------------------------MHDSLTIALLQAREAAMAYFRPIVKSHNLTDQQWRIVRILADSPSMDFHELAFRTCILRPSLTGILTRMERDGLVLRLKPVNDQRKLYVMLTEQGQTLYARARSQVEEAYRKIEADFTPEKTQQLMLLLDDLIALGRQHPDSE---AEAA-------------
ENA|HAB5194025|HAB5194025.1	Salmonella enterica subsp. enterica serovar Mbandaka homoprotocatechuate degradation operon regulator HpaR	---------------------------GTGATGATTAACTGTTTCTATATTAATGATTTTGAATTTTTCAGGGGAAAGATAATGCACGACTCTCTAACCATTGCGTTGCTCCAGGCGCGAGAAGCGGCGATGAGTTATTTTCGCCCAATCGTTAAACGGCATAATTTGACTGAGCAACAGTGGCGCATCGTGCGTATTCTGGCGGAAAGCCCATCAATGGATTTTCACGATCTGGCGTATCGCGCCTGCATTTTG	---------------------------MHDSLTIALLQAREAAMAYFRPIVKSHNLTDQQWRIVRILADSPSMDFHELAFRTCILRPSLTGILTRMERDGLVLRLKPVNDQRKLYVMLTEQGQTLYARARSQVEEAYRKIEADFTPEKTQQLMLLLDDLIALGRQHPDSE---AEAA-------------
ENA|HAB5268536|HAB5268536.1	Salmonella enterica subsp. enterica serovar Mbandaka homoprotocatechuate degradation operon regulator HpaR	---------------------------GTGATGATTAACTGTTTCTATATTAATGATTTTGAATTTTTCAGGGGAAAGATAATGCACGACTCTCTAACCATTGCGTTGCTCCAGGCGCGAGAAGCGGCGATGAGTTATTTTCGCCCAATCGTTAAACGGCATAATTTGACTGAGCAACAGTGGCGCATCGTGCGTATTCTGGCGGAAAGCCCATCAATGGATTTTCACGATCTGGCGTATCGCGCATGCATTTTG	---------------------------MHDSLTIALLQAREAAMAYFRPIVKSHNLTDQQWRIVRILADSPSMDFHELAFRTCILRPSLTGILTRMERDGLVLRLKPVNDQRKLYVMLTEQGQTLYARARSQVEEAYRKIEADFTPEKTQQLMLLLDDLIALGRQHPDSE---AEAA-------------
ENA|HAB5338043|HAB5338043.1	Salmonella enterica subsp. enterica serovar Mbandaka homoprotocatechuate degradation operon regulator HpaR	---------------------------GTGATGATTAACTGTTTCTATATTAATGATTTTGAATTTTTCAGGGGAAAGATAATGCACGACTCTCTAACCATTGCGTTGCTCCAGGCGCGAGAAGCGGCGATGAGTTATTTTCGCCCAATCGTTAAACGGCATAATTTGACTGAGCAACAGTGGCGCATCGTGCGTATTCTGGCGGAAAGCCCATCAATGGATTTTCACGATCTGGCGTATCGCGCCTGCATTTTG	---------------------------MHDSLTIALLQAREAAMAYFRPIVKSHNLTDQQWRIVRILADSPSMDFHELAFRTCILRPSLTGILTRMERDGLVLRLKPVNDQRKLYVMLTEQGQTLYARARSQVEEAYRKIEADFTPEKTQQLMLLLDDLIALGRQHPDSE---AEAA-------------
ENA|HAB5577476|HAB5577476.1	Salmonella enterica subsp. enterica serovar Mbandaka homoprotocatechuate degradation operon regulator HpaR	---------------------------GTGATGATTAACTGTTTCTATATTAATGATTTTGAATTTTTCAGGGGAAAGATAATGCACGACTCTCTAACCATTGCGTTGCTCCAGGCGCGAGAAGCGGCGATGAGTTATTTTCGCCCAATCGTTAAACGGCATAATTTGACTGAGCAACAGTGGCGCATCGTGCGTATTCTGGCGGAAAGCCCATCAATGGATTTTCACGATCTGGCGTATCGCGCCTGCATTTTG	---------------------------MHDSLTIALLQAREAAMAYFRPIVKSHNLTDQQWRIVRILADSPSMDFHELAFRTCILRPSLTGILTRMERDGLVLRLKPVNDQRKLYVMLTEQGQTLYARARSQVEEAYRKIEADFTPEKTQQLMLLLDDLIALGRQHPDSE---AEAA-------------
ENA|HAB5633377|HAB5633377.1	Salmonella enterica subsp. enterica serovar Mbandaka homoprotocatechuate degradation operon regulator HpaR	---------------------------GTGATGATTAACTGTTTCTATATTAATGATTTTGAATTTTTCAGGGGAAAGATAATGCACGACTCTCTAACCATTGCGTTGCTCCAGGCGCGAGAAGCGGCGATGAGTTATTTTCGCCCAATCGTTAAACGGCATAATTTGACTGAGCAACAGTGGCGCATCGTGCGTATTCTGGCGGAAAGCCCATCAATGGATTTTCACGATCTGGCGTATCGCGCCTGCATTTTG	---------------------------MHDSLTIALLQAREAAMAYFRPIVKSHNLTDQQWRIVRILADSPSMDFHELAFRTCILRPSLTGILTRMERDGLVLRLKPVNDQRKLYVMLTEQGQTLYARARSQVEEAYRKIEADFTPEKTQQLMLLLDDLIALGRQHPDSE---AEAA-------------
ENA|HAB5698699|HAB5698699.1	Salmonella enterica subsp. enterica serovar Mbandaka homoprotocatechuate degradation operon regulator HpaR	---------------------------GTGATGATTAACTGTTTCTATATTAATGATTTTGAATTTTTCAGGGGAAAGATAATGCACGACTCTCTAACCATTGCGTTGCTCCAGGCGCGAGAAGCGGCGATGAGTTATTTTCGCCCAATCGTTAAACGGCATAATTTGACTGAGCAACAGTGGCGCATCGTGCGTATTCTGGCGGAAAGCCCATCAATGGATTTTCACGATCTGGCGTATCGCGCCTGCATTTTG	---------------------------MHDSLTIALLQAREAAMAYFRPIVKSHNLTDQQWRIVRILADSPSMDFHELAFRTCILRPSLTGILTRMERDGLVLRLKPVNDQRKLYVMLTEQGQTLYARARSQVEEAYRKIEADFTPEKTQQLMLLLDDLIALGRQHPDSE---AEAA-------------
ENA|HAB6079714|HAB6079714.1	Salmonella enterica subsp. enterica serovar Mbandaka homoprotocatechuate degradation operon regulator HpaR	---------------------------GTGATGATTAACTGTTTCTATATTAATGATTTTGAATTTTTCAGGGGAAAGATAATGCACGACTCTCTAACCATTGCGTTGCTCCAGGCGCGAGAAGCGGCGATGAGTTATTTTCGCCCAATCGTTAAACGGCATAATTTGACTGAGCAACAGTGGCGCATCGTGCGTATTCTGGCGGAAAGCCCATCAATGGATTTTCACGATCTGGCGTATCGCGCCTGCATTTTG	---------------------------MHDSLTIALLQAREAAMAYFRPIVKSHNLTDQQWRIVRILADSPSMDFHELAFRTCILRPSLTGILTRMERDGLVLRLKPVNDQRKLYVMLTEQGQTLYARARSQVEEAYRKIEADFTPEKTQQLMLLLDDLIALGRQHPDSE---AEAA-------------
ENA|HAB6328534|HAB6328534.1	Salmonella enterica subsp. enterica serovar Mbandaka homoprotocatechuate degradation operon regulator HpaR	---------------------------GTGATGATTAACTGTTTCTATATTAATGATTTTGAATTTTTCAGGGGAAAGATAATGCACGACTCTCTAACCATTGCGTTGCTCCAGGCGCGAGAAGCGGCGATGAGTTATTTTCGCCCAATCGTTAAACGGCATAATTTGACTGAGCAACAGTGGCGCATCGTGCGTATTCTGGCGGAAAGCCCATCAATGGATTTTCACGATCTGGCGTATCGCGCCTGCATTTTG	---------------------------MHDSLTIALLQAREAAMAYFRPIVKSHNLTDQQWRIVRILADSPSMDFHELAFRTCILRPSLTGILTRMERDGLVLRLKPVNDQRKLYVMLTEQGQTLYARARSQVEEAYRKIEADFTPEKTQQLMLLLDDLIALGRQHPDSE---AEAA-------------
ENA|HAE1291605|HAE1291605.1	Salmonella enterica subsp. enterica serovar Mbandaka homoprotocatechuate degradation operon regulator HpaR	---------------------------GTGATGATTAACTGTTTCTATATTAATGATTTTGAATTTTTCAGGGGAAAGATAATGCACGACTCTCTAACCATTGCGTTGCTCCAGGCGCGAGAAGCGGCGATGAGTTATTTTCGCCCAATCGTTAAACGGCATAATTTGACTGAGCAACAGTGGCGCATCGTGCGTATTCTGGCGGAAAGCCCATCAATGGATTTTCACGATCTGGCGTATCGCGCCTGCATTTTG	---------------------------MHDSLTIALLQAREAAMAYFRPIVKSHNLTDQQWRIVRILADSPSMDFHELAFRTCILRPSLTGILTRMERDGLVLRLKPVNDQRKLYVMLTEQGQTLYARARSQVEEAYRKIEADFTPEKTQQLMLLLDDLIALGRQHPDSE---AEAA-------------
ENA|HAE1541906|HAE1541906.1	Salmonella enterica subsp. enterica serovar Mbandaka homoprotocatechuate degradation operon regulator HpaR	---------------------------GTGATGATTAACTGTTTCTATATTAATGATTTTGAATTTTTCAGGGGAAAGATAATGCACGACTCTCTAACCATTGCGTTGCTCCAGGCGCGAGAAGCGGCGATGAGTTATTTTCGCCCAATCGTTAAACGGCATAATTTGACTGAGCAACAGTGGCGCATCGTGCGTATTCTGGCGGAAAGCCCATCAATGGATTTTCACGATCTGGCGTATCGCGCCTGCATTTTG	---------------------------MHDSLTIALLQAREAAMAYFRPIVKSHNLTDQQWRIVRILADSPSMDFHELAFRTCILRPSLTGILTRMERDGLVLRLKPVNDQRKLYVMLTEQGQTLYARARSQVEEAYRKIEADFTPEKTQQLMLLLDDLIALGRQHPDSE---AEAA-------------
ENA|HAF8087287|HAF8087287.1	Salmonella enterica subsp. enterica serovar Mbandaka homoprotocatechuate degradation operon regulator HpaR	---------------------------GTGATGATTAACTGTTTCTATATTAATGATTTTGAATTTTTCAGGGGAAAGATAATGCACGACTCTCTAACCATTGCGTTGCTCCAGGCGCGAGAAGCGGCGATGAGTTATTTTCGCCCAATCGTTAAACGGCATAATTTGACTGAGCAACAGTGGCGCATCGTGCGTATTCTGGCGGAAAGCCCATCAATGGATTTTCACGATCTGGCGTATCGCGCCTGCATTTTG	---------------------------MHDSLTIALLQAREAAMAYFRPIVKSHNLTDQQWRIVRILADSPSMDFHELAFRTCILRPSLTGILTRMERDGLVLRLKPVNDQRKLYVMLTEQGQTLYARARSQVEEAYRKIEADFTPEKTQQLMLLLDDLIALGRQHPDSE---AEAA-------------
ENA|TLC03796|TLC03796.1	Salmonella enterica subsp. enterica serovar Mbandaka homoprotocatechuate degradation operon regulator HpaR	---------------------------GTGATGATTAACTGTTTCTATATTAATGATTTTGAATTTTTCAGGGGAAAGATAATGCACGACTCTCTAACCATTGCGTTGCTCCAGGCGCGAGAAGCGGCGATGAGTTATTTTCGCCCAATCGTTAAACGGCATAATTTGACTGAGCAACAGTGGCGCATCGTGCGTATTCTGGCGGAAAGCCCATCAATGGATTTTCACGATCTGGCGTATCGCGCCTGCATTTTG	---------------------------MHDSLTIALLQAREAAMAYFRPIVKSHNLTDQQWRIVRILADSPSMDFHELAFRTCILRPSLTGILTRMERDGLVLRLKPVNDQRKLYVMLTEQGQTLYARARSQVEEAYRKIEADFTPEKTQQLMLLLDDLIALGRQHPDSE---AEAA-------------
ENA|EBW4471166|EBW4471166.1	Salmonella enterica subsp. enterica serovar Lattenkamp homoprotocatechuate degradation operon regulator HpaR	---------------------------GTGATGATTAACTGTTTCTATATTAATGATTTTGAATTTTTCAGGGGAAAGATAATGCACGACTCTCTAACCATTGCGTTGCTCCAGGCGCGAGAAGCGGCGATGAGTTATTTTCGCCCAATCGTTAAACGGCATAATTTGACTGAGCAACAGTGGCGCATCGTGCGTATTCTGGCGGAAAGCCCATCAATGGATTTTCACGATCTGGCGTATCGCGCCTGCATTTTG	---------------------------MHDSLTIALLQAREAAMTYFRPIVKSHNLTDQQWRIVRILADSPSMDFHDLAFRTCILRPSLTGILTRMERDGLVLRLKPVNDQRKLYVMLTEQGQTLYARARSQVEEAYRKIEADFTPEKTQQLMLLLDDLIALGRQHPDSE---AEAA-------------
ENA|HAE6193262|HAE6193262.1	Salmonella enterica subsp. enterica serovar Lattenkamp homoprotocatechuate degradation operon regulator HpaR	---------------------------GTGATGATTAACTGTTTCTATATTAATGATTTTGAATTTTTCAGGGGAAAGATAATGCACGACTCTCTAACCATTGCGTTGCTCCAGGCGCGAGAAGCGGCGATGAGTTATTTTCGCCCAATCGTTAAACGGCATAATTTGACTGAGCAACAGTGGCGCATCGTGCGTATTCTGGCGGAAAGCCCATCAATGGATTTTCACGATCTGGCGTATCGCGCCTGCATTTTG	---------------------------MHDSLTIALLQAREAAMTYFRPIVKSHNLTDQQWRIVRILADSPSMDFHDLAFRTCILRPSLTGILTRMERDGLVLRLKPVNDQRKLYVMLTEQGQTLYARARSQVEEAYRKIEADFTPEKTQQLMLLLDDLIALGRQHPDSE---AEAA-------------
ENA|VFS91031|VFS91031.1	Kluyvera cryocrescens Benzoate anaerobic degradation regulator	---------------------------GTGATGATTAACTGTTTCTATATTAATGATTTTGAATTTTTCAGGGGAAAGATAATGCACGACTCTCTAACCATTGCGTTGCTCCAGGCGCGAGAAGCGGCGATGAGTTATTTTCGCCCAATCGTTAAACGGCATAATTTGACTGAGCAACAGTGGCGCATCGTGCGTATTCTGGCGGAAAGCCCATCAATGGATTTTCACGATCTGGCGTATCGCGCCTGCATTTTG	---------------------------MHDSLTIALMQAREVAMTYFRPIVKQHNLTEQQWRIVRVLVETPSMDFHELAAATCILRPSLTGILTRMERDGLVLRLKPVNDQRKLYVSLTKEGYALYERAQAKVEEAYQQIEQRFTPEKMQQLTALLHEFIKLEKQ-------------------------
ENA|ECU3790227|ECU3790227.1	Salmonella enterica subsp. enterica serovar Meleagridis homoprotocatechuate degradation operon regulator HpaR	---------------------------GTGATGATTAACTGTTTCTATATTAATGATTTTGAATTTTTCAGGGGAAAGATAATGCACGACTCTCTAACCATTGCGTTGCTCCAGGCGCGAGAAGCGGCGATGAGTTATTTTCGCCCAATCGTTAAACGGCATAATTTGACTGAGCAACAGTGGCGCATCGTGCGTATTCTGGCGGAAAGCCCATCAATGGATTTTCACGATCTGGCGTATCGCGCATGCATTTTG	---------------------------MHDSLTIALLQAREAAMTYFRPIVKSHNLTDQQWRIVRILADSPSMDFHELAFRTCILRPSLTGILTRMERDGLVLRLKPVNDQRKLYVMLTEQGQTLYARARSEVEEAYRKIEADFTPEKTQQLMLLLDDLIALGRQHPDSE---AEAA-------------
ENA|PVI96233|PVI96233.1	Salmonella enterica homoprotocatechuate degradation operon regulator HpaR	---------------------------------------------------------------------------------ATGCATGATTCATTAACCATCGCCTTGCTTCAGGCGCGCGAAGCGGCAATGACCTATTTCCGCCCCATCGTTAAAAGCCACAATCTGACCGACCAGCAATGGCGCATTGTGCGAATCCTGGCCGATAGCCCCTCTATGGATTTTCACGAGCTGGCCTTTCGTACCTGTATTTTG	---------------------------MHDSLTIALLQAREAAMTYFRPIVKSHNLTDQQWRIVRILADSPSMDFHELAFRTCILRPSLTGILTRMERDGLVLRLKPVNDQRKLYVMLTEQGQTLYARARSEVEEAYRKIEADFTPEKTQQLMLLLDDLIALGRQHPDSE---AEAA-------------
ENA|ECT1903687|ECT1903687.1	Salmonella enterica subsp. enterica serovar Adelaide homoprotocatechuate degradation operon regulator HpaR	---------------------------GTGATGATTAACTGTTTCTATATTAATGATTTTGAATTTTTCAGGGGAAAGATAATGCACGACTCTCTAACCATTGCGTTGCTCCAGGCGCGAGAAGCGGCGATGAGTTATTTTCGCCCAATCGTTAAACGGCATAATTTGACTGAGCAACAGTGGCGCATCGTGCGTATTCTGGCGGAAAGCCCATCAATGGATTTTCACGATCTGGCGTATCGCGCCTGCATTTTG	---------------------------MHDSLTIALLQAREAAMTYFRPIVKSHNLTDQQWRIVRILADSPSMDFHELAFRTCILRPSLTGILTRMERDGLVLRLKPVNDQRKLYVMLTEQGQTLYARARSEVEEAYRKIEADFTPEKTQQLMLLLDDLIALGRQHPDSE---AEAA-------------
ENA|ECI2862262|ECI2862262.1	Salmonella enterica subsp. enterica serovar Ouakam homoprotocatechuate degradation operon regulator HpaR	---------------------------GTGATGATTAACTGTTTCTATATTAATGATTTTGAATTTTTCAGGGGAAAGATAATGCACGACTCTCTAACCATTGCGTTGCTCCAGGCGCGAGAAGCGGCGATGAGTTATTTTCGCCCAATCGTTAAACGGCATAATTTGACTGAGCAACAGTGGCGCATCGTGCGTATTCTGGCGGAAAGCCCATCAATGGATTTTCACGATCTGGCGTATCGCGCCTGCATTTTG	---------------------------MHDSLTIALLQAREAAMTYFRPIVKSHNLTDQQWRIVRILADSPSMDFHELAFRTCILRPSLTGILTRMERDGLVLRLKPVNDQRKLYVMLTEQGQTLYARARSEVEEAYRKIEADFTPEKTQQLMLLLDDLIALGRQHPDSE---AEAA-------------
ENA|EHC38470|EHC38470.1	Salmonella enterica subsp. enterica serovar Adelaide str. A4-669 4-hydroxyphenylacetate catabolism	---------------------------GTGATGATTAACTGTTTCTATATTAATGATTTTGAATTTTTCAGGGGAAAGATAATGCACGACTCTCTAACCATTGCGTTGCTCCAGGCGCGAGAAGCGGCGATGAGTTATTTTCGCCCAATCGTTAAACGGCATAATTTGACTGAGCAACAGTGGCGCATCGTGCGTATTCTGGCGGAAAGCCCATCAATGGATTTTCACGATCTGGCGTATCGCGCCTGCATTTTG	---------------------------MHDSLTIALLQAREAAMTYFRPIVKSHNLTDQQWRIVRILADSPSMDFHELAFRTCILRPSLTGILTRMERDGLVLRLKPVNDQRKLYVMLTEQGQTLYARARSEVEEAYRKIEADFTPEKTQQLMLLLDDLIALGRQHPDSE---AEAA-------------
ENA|EBN0114589|EBN0114589.1	Salmonella enterica subsp. enterica serovar Infantis homoprotocatechuate degradation operon regulator HpaR	---------------------------GTGATGATTAACTGTTTCTATATTAATGATTTTGAATTTTTCAGGGGAAAGATAATGCACGACTCTCTAACCATTGCGTTGCTCCAGGCGCGAGAAGCGGCGATGAGTTATTTTCGCCCAATCGTTAAACGGCATAATTTGACTGAGCAACAGTGGCGCATCGTGCGTATTCTGGCGGAAAGCCCATCAATGGATTTTCACGATCTGGCGTATCGCGCCTGCATTTTG	---------------------------MHDSLTIALLQAREAAMTYFRPIVKSHNLTDQQWRIVRILADSPSMDFHELAFRTCILRPSLTGILTRMERDGLVLRLKPVNDQRKLYVMLTEQGQTLYARARSEVEEAYRKIEADFTPEKTQQLMLLLDDLIALGRQHPDSE---AEAA-------------
ENA|TGC46345|TGC46345.1	Salmonella enterica subsp. enterica serovar Infantis homoprotocatechuate degradation operon regulator HpaR	---------------------------GTGATGATTAACTGTTTCTATATTAATGATTTTGAATTTTTCAGGGGAAAGATAATGCACGACTCTCTAACCATTGCGTTGCTCCAGGCGCGAGAAGCGGCGATGAGTTATTTTCGCCCAATCGTTAAACGGCATAATTTGACTGAGCAACAGTGGCGCATCGTGCGTATTCTGGCGGAAAGCCCATCAATGGATTTTCACGATCTGGCGTATCGCGCCTGCATTTTG	---------------------------MHDSLTIALLQAREAAMTYFRPIVKSHNLTDQQWRIVRILADSPSMDFHELAFRTCILRPSLTGILTRMERDGLVLRLKPVNDQRKLYVMLTEQGQTLYARARSEVEEAYRKIEADFTPEKTQQLMLLLDDLIALGRQHPDSE---AEAA-------------
ENA|AAO69440|AAO69440.1	Salmonella enterica subsp. enterica serovar Typhi str. Ty2 homoprotocatechuate degradative operon repressor	---------------------------GTGACGATTAACTGTTTCTATATTAATGATTTTGAATTTTTCAGGGGAAAGATAATGCACGACTCTCTAACCATTGCGTTGCTCCAGGCGCGAGAAGCGGCGATGAGTTATTTTCGCCCAATCGTTAAACGGCATAATTTGACTGAGCAACAGTGGCGCATCGTGCGTATTCTGGCGGAAAGCCCATCAATGGATTTTCACGATCTGGCGTATCGTGCCTGCATTTTG	---------------------------MHDSLTIALLQAREAAMTYFRPIVKSHNLTDQQWRIVRILADSPSMDFHELAFRTCILRPSLTGILTRMERDGLVLRLKPVNDQRKLYVMLTEQGQTLYARARSEVEEAYRKIEADFTPEKTQQLMLLLDDLIALGRQHPDSE---AEAA-------------
ENA|CAD08226|CAD08226.1	Salmonella enterica subsp. enterica serovar Typhi str. CT18 homoprotocatechuate degradative operon repressor	---------------------------GTGACGATTAACTGTTTCTATATTAATGATTTTGAATTTTTCAGGGGAAAGATAATGCACGACTCTCTAACCATTGCGTTGCTCCAGGCGCGAGAAGCGGCGATGAGTTATTTTCGCCCAATCGTTAAACGGCATAATTTGACTGAGCAACAGTGGCGCATCGTGCGTATTCTGGCGGAAAGCCCATCAATGGATTTTCACGATCTGGCGTATCGTGCCTGCATTTTG	---------------------------MHDSLTIALLQAREAAMTYFRPIVKSHNLTDQQWRIVRILADSPSMDFHELAFRTCILRPSLTGILTRMERDGLVLRLKPVNDQRKLYVMLTEQGQTLYARARSEVEEAYRKIEADFTPEKTQQLMLLLDDLIALGRQHPDSE---AEAA-------------
ENA|EBS1100983|EBS1100983.1	Salmonella enterica subsp. enterica serovar Typhi (Salmonella typhi) homoprotocatechuate degradation operon regulator HpaR	---------------------------GTGATGATTAACTGTTTCTATATTAATGATTTTGAATTTTTCAGGGGAAAGATAATGCACGACTCTCTAACCATTGCGTTGCTCCAGGCGCGAGAAGCGGCGATGAGTTATTTTCGCCCAATCGTTAAACGGCATAATTTGACTGAGCAACAGTGGCGCATCGTGCGTATTCTGGCGGAAAGCCCATCAATGGATTTTCACGATCTGGCGTATCGCGCCTGCATTTTG	---------------------------MHDSLTIALLQAREAAMTYFRPIVKSHNLTDQQWRIVRILADSPSMDFHELAFRTCILRPSLTGILTRMERDGLVLRLKPVNDQRKLYVMLTEQGQTLYARARSEVEEAYRKIEADFTPEKTQQLMLLLDDLIALGRQHPDSE---AEAA-------------
ENA|EBX7035340|EBX7035340.1	Salmonella enterica subsp. enterica serovar Typhi (Salmonella typhi) homoprotocatechuate degradation operon regulator HpaR	---------------------------GTGATGATTAACTGTTTCTATATTAATGATTTTGAATTTTTCAGGGGAAAGATAATGCACGACTCTCTAACCATTGCGTTGCTCCAGGCGCGAGAAGCGGCGATGAGTTATTTTCGCCCAATCGTTAAACGGCATAATTTGACTGAGCAACAGTGGCGCATCGTGCGTATTCTGGCGGAAAGCCCATCAATGGATTTTCACGATCTGGCGTATCGCGCCTGCATTTTG	---------------------------MHDSLTIALLQAREAAMTYFRPIVKSHNLTDQQWRIVRILADSPSMDFHELAFRTCILRPSLTGILTRMERDGLVLRLKPVNDQRKLYVMLTEQGQTLYARARSEVEEAYRKIEADFTPEKTQQLMLLLDDLIALGRQHPDSE---AEAA-------------
ENA|ECA4926860|ECA4926860.1	Salmonella enterica subsp. enterica serovar Typhi (Salmonella typhi) homoprotocatechuate degradation operon regulator HpaR	---------------------------GTGATGATTAACTGTTTCTATATTAATGATTTTGAATTTTTCAGGGGAAAGATAATGCACGACTCTCTAACCATTGCGTTGCTCCAGGCGCGAGAAGCGGCGATGAGTTATTTTCGCCCAATCGTTAAACGGCATAATTTGACTGAGCAACAGTGGCGCATCGTGCGTATTCTGGCGGAAAGCCCATCAATGGATTTTCACGATCTGGCGTATCGCGCCTGCATTTTG	---------------------------MHDSLTIALLQAREAAMTYFRPIVKSHNLTDQQWRIVRILADSPSMDFHELAFRTCILRPSLTGILTRMERDGLVLRLKPVNDQRKLYVMLTEQGQTLYARARSEVEEAYRKIEADFTPEKTQQLMLLLDDLIALGRQHPDSE---AEAA-------------
ENA|ECB1386211|ECB1386211.1	Salmonella enterica subsp. enterica serovar Typhi (Salmonella typhi) homoprotocatechuate degradation operon regulator HpaR	---------------------------GTGATGATTAACTGTTTCTATATTAATGATTTTGAATTTTTCAGGGGAAAGATAATGCACGACTCTCTAACCATTGCGTTGCTCCAGGCGCGAGAAGCGGCGATGAGTTATTTTCGCCCAATCGTTAAACGGCATAATTTGACTGAGCAACAGTGGCGCATCGTGCGTATTCTGGCGGAAAGCCCATCAATGGATTTTCACGATCTGGCGTATCGCGCCTGCATTTTG	---------------------------MHDSLTIALLQAREAAMTYFRPIVKSHNLTDQQWRIVRILADSPSMDFHELAFRTCILRPSLTGILTRMERDGLVLRLKPVNDQRKLYVMLTEQGQTLYARARSEVEEAYRKIEADFTPEKTQQLMLLLDDLIALGRQHPDSE---AEAA-------------
ENA|ECV8217801|ECV8217801.1	Salmonella enterica subsp. enterica serovar Typhi (Salmonella typhi) homoprotocatechuate degradation operon regulator HpaR	---------------------------GTGATGATTAACTGTTTCTATATTAATGATTTTGAATTTTTCAGGGGAAAGATAATGCACGACTCTCTAACCATTGCGTTGCTCCAGGCGCGAGAAGCGGCGATGAGTTATTTTCGCCCAATCGTTAAACGGCATAATTTGACTGAGCAACAGTGGCGCATCGTGCGTATTCTGGCGGAAAGCCCATCAATGGATTTTCACGATCTGGCGTATCGCGCCTGCATTTTG	---------------------------MHDSLTIALLQAREAAMTYFRPIVKSHNLTDQQWRIVRILADSPSMDFHELAFRTCILRPSLTGILTRMERDGLVLRLKPVNDQRKLYVMLTEQGQTLYARARSEVEEAYRKIEADFTPEKTQQLMLLLDDLIALGRQHPDSE---AEAA-------------
ENA|EDB3627951|EDB3627951.1	Salmonella enterica subsp. enterica serovar Typhi (Salmonella typhi) homoprotocatechuate degradation operon regulator HpaR	---------------------------GTGATGATTAACTGTTTCTATATTAATGATTTTGAATTTTTCAGGGGAAAGATAATGCACGACTCTCTAACCATTGCGTTGCTCCAGGCGCGAGAAGCGGCGATGAGTTATTTTCGCCCAATCGTTAAACGGCATAATTTGACTGAGCAACAGTGGCGCATCGTGCGTATTCTGGCGGAAAGCCCATCAATGGATTTTCACGATCTGGCGTATCGCGCCTGCATTTTG	---------------------------MHDSLTIALLQAREAAMTYFRPIVKSHNLTDQQWRIVRILADSPSMDFHELAFRTCILRPSLTGILTRMERDGLVLRLKPVNDQRKLYVMLTEQGQTLYARARSEVEEAYRKIEADFTPEKTQQLMLLLDDLIALGRQHPDSE---AEAA-------------
ENA|EDG8904211|EDG8904211.1	Salmonella enterica subsp. enterica serovar Typhi (Salmonella typhi) homoprotocatechuate degradation operon regulator HpaR	---------------------------GTGATGATTAACTGTTTCTATATTAATGATTTTGAATTTTTCAGGGGAAAGATAATGCACGACTCTCTAACCATTGCGTTGCTCCAGGCGCGAGAAGCGGCGATGAGTTATTTTCGCCCAATCGTTAAACGGCATAATTTGACTGAGCAACAGTGGCGCATCGTGCGTATTCTGGCGGAAAGCCCATCAATGGATTTTCACGATCTGGCGTATCGCGCCTGCATTTTG	---------------------------MHDSLTIALLQAREAAMTYFRPIVKSHNLTDQQWRIVRILADSPSMDFHELAFRTCILRPSLTGILTRMERDGLVLRLKPVNDQRKLYVMLTEQGQTLYARARSEVEEAYRKIEADFTPEKTQQLMLLLDDLIALGRQHPDSE---AEAA-------------
ENA|EDG8933496|EDG8933496.1	Salmonella enterica subsp. enterica serovar Typhi (Salmonella typhi) homoprotocatechuate degradation operon regulator HpaR	---------------------------GTGATGATTAACTGTTTCTATATTAATGATTTTGAATTTTTCAGGGGAAAGATAATGCACGACTCTCTAACCATTGCGTTGCTCCAGGCGCGAGAAGCGGCGATGAGTTATTTTCGCCCAATCGTTAAACGGCATAATTTGACTGAGCAACAGTGGCGCATCGTGCGTATTCTGGCGGAAAGCCCATCAATGGATTTTCACGATCTGGCGTATCGCGCCTGCATTTTG	---------------------------MHDSLTIALLQAREAAMTYFRPIVKSHNLTDQQWRIVRILADSPSMDFHELAFRTCILRPSLTGILTRMERDGLVLRLKPVNDQRKLYVMLTEQGQTLYARARSEVEEAYRKIEADFTPEKTQQLMLLLDDLIALGRQHPDSE---AEAA-------------
ENA|HAE0418974|HAE0418974.1	Salmonella enterica subsp. enterica serovar Typhi homoprotocatechuate degradation operon regulator HpaR	---------------------------GTGATGATTAACTGTTTCTATATTAATAATTTTGAATTTTTCAGGGGAAAGATAATGCACGACTCTCTAACCATTGCGTTGCTCCAGGCGCGAGAAGCGGCGATGAGTTATTTTCGCCCAATCGTTAAACGGCATAATTTGACTGAGCAACAGTGGCGCATCGTGCGTATTCTGGCGGAAAGCCCATCAATGGATTTTCACGATCTGGCGTATCGCGCCTGCATTTTG	---------------------------MHDSLTIALLQAREAAMTYFRPIVKSHNLTDQQWRIVRILADSPSMDFHELAFRTCILRPSLTGILTRMERDGLVLRLKPVNDQRKLYVMLTEQGQTLYARARSEVEEAYRKIEADFTPEKTQQLMLLLDDLIALGRQHPDSE---AEAA-------------
ENA|HAE0482589|HAE0482589.1	Salmonella enterica subsp. enterica serovar Typhi homoprotocatechuate degradation operon regulator HpaR	---------------------------GTGATGATTAACTGTTTCTATATTAATGATTTTGAATTTTTCAGGGGAAAGATAATGCACGACTCTCTAACCATTGCGTTGCTCCAGGCGCGAGAAGCGGCGATGAGTTATTTTCGCCCAATCGTTAAACGGCATAATTTGACTGAGCAACAGTGGCGCATCGTGCGTATTCTGGCGGAAAGCCCATCAATGGATTTTCACGATCTGGCGTATCGCGCCTGCATTTTG	---------------------------MHDSLTIALLQAREAAMTYFRPIVKSHNLTDQQWRIVRILADSPSMDFHELAFRTCILRPSLTGILTRMERDGLVLRLKPVNDQRKLYVMLTEQGQTLYARARSEVEEAYRKIEADFTPEKTQQLMLLLDDLIALGRQHPDSE---AEAA-------------
ENA|HAE1997499|HAE1997499.1	Salmonella enterica subsp. enterica serovar Typhi homoprotocatechuate degradation operon regulator HpaR	---------------------------GTGATGATTAACTGTTTCTATATTAATGATTTTGAATTTTTCAGGGGAAAGATAATGCACGACTCTCTAACCATTGCGTTGCTCCAGGCGCGAGAAGCGGCGATGAGTTATTTTCGCCCAATCGTTAAACGGCATAATTTGACTGAGCAACAGTGGCGCATCGTGCGTATTCTGGCGGAAAGCCCATCAATGGATTTTCACGATCTGGCGTATCGCGCCTGCATTTTG	---------------------------MHDSLTIALLQAREAAMTYFRPIVKSHNLTDQQWRIVRILADSPSMDFHELAFRTCILRPSLTGILTRMERDGLVLRLKPVNDQRKLYVMLTEQGQTLYARARSEVEEAYRKIEADFTPEKTQQLMLLLDDLIALGRQHPDSE---AEAA-------------
ENA|HAE3629514|HAE3629514.1	Salmonella enterica subsp. enterica serovar Typhi homoprotocatechuate degradation operon regulator HpaR	---------------------------GTGATGATTAACTGTTTCTATATTAATGATTTTGAATTTTTCAGGGGAAAGATAATGCACGACTCTCTAACCATTGCGTTGCTCCAGGCGCGAGAAGCGGCGATGAGTTATTTTCGCCCAATCGTTAAACGGCATAATTTGACTGAGCAACAGTGGCGCATCGTGCGTATTCTGGCGGAAAGCCCATCAATGGATTTTCACGATCTGGCGTATCGCGCCTGCATTTTG	---------------------------MHDSLTIALLQAREAAMTYFRPIVKSHNLTDQQWRIVRILADSPSMDFHELAFRTCILRPSLTGILTRMERDGLVLRLKPVNDQRKLYVMLTEQGQTLYARARSEVEEAYRKIEADFTPEKTQQLMLLLDDLIALGRQHPDSE---AEAA-------------
ENA|HAE6054635|HAE6054635.1	Salmonella enterica subsp. enterica serovar Typhi homoprotocatechuate degradation operon regulator HpaR	---------------------------GTGACGATTAACTGTTTCTATATTAATGATTTTGAATTTTTCAGGGGAAAGATAATGCACGACTCACTAACCATTGCGTTGCTCCAGGCGCGAGAAGCGGCGATGAGTTATTTTCGCCCAATCGTTAAACGGCATAATTTGACTGAGCAACAGTGGCGCATCGTGCGTATTCTGGCGGAAAGCCCATCAATGGATTTTCACGATCTGGCGTATCGCGCCTGCATTTTG	---------------------------MHDSLTIALLQAREAAMTYFRPIVKSHNLTDQQWRIVRILADSPSMDFHELAFRTCILRPSLTGILTRMERDGLVLRLKPVNDQRKLYVMLTEQGQTLYARARSEVEEAYRKIEADFTPEKTQQLMLLLDDLIALGRQHPDSE---AEAA-------------
ENA|HAE6907487|HAE6907487.1	Salmonella enterica subsp. enterica serovar Typhi homoprotocatechuate degradation operon regulator HpaR	---------------------------------------------------------------------------------ATGCACGACTCTCTAACCATTGCGTTGCTCCAGGCGCGAGAAGCGGCGATGAGTTATTTTCGCCCAATCGTTAAACGGCATAATTTGACTGAGCAACAGTGGCGCATCGTGCGTATTCTGGCGGAAAGCCCATCAATGGATTTTCACGATCTGGCGTATCGCGCATGCATTTTG	---------------------------MHDSLTIALLQAREAAMTYFRPIVKSHNLTDQQWRIVRILADSPSMDFHELAFRTCILRPSLTGILTRMERDGLVLRLKPVNDQRKLYVMLTEQGQTLYARARSEVEEAYRKIEADFTPEKTQQLMLLLDDLIALGRQHPDSE---AEAA-------------
ENA|HAE7599417|HAE7599417.1	Salmonella enterica subsp. enterica serovar Typhi homoprotocatechuate degradation operon regulator HpaR	---------------------------------------------------------------------------------ATGCACGACTCTCTAACCATTGCGTTGCTCCAGGCGCGAGAAGCGGCGATGAGTTATTTTCGCCCAATCGTTAAACGGCATAATTTGACTGAGCAACAGTGGCGCATCGTGCGTATTCTGGCGGAAAGCCCATCAATGGATTTTCACGATCTGGCGTATCGCGCCTGCATTTTG	---------------------------MHDSLTIALLQAREAAMTYFRPIVKSHNLTDQQWRIVRILADSPSMDFHELAFRTCILRPSLTGILTRMERDGLVLRLKPVNDQRKLYVMLTEQGQTLYARARSEVEEAYRKIEADFTPEKTQQLMLLLDDLIALGRQHPDSE---AEAA-------------
ENA|HAE7811542|HAE7811542.1	Salmonella enterica subsp. enterica serovar Typhi homoprotocatechuate degradation operon regulator HpaR	---------------------------------------------------------------------------------ATGCACGACTCACTAACCATTGCGTTGCTCCAGGCGCGAGAAGCGGCGATGAGTTATTTTCGCCCAATCGTTAAACGGCATAATTTGACTGAGCAACAGTGGCGCATCGTGCGTATTCTGGCGGAAAGTCCATCAATGGATTTTCACGATCTGGCGTATCGCGCCTGCATTTTG	---------------------------MHDSLTIALLQAREAAMTYFRPIVKSHNLTDQQWRIVRILADSPSMDFHELAFRTCILRPSLTGILTRMERDGLVLRLKPVNDQRKLYVMLTEQGQTLYARARSEVEEAYRKIEADFTPEKTQQLMLLLDDLIALGRQHPDSE---AEAA-------------
ENA|HAE9017105|HAE9017105.1	Salmonella enterica subsp. enterica serovar Typhi homoprotocatechuate degradation operon regulator HpaR	---------------------------------------------------------------------------------ATGCACGACTCTCTAACCATTGCGTTGCTCCAGGCGCGAGAAGCGGCGATGAGTTATTTTCGCCCAATCGTTAAACGGCATAATTTGACTGAGCAACAGTGGCGCATCGTGCGTATTCTGGCGGAAAGCCCATCAATGGATTTTCACGATCTGGCGTATCGCGCCTGCATTTTG	---------------------------MHDSLTIALLQAREAAMTYFRPIVKSHNLTDQQWRIVRILADSPSMDFHELAFRTCILRPSLTGILTRMERDGLVLRLKPVNDQRKLYVMLTEQGQTLYARARSEVEEAYRKIEADFTPEKTQQLMLLLDDLIALGRQHPDSE---AEAA-------------
ENA|HAE9581236|HAE9581236.1	Salmonella enterica subsp. enterica serovar Typhi homoprotocatechuate degradation operon regulator HpaR	---------------------------------------------------------------------------------ATGCACGACTCTCTAACCATTGCGTTGCTCCAGGCGCGAGAAGCGGCGATGAGTTATTTTCGCCCAATCGTTAAACGGCATAATTTGACTGAGCAACAGTGGCGCATCGTGCGTATTCTGGCGGAAAGCCCATCAATGGATTTTCACGATCTGGCGTATCGCGCCTGCATTTTG	---------------------------MHDSLTIALLQAREAAMTYFRPIVKSHNLTDQQWRIVRILADSPSMDFHELAFRTCILRPSLTGILTRMERDGLVLRLKPVNDQRKLYVMLTEQGQTLYARARSEVEEAYRKIEADFTPEKTQQLMLLLDDLIALGRQHPDSE---AEAA-------------
ENA|HAF0688442|HAF0688442.1	Salmonella enterica subsp. enterica serovar Typhi homoprotocatechuate degradation operon regulator HpaR	---------------------------------------------------------------------------------ATGCACGACTCTCTAACCATTGCGTTGCTCCAGGCGCGAGAAGCGGCGATGAGTTATTTTCGCCCAATCGTTAAACGGCATAATTTGACTGAGCAACAGTGGCGCATCGTGCGTATTCTGGCGGAAAGCCCATCAATGGATTTTCACGATCTGGCGTATCGCGCATGCATTTTG	---------------------------MHDSLTIALLQAREAAMTYFRPIVKSHNLTDQQWRIVRILADSPSMDFHELAFRTCILRPSLTGILTRMERDGLVLRLKPVNDQRKLYVMLTEQGQTLYARARSEVEEAYRKIEADFTPEKTQQLMLLLDDLIALGRQHPDSE---AEAA-------------
ENA|HAF7362632|HAF7362632.1	Salmonella enterica subsp. enterica serovar Typhi homoprotocatechuate degradation operon regulator HpaR	---------------------------------------------------------------------------------ATGCACGACTCTCTAACCATTGCGTTGCTCCAGGCGCGAGAAGCGGCGATGAGTTATTTTCGCCCAATCGTTAAACGGCATAATTTGACTGAGCAACAGTGGCGCATCGTGCGTATTCTGGCGGAAAGCCCATCAATGGATTTTCACGATCTGGCGTATCGCGCCTGCATTTTG	---------------------------MHDSLTIALLQAREAAMTYFRPIVKSHNLTDQQWRIVRILADSPSMDFHELAFRTCILRPSLTGILTRMERDGLVLRLKPVNDQRKLYVMLTEQGQTLYARARSEVEEAYRKIEADFTPEKTQQLMLLLDDLIALGRQHPDSE---AEAA-------------
ENA|HAF7399932|HAF7399932.1	Salmonella enterica subsp. enterica serovar Typhi homoprotocatechuate degradation operon regulator HpaR	---------------------------------------------------------------------------------ATGCACGACTCTCTAACCATTGCGTTGCTCCAGGCGCGAGAAGCGGCGATGAGTTATTTTCGCCCAATCGTTAAACGGCATAATTTGACTGAGCAACAGTGGCGCATCGTGCGTATTCTGGCGGAAAGCCCATCAATGGATTTTCACGATCTGGCGTATCGCGCCTGCATTTTG	---------------------------MHDSLTIALLQAREAAMTYFRPIVKSHNLTDQQWRIVRILADSPSMDFHELAFRTCILRPSLTGILTRMERDGLVLRLKPVNDQRKLYVMLTEQGQTLYARARSEVEEAYRKIEADFTPEKTQQLMLLLDDLIALGRQHPDSE---AEAA-------------
ENA|QZA31303|QZA31303.1	Salmonella enterica subsp. enterica serovar Typhi homoprotocatechuate degradation operon regulator HpaR	---------------------------------------------------------------------------------ATGCACGACTCTCTAACCATTGCGTTGCTCCAGGCGCGAGAAGCGGCGATGAGTTATTTTCGCCCAATCGTTAAACGGCATAATTTGACTGAGCAACAGTGGCGCATCGTGCGTATTCTGGCGGAAAGCCCATCAATGGATTTTCACGATCTGGCGTATCGCGCCTGCATTTTG	---------------------------MHDSLTIALLQAREAAMTYFRPIVKSHNLTDQQWRIVRILADSPSMDFHELAFRTCILRPSLTGILTRMERDGLVLRLKPVNDQRKLYVMLTEQGQTLYARARSEVEEAYRKIEADFTPEKTQQLMLLLDDLIALGRQHPDSE---AEAA-------------
ENA|EBS6378412|EBS6378412.1	Salmonella enterica subsp. enterica serovar Indiana homoprotocatechuate degradation operon regulator HpaR	---------------------------------------------------------------------------------ATGCACGACTCACTAACCATTGCGTTGCTCCAGGCGCGAGAAGCGGCGATGAGTTATTTTCGCCCAATCGTTAAACGGCATAATTTGACTGAGCAACAGTGGCGCATCGTGCGTATTCTGGCGGAAAGCCCATCAATGGATTTTCACGATCTGGCGTATCGCGCCTGCATTTTG	---------------------------MHDSLTIALLQAREAAMTYFRPIVKSHNLTDQQWRIVRILADSPSMDFHELAFRTCILRPSLTGILTRMERDGLVLRLKPVNDQRKLYVMLTEQGQTLYARARSEVEEAYRKIEADFTPEKTQQLMLLLDDLIALGRQHPDSE---AEAA-------------
ENA|ECB0586261|ECB0586261.1	Salmonella enterica subsp. enterica serovar Indiana homoprotocatechuate degradation operon regulator HpaR	---------------------------------------------------------------------------------ATGCACGACTCTCTAACCATTGCGTTGCTCCAGGCGCGAGAAGCGGCGATGAGTTATTTTCGCCCAATCGTTAAACGGCATAATTTGACTGAGCAACAGTGGCGCATCGTGCGTATTCTGGCGGAAAGCCCATCAATGGATTTTCACGATCTGGCGTATCGCGCCTGCATTTTG	---------------------------MHDSLTIALLQAREAAMTYFRPIVKSHNLTDQQWRIVRILADSPSMDFHELAFRTCILRPSLTGILTRMERDGLVLRLKPVNDQRKLYVMLTEQGQTLYARARSEVEEAYRKIEADFTPEKTQQLMLLLDDLIALGRQHPDSE---AEAA-------------
ENA|HAE3818266|HAE3818266.1	Salmonella enterica subsp. enterica serovar Indiana homoprotocatechuate degradation operon regulator HpaR	---------------------------------------------------------------------------------ATGCACGACTCTCTAACCATTGCGTTGCTCCAGGCGCGAGAAGCGGCGATGAGTTATTTTCGCCCAATCGTTAAACGGCATAATTTGACTGAGCAACAGTGGCGCATCGTGCGTATTCTGGCGGAAAGCCCATCAATGGATTTTCACGATCTGGCGTATCGCGCCTGCATTTTG	---------------------------MHDSLTIALLQAREAAMTYFRPIVKSHNLTDQQWRIVRILADSPSMDFHELAFRTCILRPSLTGILTRMERDGLVLRLKPVNDQRKLYVMLTEQGQTLYARARSEVEEAYRKIEADFTPEKTQQLMLLLDDLIALGRQHPDSE---AEAA-------------
ENA|QVQ15548|QVQ15548.1	Salmonella enterica subsp. enterica serovar Indiana homoprotocatechuate degradation operon regulator HpaR	---------------------------------------------------------------------------------ATGCACGACTCTCTAACCATTGCGTTGCTCCAGGCGCGAGAAGCGGCGATGAGTTATTTTCGCCCAATCGTTAAACGGCATAATTTGACTGAGCAACAGTGGCGCATCGTGCGTATTCTGGCGGAAAGCCCATCAATGGATTTTCACGATCTGGCGTATCGCGCATGCATTTTG	---------------------------MHDSLTIALLQAREAAMTYFRPIVKSHNLTDQQWRIVRILADSPSMDFHELAFRTCILRPSLTGILTRMERDGLVLRLKPVNDQRKLYVMLTEQGQTLYARARSEVEEAYRKIEADFTPEKTQQLMLLLDDLIALGRQHPDSE---AEAA-------------
ENA|ECS2351697|ECS2351697.1	Salmonella enterica subsp. enterica serovar Cerro homoprotocatechuate degradation operon regulator HpaR	---------------------------------------------------------------------------------ATGCACGACTCTCTAACCATTGCGTTGCTCCAGGCGCGAGAAGCGGCGATGAGTTATTTTCGCCCAATCGTTAAACGGCATAATTTGACTGAGCAACAGTGGCGCATCGTGCGTATTCTGGCGGAAAGCCCATCAATGGATTTTCACGATCTGGCGTATCGCGCCTGCATTTTG	---------------------------MHDSLTIALLQAREAAMTYFRPIVKSHNLTDQQWRIVRILADSPSMDFHELAFRTCILRPSLTGILTRMERDGLVLRLKPVNDQRKLYVMLTEQGQTLYARARSEVEEAYRKIEADFTPEKTQQLMLLLDDLIALGRQHPDSE---AEAA-------------
ENA|HAB0936828|HAB0936828.1	Salmonella enterica subsp. enterica homoprotocatechuate degradation operon regulator HpaR	---------------------------------------------------------------------------------ATGCACGACTCTCTAACCATTGCGTTGCTCCAGGCGCGAGAAGCGGCGATGAGTTATTTTCGCCCAATCGTTAAACGGCATAATTTGACTGAGCAACAGTGGCGCATCGTGCGTATTCTGGCGGAAAGCCCATCAATGGATTTTCACGATCTGGCGTATCGCGCCTGCATTTTG	---------------------------MHDSLTIALLQAREAAMTYFRPIVKSHNLTDQQWRIVRILADSPSMDFHELAFRTCILRPSLTGILTRMERDGLVLRLKPVNDQRKLYVMLTEQGQTLYARARSEVEEAYRKIEADFTPEKTQQLMLLLDDLIALGRQHPDSE---AEAA-------------
ENA|HAB0991732|HAB0991732.1	Salmonella enterica subsp. enterica homoprotocatechuate degradation operon regulator HpaR	---------------------------------------------------------------------------------ATGCACGACTCTCTAACCATTGCGTTGCTCCAGGCGCGAGAAGCGGCGATGAGTTATTTTCGCCCAATCGTTAAACGGCATAATTTGACTGAGCAACAGTGGCGCATCGTGCGTATTCTGGCGGAAAGCCCATCAATGGATTTTCACGATCTGGCGTATCGCGCATGCATTTTG	---------------------------MHDSLTIALLQAREAAMTYFRPIVKSHNLTDQQWRIVRILADSPSMDFHELAFRTCILRPSLTGILTRMERDGLVLRLKPVNDQRKLYVMLTEQGQTLYARARSEVEEAYRKIEADFTPEKTQQLMLLLDDLIALGRQHPDSE---AEAA-------------
ENA|HAB1049372|HAB1049372.1	Salmonella enterica subsp. enterica homoprotocatechuate degradation operon regulator HpaR	---------------------------------------------------------------------------------ATGCACGACTCTCTAACCATTGCGTTGCTCCAGGCGCGAGAAGCGGCGATGAGTTATTTTCGCCCAATCGTTAAACGGCATAATTTGACTGAGCAACAGTGGCGCATCGTGCGTATTCTGGCGGAAAGCCCATCAATGGATTTTCACGATCTGGCGTATCGCGCCTGCATTTTG	---------------------------MHDSLTIALLQAREAAMTYFRPIVKSHNLTDQQWRIVRILADSPSMDFHELAFRTCILRPSLTGILTRMERDGLVLRLKPVNDQRKLYVMLTEQGQTLYARARSEVEEAYRKIEADFTPEKTQQLMLLLDDLIALGRQHPDSE---AEAA-------------
ENA|HAB1386959|HAB1386959.1	Salmonella enterica subsp. enterica homoprotocatechuate degradation operon regulator HpaR	---------------------------------------------------------------------------------ATGCACGACTCACTAACCATTGCGTTGCTCCAGGCGCGAGAAGCGGCGATGAGTTATTTTCGCCCAATCGTTAAACGGCATAATTTGACTGAGCAACAGTGGCGCATCGTGCGTATTCTGGCGGAAAGCCCATCAATGGATTTTCACGATCTGGCGTATCGCGCCTGCATTTTG	---------------------------MHDSLTIALLQAREAAMTYFRPIVKSHNLTDQQWRIVRILADSPSMDFHELAFRTCILRPSLTGILTRMERDGLVLRLKPVNDQRKLYVMLTEQGQTLYARARSEVEEAYRKIEADFTPEKTQQLMLLLDDLIALGRQHPDSE---AEAA-------------
ENA|HAB1526407|HAB1526407.1	Salmonella enterica subsp. enterica homoprotocatechuate degradation operon regulator HpaR	---------------------------------------------------------------------------------ATGCACGACTCTCTAACCATTGCGTTGCTCCAGGCGCGAGAAGCGGCGATGAGTTATTTTCGCCCAATCGTTAAACGGCATAATTTGACTGAGCAACAGTGGCGCATCGTGCGTATTCTGGCGGAAAGCCCATCAATGGATTTTCACGATCTGGCGTATCGCGCCTGCATTTTG	---------------------------MHDSLTIALLQAREAAMTYFRPIVKSHNLTDQQWRIVRILADSPSMDFHELAFRTCILRPSLTGILTRMERDGLVLRLKPVNDQRKLYVMLTEQGQTLYARARSEVEEAYRKIEADFTPEKTQQLMLLLDDLIALGRQHPDSE---AEAA-------------
ENA|HAB1647410|HAB1647410.1	Salmonella enterica subsp. enterica homoprotocatechuate degradation operon regulator HpaR	---------------------------------------------------------------------------------ATGCACGACTCACTAACCATTGCGTTGCTCCAGGCGCGAGAAGCGGCGATGAGTTATTTTCGCCCAATCGTTAAACGGCATAATTTGACTGAGCAACAGTGGCGCATCGTGCGTATTCTGGCGGAAAGCCCATCAATGGATTTTCACGATCTGGCGTATCGCGCCTGCATTTTG	---------------------------MHDSLTIALLQAREAAMTYFRPIVKSHNLTDQQWRIVRILADSPSMDFHELAFRTCILRPSLTGILTRMERDGLVLRLKPVNDQRKLYVMLTEQGQTLYARARSEVEEAYRKIEADFTPEKTQQLMLLLDDLIALGRQHPDSE---AEAA-------------
ENA|HAB1830778|HAB1830778.1	Salmonella enterica subsp. enterica homoprotocatechuate degradation operon regulator HpaR	---------------------------------------------------------------------------------ATGCACGACTCTCTAACCATTGCGTTGCTCCAGGCGCGAGAAGCGGCGATGAGTTATTTTCGCCCAATCGTTAAACGGCATAATTTGACTGAGCAACAGTGGCGCATCGTGCGTATTCTGGCGGAAAGCCCATCAATGGATTTTCACGATCTGGCGTATCGCGCCTGCATTTTG	---------------------------MHDSLTIALLQAREAAMTYFRPIVKSHNLTDQQWRIVRILADSPSMDFHELAFRTCILRPSLTGILTRMERDGLVLRLKPVNDQRKLYVMLTEQGQTLYARARSEVEEAYRKIEADFTPEKTQQLMLLLDDLIALGRQHPDSE---AEAA-------------
ENA|HAB1905564|HAB1905564.1	Salmonella enterica subsp. enterica homoprotocatechuate degradation operon regulator HpaR	---------------------------------------------------------------------------------ATGCACGACTCTCTAACCATTGCGTTGCTCCAGGCGCGAGAAGCGGCGATGAGTTATTTTCGCCCAATCGTTAAACGGCATAATTTGACTGAGCAACAGTGGCGCATCGTGCGTATTCTGGCGGAAAGCCCATCAATGGATTTTCACGATCTGGCGTATCGCGCCTGCATTTTG	---------------------------MHDSLTIALLQAREAAMTYFRPIVKSHNLTDQQWRIVRILADSPSMDFHELAFRTCILRPSLTGILTRMERDGLVLRLKPVNDQRKLYVMLTEQGQTLYARARSEVEEAYRKIEADFTPEKTQQLMLLLDDLIALGRQHPDSE---AEAA-------------
ENA|HAB2046906|HAB2046906.1	Salmonella enterica subsp. enterica homoprotocatechuate degradation operon regulator HpaR	---------------------------------------------------------------------------------ATGCACGACTCTCTAACCATTGCGTTGCTCCAGGCGCGAGAAGCGGCGATGAGTTATTTTCGCCCAATCGTTAAACGGCATAATTTGACTGAGCAACAGTGGCGCATCGTGCGTATTCTGGCGGAAAGCCCATCAATGGATTTTCACGATCTGGCGTATCGCGCCTGCATTTTG	---------------------------MHDSLTIALLQAREAAMTYFRPIVKSHNLTDQQWRIVRILADSPSMDFHELAFRTCILRPSLTGILTRMERDGLVLRLKPVNDQRKLYVMLTEQGQTLYARARSEVEEAYRKIEADFTPEKTQQLMLLLDDLIALGRQHPDSE---AEAA-------------
ENA|HAB2272881|HAB2272881.1	Salmonella enterica subsp. enterica homoprotocatechuate degradation operon regulator HpaR	---------------------------------------------------------------------------------ATGCACGACTCTCTAACCATTGCGTTGCTCCAGGCGCGAGAAGCGGCGATGAGTTATTTTCGCCCAATCGTTAAACGGCATAATTTGACTGAGCAACAGTGGCGCATCGTGCGTATTCTGGCGGAAAGCCCATCAATGGATTTTCACGATCTGGCGTATCGCGCCTGCATTTTG	---------------------------MHDSLTIALLQAREAAMTYFRPIVKSHNLTDQQWRIVRILADSPSMDFHELAFRTCILRPSLTGILTRMERDGLVLRLKPVNDQRKLYVMLTEQGQTLYARARSEVEEAYRKIEADFTPEKTQQLMLLLDDLIALGRQHPDSE---AEAA-------------
ENA|HAB2306146|HAB2306146.1	Salmonella enterica subsp. enterica homoprotocatechuate degradation operon regulator HpaR	---------------------------------------------------------------------------------ATGCACGACTCTCTAACCATTGCGTTGCTCCAGGCGCGAGAAGCGGCGATGAGTTATTTTCGCCCAATCGTTAAACGGCATAATTTGACTGAGCAACAGTGGCGCATCGTGCGTATTCTGGCGGAAAGCCCATCAATGGATTTTCACGATCTGGCGTATCGCGCCTGCATTTTG	---------------------------MHDSLTIALLQAREAAMTYFRPIVKSHNLTDQQWRIVRILADSPSMDFHELAFRTCILRPSLTGILTRMERDGLVLRLKPVNDQRKLYVMLTEQGQTLYARARSEVEEAYRKIEADFTPEKTQQLMLLLDDLIALGRQHPDSE---AEAA-------------
ENA|HAB2317727|HAB2317727.1	Salmonella enterica subsp. enterica homoprotocatechuate degradation operon regulator HpaR	---------------------------------------------------------------------------------ATGCACGACTCTCTAACCATTGCGTTGCTCCAGGCGCGAGAAGCGGCGATGAGTTATTTTCGCCCAATCGTTAAACGGCATAATTTGACTGAGCAACAGTGGCGCATCGTGCGTATTCTGGCGGAAAGCCCATCAATGGATTTTCACGATCTGGCGTATCGCGCCTGCATTTTG	---------------------------MHDSLTIALLQAREAAMTYFRPIVKSHNLTDQQWRIVRILADSPSMDFHELAFRTCILRPSLTGILTRMERDGLVLRLKPVNDQRKLYVMLTEQGQTLYARARSEVEEAYRKIEADFTPEKTQQLMLLLDDLIALGRQHPDSE---AEAA-------------
ENA|HAB2338923|HAB2338923.1	Salmonella enterica subsp. enterica homoprotocatechuate degradation operon regulator HpaR	---------------------------------------------------------------------------------ATGCACGACTCTCTAACCATTGCGTTGCTCCAGGCGCGAGAAGCGGCGATGAGTTATTTTCGCCCAATCGTTAAACGGCATAATTTGACTGAGCAACAGTGGCGCATCGTGCGTATTCTGGCGGAAAGCCCATCAATGGATTTTCACGATCTGGCGTATCGCGCCTGCATTTTG	---------------------------MHDSLTIALLQAREAAMTYFRPIVKSHNLTDQQWRIVRILADSPSMDFHELAFRTCILRPSLTGILTRMERDGLVLRLKPVNDQRKLYVMLTEQGQTLYARARSEVEEAYRKIEADFTPEKTQQLMLLLDDLIALGRQHPDSE---AEAA-------------
ENA|HAB2410839|HAB2410839.1	Salmonella enterica subsp. enterica homoprotocatechuate degradation operon regulator HpaR	---------------------------------------------------------------------------------ATGCACGACTCTCTAACCATTGCGTTGCTCCAGGCGCGAGAAGCGGCGATGAGTTATTTTCGCCCAATCGTTAAACGGCATAATTTGACTGAGCAACAGTGGCGCATCGTGCGTATTCTGGCGGAAAGCCCATCAATGGATTTTCACGATCTGGCGTATCGCGCCTGCATTTTG	---------------------------MHDSLTIALLQAREAAMTYFRPIVKSHNLTDQQWRIVRILADSPSMDFHELAFRTCILRPSLTGILTRMERDGLVLRLKPVNDQRKLYVMLTEQGQTLYARARSEVEEAYRKIEADFTPEKTQQLMLLLDDLIALGRQHPDSE---AEAA-------------
[truncated: 44 more rows]
