# Supplementary material for: A‐to‐I RNA Editing in Klebsiella pneumoniae Regulates Quorum Sensing and Affects Cell Growth and Virulence
Source: Adv Sci (Weinh). 2023 Apr 21;10(17):2206056. doi: 10.1002/advs.202206056 (PMC10265045; doi:10.1002/advs.202206056)
Supplement: Supplementary file 2 — Supporting Information [file ADVS-10-2206056-s002.zip › TableS4.xlsx]

## Sheet: Sheet1
Supplemental Table S4. Detail information for public RNA-seq datasets of K. pneumoniae used in this study.
Run	spots	bases	LibraryStrategy	LibraryLayout	Platform	Model	SRAStudy	BioProject	Sample	BioSample	coverage for editing site (>10)	Editing frequency
ERR363523	11050353	1657552950	RNA-Seq	PAIRED	ILLUMINA	Illumina HiSeq 2000	ERP001208	PRJEB2876	ERS093715	SAMEA1984534	NA	NA
ERR363525	21225283	3183792450	RNA-Seq	PAIRED	ILLUMINA	Illumina HiSeq 2000	ERP001208	PRJEB2876	ERS093717	SAMEA1985498	NA	NA
ERR363526	16771194	2515679100	RNA-Seq	PAIRED	ILLUMINA	Illumina HiSeq 2000	ERP001208	PRJEB2876	ERS093718	SAMEA1984535	23	0.26087
ERR363527	18141355	2721203250	RNA-Seq	PAIRED	ILLUMINA	Illumina HiSeq 2000	ERP001208	PRJEB2876	ERS093719	SAMEA1984610	NA	NA
ERR363528	17056335	2558450250	RNA-Seq	PAIRED	ILLUMINA	Illumina HiSeq 2000	ERP001208	PRJEB2876	ERS093720	SAMEA1969740	16	0.1875
ERR576125	10141417	2028283400	RNA-Seq	PAIRED	ILLUMINA	Illumina HiSeq 2500	ERP004707	PRJEB5307	ERS399765	SAMEA2342088	122	0.180328
ERR576127	9063874	1812774800	RNA-Seq	PAIRED	ILLUMINA	Illumina HiSeq 2500	ERP004707	PRJEB5307	ERS399767	SAMEA2342090	27	0.037037
ERR576128	15518881	3103776200	RNA-Seq	PAIRED	ILLUMINA	Illumina HiSeq 2500	ERP004707	PRJEB5307	ERS399768	SAMEA2342091	157	0.0764331
ERR576129	8323304	1664660800	RNA-Seq	PAIRED	ILLUMINA	Illumina HiSeq 2500	ERP004707	PRJEB5307	ERS399769	SAMEA2342092	49	0.102041
ERR576130	10539214	2107842800	RNA-Seq	PAIRED	ILLUMINA	Illumina HiSeq 2500	ERP004707	PRJEB5307	ERS399770	SAMEA2342093	22	0.0454545
ERR576131	8744796	1748959200	RNA-Seq	PAIRED	ILLUMINA	Illumina HiSeq 2500	ERP004707	PRJEB5307	ERS399771	SAMEA2342094	39	0.128205
ERR576132	10854817	2170963400	RNA-Seq	PAIRED	ILLUMINA	Illumina HiSeq 2500	ERP004707	PRJEB5307	ERS399772	SAMEA2342095	159	0.0691824
ERR576133	14786231	2957246200	RNA-Seq	PAIRED	ILLUMINA	Illumina HiSeq 2500	ERP004707	PRJEB5307	ERS399773	SAMEA2342096	59	0.0847458
ERR576134	14022917	2804583400	RNA-Seq	PAIRED	ILLUMINA	Illumina HiSeq 2500	ERP004707	PRJEB5307	ERS399774	SAMEA2342097	73	0.123288
ERR576135	7805093	1561018600	RNA-Seq	PAIRED	ILLUMINA	Illumina HiSeq 2500	ERP004707	PRJEB5307	ERS399775	SAMEA2342098	39	0.128205
ERR576136	8653895	1730779000	RNA-Seq	PAIRED	ILLUMINA	Illumina HiSeq 2500	ERP004707	PRJEB5307	ERS399776	SAMEA2342099	19	0
ERR576137	9536320	1907264000	RNA-Seq	PAIRED	ILLUMINA	Illumina HiSeq 2500	ERP004707	PRJEB5307	ERS399777	SAMEA2342100	24	0.0416667
ERR576138	11070326	2214065200	RNA-Seq	PAIRED	ILLUMINA	Illumina HiSeq 2500	ERP004707	PRJEB5307	ERS399778	SAMEA2342101	19	0.263158
ERR576139	10395339	2079067800	RNA-Seq	PAIRED	ILLUMINA	Illumina HiSeq 2500	ERP004707	PRJEB5307	ERS399779	SAMEA2342102	57	0.0526316
ERR576140	8616649	1723329800	RNA-Seq	PAIRED	ILLUMINA	Illumina HiSeq 2500	ERP004707	PRJEB5307	ERS399780	SAMEA2342103	43	0.0697674
ERR576141	10308631	2061726200	RNA-Seq	PAIRED	ILLUMINA	Illumina HiSeq 2500	ERP004707	PRJEB5307	ERS399765	SAMEA2342088	116	0.172414
ERR576143	9173701	1834740200	RNA-Seq	PAIRED	ILLUMINA	Illumina HiSeq 2500	ERP004707	PRJEB5307	ERS399767	SAMEA2342090	43	0.0465116
ERR576144	15807631	3161526200	RNA-Seq	PAIRED	ILLUMINA	Illumina HiSeq 2500	ERP004707	PRJEB5307	ERS399768	SAMEA2342091	148	0.0337838
ERR576145	8464605	1692921000	RNA-Seq	PAIRED	ILLUMINA	Illumina HiSeq 2500	ERP004707	PRJEB5307	ERS399769	SAMEA2342092	49	0.102041
ERR576146	10740956	2148191200	RNA-Seq	PAIRED	ILLUMINA	Illumina HiSeq 2500	ERP004707	PRJEB5307	ERS399770	SAMEA2342093	37	0.0540541
ERR576147	8908273	1781654600	RNA-Seq	PAIRED	ILLUMINA	Illumina HiSeq 2500	ERP004707	PRJEB5307	ERS399771	SAMEA2342094	47	0.0638298
ERR576148	11073021	2214604200	RNA-Seq	PAIRED	ILLUMINA	Illumina HiSeq 2500	ERP004707	PRJEB5307	ERS399772	SAMEA2342095	156	0.0576923
ERR576149	14999716	2999943200	RNA-Seq	PAIRED	ILLUMINA	Illumina HiSeq 2500	ERP004707	PRJEB5307	ERS399773	SAMEA2342096	71	0.0985915
ERR576150	14271113	2854222600	RNA-Seq	PAIRED	ILLUMINA	Illumina HiSeq 2500	ERP004707	PRJEB5307	ERS399774	SAMEA2342097	77	0.0519481
ERR576151	7910528	1582105600	RNA-Seq	PAIRED	ILLUMINA	Illumina HiSeq 2500	ERP004707	PRJEB5307	ERS399775	SAMEA2342098	37	0.027027
ERR576152	8809041	1761808200	RNA-Seq	PAIRED	ILLUMINA	Illumina HiSeq 2500	ERP004707	PRJEB5307	ERS399776	SAMEA2342099	13	0.153846
ERR576153	9709439	1941887800	RNA-Seq	PAIRED	ILLUMINA	Illumina HiSeq 2500	ERP004707	PRJEB5307	ERS399777	SAMEA2342100	20	0
ERR576154	11247793	2249558600	RNA-Seq	PAIRED	ILLUMINA	Illumina HiSeq 2500	ERP004707	PRJEB5307	ERS399778	SAMEA2342101	17	0.0588235
ERR576155	10590749	2118149800	RNA-Seq	PAIRED	ILLUMINA	Illumina HiSeq 2500	ERP004707	PRJEB5307	ERS399779	SAMEA2342102	64	0.0625
ERR576156	8744876	1748975200	RNA-Seq	PAIRED	ILLUMINA	Illumina HiSeq 2500	ERP004707	PRJEB5307	ERS399780	SAMEA2342103	55	0.0909091
ERR576157	7434121	1486824200	RNA-Seq	PAIRED	ILLUMINA	Illumina HiSeq 2500	ERP004707	PRJEB5307	ERS399749	SAMEA2342072	40	0.1
ERR576158	8504394	1700878800	RNA-Seq	PAIRED	ILLUMINA	Illumina HiSeq 2500	ERP004707	PRJEB5307	ERS399750	SAMEA2342073	142	0.0492958
ERR576159	7522090	1504418000	RNA-Seq	PAIRED	ILLUMINA	Illumina HiSeq 2500	ERP004707	PRJEB5307	ERS399751	SAMEA2342074	56	0.196429
ERR576160	9027585	1805517000	RNA-Seq	PAIRED	ILLUMINA	Illumina HiSeq 2500	ERP004707	PRJEB5307	ERS399752	SAMEA2342075	29	0.0689655
ERR576161	8546992	1709398400	RNA-Seq	PAIRED	ILLUMINA	Illumina HiSeq 2500	ERP004707	PRJEB5307	ERS399753	SAMEA2342076	28	0.178571
ERR576162	7496404	1499280800	RNA-Seq	PAIRED	ILLUMINA	Illumina HiSeq 2500	ERP004707	PRJEB5307	ERS399754	SAMEA2342077	24	0.0833333
ERR576163	12340255	2468051000	RNA-Seq	PAIRED	ILLUMINA	Illumina HiSeq 2500	ERP004707	PRJEB5307	ERS399755	SAMEA2342078	54	0.0555556
ERR576164	17936825	3587365000	RNA-Seq	PAIRED	ILLUMINA	Illumina HiSeq 2500	ERP004707	PRJEB5307	ERS399756	SAMEA2342079	172	0.0232558
ERR576166	6419294	1283858800	RNA-Seq	PAIRED	ILLUMINA	Illumina HiSeq 2500	ERP004707	PRJEB5307	ERS399758	SAMEA2342081	23	0.0434783
ERR576167	6085300	1217060000	RNA-Seq	PAIRED	ILLUMINA	Illumina HiSeq 2500	ERP004707	PRJEB5307	ERS399759	SAMEA2342082	NA	NA
ERR576168	5834753	1166950600	RNA-Seq	PAIRED	ILLUMINA	Illumina HiSeq 2500	ERP004707	PRJEB5307	ERS399760	SAMEA2342083	20	0.25
ERR576170	6098277	1219655400	RNA-Seq	PAIRED	ILLUMINA	Illumina HiSeq 2500	ERP004707	PRJEB5307	ERS399762	SAMEA2342085	13	0.153846
ERR576172	7193295	1438659000	RNA-Seq	PAIRED	ILLUMINA	Illumina HiSeq 2500	ERP004707	PRJEB5307	ERS399764	SAMEA2342087	59	0.118644
ERR576173	7401552	1480310400	RNA-Seq	PAIRED	ILLUMINA	Illumina HiSeq 2500	ERP004707	PRJEB5307	ERS399749	SAMEA2342072	49	0.0612245
ERR576174	8482832	1696566400	RNA-Seq	PAIRED	ILLUMINA	Illumina HiSeq 2500	ERP004707	PRJEB5307	ERS399750	SAMEA2342073	146	0.0616438
ERR576175	7464743	1492948600	RNA-Seq	PAIRED	ILLUMINA	Illumina HiSeq 2500	ERP004707	PRJEB5307	ERS399751	SAMEA2342074	52	0.134615
ERR576176	9012290	1802458000	RNA-Seq	PAIRED	ILLUMINA	Illumina HiSeq 2500	ERP004707	PRJEB5307	ERS399752	SAMEA2342075	35	0.0857143
ERR576177	8513081	1702616200	RNA-Seq	PAIRED	ILLUMINA	Illumina HiSeq 2500	ERP004707	PRJEB5307	ERS399753	SAMEA2342076	20	0.05
ERR576178	7477517	1495503400	RNA-Seq	PAIRED	ILLUMINA	Illumina HiSeq 2500	ERP004707	PRJEB5307	ERS399754	SAMEA2342077	31	0
ERR576179	12311390	2462278000	RNA-Seq	PAIRED	ILLUMINA	Illumina HiSeq 2500	ERP004707	PRJEB5307	ERS399755	SAMEA2342078	40	0.025
ERR576180	17900594	3580118800	RNA-Seq	PAIRED	ILLUMINA	Illumina HiSeq 2500	ERP004707	PRJEB5307	ERS399756	SAMEA2342079	183	0.0437158
ERR576182	6390936	1278187200	RNA-Seq	PAIRED	ILLUMINA	Illumina HiSeq 2500	ERP004707	PRJEB5307	ERS399758	SAMEA2342081	22	0.136364
ERR576183	6045179	1209035800	RNA-Seq	PAIRED	ILLUMINA	Illumina HiSeq 2500	ERP004707	PRJEB5307	ERS399759	SAMEA2342082	NA	NA
ERR576184	5805516	1161103200	RNA-Seq	PAIRED	ILLUMINA	Illumina HiSeq 2500	ERP004707	PRJEB5307	ERS399760	SAMEA2342083	11	0.181818
ERR576186	6077215	1215443000	RNA-Seq	PAIRED	ILLUMINA	Illumina HiSeq 2500	ERP004707	PRJEB5307	ERS399762	SAMEA2342085	20	0
ERR576188	7156246	1431249200	RNA-Seq	PAIRED	ILLUMINA	Illumina HiSeq 2500	ERP004707	PRJEB5307	ERS399764	SAMEA2342087	62	0.0483871
ERR580464	9252748	1387912200	RNA-Seq	PAIRED	ILLUMINA	Illumina HiSeq 2000	ERP001994	PRJEB1047	ERS195972	SAMEA2163660	NA	NA
ERR6043965	7886453	1182967950	RNA-Seq	PAIRED	ILLUMINA	Illumina HiSeq 4000	ERP105265	PRJEB23507	ERS2060931	SAMEA104442989	NA	NA
ERR6043966	6855515	1028327250	RNA-Seq	PAIRED	ILLUMINA	Illumina HiSeq 4000	ERP105265	PRJEB23507	ERS2060932	SAMEA104442990	NA	NA
ERR6043967	7578971	1136845650	RNA-Seq	PAIRED	ILLUMINA	Illumina HiSeq 4000	ERP105265	PRJEB23507	ERS2060933	SAMEA104442991	38	0.0526316
ERR6043968	7561335	1134200250	RNA-Seq	PAIRED	ILLUMINA	Illumina HiSeq 4000	ERP105265	PRJEB23507	ERS2060934	SAMEA104442992	49	0.0204082
ERR6043969	8655778	1298366700	RNA-Seq	PAIRED	ILLUMINA	Illumina HiSeq 4000	ERP105265	PRJEB23507	ERS2060935	SAMEA104442993	61	0.0163934
ERR6043970	8388136	1258220400	RNA-Seq	PAIRED	ILLUMINA	Illumina HiSeq 4000	ERP105265	PRJEB23507	ERS2060936	SAMEA104442994	72	0.0138889
ERR6043971	8087662	1213149300	RNA-Seq	PAIRED	ILLUMINA	Illumina HiSeq 4000	ERP105265	PRJEB23507	ERS2060937	SAMEA104442995	38	0
ERR6043972	8597562	1289634300	RNA-Seq	PAIRED	ILLUMINA	Illumina HiSeq 4000	ERP105265	PRJEB23507	ERS2060938	SAMEA104442996	NA	NA
ERR6043973	7293155	1093973250	RNA-Seq	PAIRED	ILLUMINA	Illumina HiSeq 4000	ERP105265	PRJEB23507	ERS2060939	SAMEA104442997	NA	NA
ERR6043974	7643227	1146484050	RNA-Seq	PAIRED	ILLUMINA	Illumina HiSeq 4000	ERP105265	PRJEB23507	ERS2060940	SAMEA104442998	11	0
ERR6043976	7843355	1176503250	RNA-Seq	PAIRED	ILLUMINA	Illumina HiSeq 4000	ERP105265	PRJEB23507	ERS2060942	SAMEA104443000	NA	NA
ERR6043977	7458051	1118707650	RNA-Seq	PAIRED	ILLUMINA	Illumina HiSeq 4000	ERP105265	PRJEB23507	ERS2060943	SAMEA104443001	NA	NA
ERR6043978	7850585	1177587750	RNA-Seq	PAIRED	ILLUMINA	Illumina HiSeq 4000	ERP105265	PRJEB23507	ERS2060944	SAMEA104443002	NA	NA
ERR6043979	9228927	1384339050	RNA-Seq	PAIRED	ILLUMINA	Illumina HiSeq 4000	ERP105265	PRJEB23507	ERS2060945	SAMEA104443003	NA	NA
ERR6043980	9724115	1458617250	RNA-Seq	PAIRED	ILLUMINA	Illumina HiSeq 4000	ERP105265	PRJEB23507	ERS2060946	SAMEA104443004	NA	NA
ERR6043981	8016154	1202423100	RNA-Seq	PAIRED	ILLUMINA	Illumina HiSeq 4000	ERP105265	PRJEB23507	ERS2060947	SAMEA104443005	NA	NA
ERR6043982	8013646	1202046900	RNA-Seq	PAIRED	ILLUMINA	Illumina HiSeq 4000	ERP105265	PRJEB23507	ERS2060948	SAMEA104443006	NA	NA
ERR6043983	8488178	1273226700	RNA-Seq	PAIRED	ILLUMINA	Illumina HiSeq 4000	ERP105265	PRJEB23507	ERS2060949	SAMEA104443007	NA	NA
ERR6043984	8076067	1211410050	RNA-Seq	PAIRED	ILLUMINA	Illumina HiSeq 4000	ERP105265	PRJEB23507	ERS2060950	SAMEA104443008	NA	NA
ERR6043985	9172780	1375917000	RNA-Seq	PAIRED	ILLUMINA	Illumina HiSeq 4000	ERP105265	PRJEB23507	ERS2060951	SAMEA104443009	NA	NA
ERR6043986	8471126	1270668900	RNA-Seq	PAIRED	ILLUMINA	Illumina HiSeq 4000	ERP105265	PRJEB23507	ERS2060952	SAMEA104443010	NA	NA
ERR6043987	8099861	1214979150	RNA-Seq	PAIRED	ILLUMINA	Illumina HiSeq 4000	ERP105265	PRJEB23507	ERS2060953	SAMEA104443011	NA	NA
ERR6043988	8115143	1217271450	RNA-Seq	PAIRED	ILLUMINA	Illumina HiSeq 4000	ERP105265	PRJEB23507	ERS2060954	SAMEA104443012	NA	NA
ERR6043990	7574799	1136219850	RNA-Seq	PAIRED	ILLUMINA	Illumina HiSeq 4000	ERP105265	PRJEB23507	ERS2060956	SAMEA104443014	NA	NA
ERR6043991	7492331	1123849650	RNA-Seq	PAIRED	ILLUMINA	Illumina HiSeq 4000	ERP105265	PRJEB23507	ERS2060957	SAMEA104443015	NA	NA
ERR6043992	8512386	1276857900	RNA-Seq	PAIRED	ILLUMINA	Illumina HiSeq 4000	ERP105265	PRJEB23507	ERS2060958	SAMEA104443016	20	0
ERR6043993	7467887	1120183050	RNA-Seq	PAIRED	ILLUMINA	Illumina HiSeq 4000	ERP105265	PRJEB23507	ERS2060959	SAMEA104443017	24	0
ERR6043994	6672206	1000830900	RNA-Seq	PAIRED	ILLUMINA	Illumina HiSeq 4000	ERP105265	PRJEB23507	ERS2060960	SAMEA104443018	NA	NA
ERR6043995	7297530	1094629500	RNA-Seq	PAIRED	ILLUMINA	Illumina HiSeq 4000	ERP105265	PRJEB23507	ERS2060961	SAMEA104443019	NA	NA
ERR6043996	6985591	1047838650	RNA-Seq	PAIRED	ILLUMINA	Illumina HiSeq 4000	ERP105265	PRJEB23507	ERS2060962	SAMEA104443020	NA	NA
ERR6043997	7314369	1097155350	RNA-Seq	PAIRED	ILLUMINA	Illumina HiSeq 4000	ERP105265	PRJEB23507	ERS2060963	SAMEA104443021	NA	NA
ERR6043998	7532670	1129900500	RNA-Seq	PAIRED	ILLUMINA	Illumina HiSeq 4000	ERP105265	PRJEB23507	ERS2060964	SAMEA104443022	18	0
ERR6043999	7279757	1091963550	RNA-Seq	PAIRED	ILLUMINA	Illumina HiSeq 4000	ERP105265	PRJEB23507	ERS2060965	SAMEA104443023	NA	NA
ERR6044000	7828818	1174322700	RNA-Seq	PAIRED	ILLUMINA	Illumina HiSeq 4000	ERP105265	PRJEB23507	ERS2060966	SAMEA104443024	14	0
ERR6044001	7013317	1051997550	RNA-Seq	PAIRED	ILLUMINA	Illumina HiSeq 4000	ERP105265	PRJEB23507	ERS2060967	SAMEA104443025	NA	NA
ERR6044002	7093056	1063958400	RNA-Seq	PAIRED	ILLUMINA	Illumina HiSeq 4000	ERP105265	PRJEB23507	ERS2060968	SAMEA104443026	NA	NA
ERR6044003	8276474	1241471100	RNA-Seq	PAIRED	ILLUMINA	Illumina HiSeq 4000	ERP105265	PRJEB23507	ERS2060969	SAMEA104443027	NA	NA
ERR6044004	7191044	1078656600	RNA-Seq	PAIRED	ILLUMINA	Illumina HiSeq 4000	ERP105265	PRJEB23507	ERS2060970	SAMEA104443028	NA	NA
ERR6044005	6964578	1044686700	RNA-Seq	PAIRED	ILLUMINA	Illumina HiSeq 4000	ERP105265	PRJEB23507	ERS2060971	SAMEA104443029	13	0
ERR6044006	6951600	1042740000	RNA-Seq	PAIRED	ILLUMINA	Illumina HiSeq 4000	ERP105265	PRJEB23507	ERS2060972	SAMEA104443030	NA	NA
ERR6044007	6834226	1025133900	RNA-Seq	PAIRED	ILLUMINA	Illumina HiSeq 4000	ERP105265	PRJEB23507	ERS2060973	SAMEA104443031	NA	NA
ERR6044008	7071158	1060673700	RNA-Seq	PAIRED	ILLUMINA	Illumina HiSeq 4000	ERP105265	PRJEB23507	ERS2060974	SAMEA104443032	12	0
ERR6044009	7114283	1067142450	RNA-Seq	PAIRED	ILLUMINA	Illumina HiSeq 4000	ERP105265	PRJEB23507	ERS2060975	SAMEA104443033	NA	NA
ERR6044010	7966598	1194989700	RNA-Seq	PAIRED	ILLUMINA	Illumina HiSeq 4000	ERP105265	PRJEB23507	ERS2060976	SAMEA104443034	15	0
ERR6044011	7567930	1135189500	RNA-Seq	PAIRED	ILLUMINA	Illumina HiSeq 4000	ERP105265	PRJEB23507	ERS2060977	SAMEA104443035	NA	NA
ERR6044012	8602096	1290314400	RNA-Seq	PAIRED	ILLUMINA	Illumina HiSeq 4000	ERP105265	PRJEB23507	ERS2060978	SAMEA104443036	11	0
ERR6044064	7931100	1189665000	RNA-Seq	PAIRED	ILLUMINA	Illumina HiSeq 4000	ERP105265	PRJEB23507	ERS4349746	SAMEA6585445	43	0
ERR6044065	7258796	1088819400	RNA-Seq	PAIRED	ILLUMINA	Illumina HiSeq 4000	ERP105265	PRJEB23507	ERS4349747	SAMEA6585446	41	0
ERR6044066	7777643	1166646450	RNA-Seq	PAIRED	ILLUMINA	Illumina HiSeq 4000	ERP105265	PRJEB23507	ERS4349748	SAMEA6585447	34	0
SRR100286	17593185	1794504870	RNA-Seq	PAIRED	ILLUMINA	Illumina Genome Analyzer II	SRP005708	PRJNA137535	SRS172592	SAMN00210998	NA	NA
SRR100287	38161971	3892521042	RNA-Seq	PAIRED	ILLUMINA	Illumina Genome Analyzer II	SRP005708	PRJNA137535	SRS172593	SAMN00210999	NA	NA
SRR11998142	9670392	2843095248	RNA-Seq	PAIRED	ILLUMINA	Illumina NovaSeq 6000	SRP266954	PRJNA638918	SRS6827116	SAMN15215753	182	0.137363
SRR11998143	5012202	1473587388	RNA-Seq	PAIRED	ILLUMINA	Illumina NovaSeq 6000	SRP266954	PRJNA638918	SRS6827117	SAMN15215752	15	0
SRR11998144	8619011	2533989234	RNA-Seq	PAIRED	ILLUMINA	Illumina NovaSeq 6000	SRP266954	PRJNA638918	SRS6827118	SAMN15215796	134	0.179104
SRR11998145	18222313	5357360022	RNA-Seq	PAIRED	ILLUMINA	Illumina NovaSeq 6000	SRP266954	PRJNA638918	SRS6827119	SAMN15215794	209	0.0334928
SRR11998146	9689027	2848573938	RNA-Seq	PAIRED	ILLUMINA	Illumina NovaSeq 6000	SRP266954	PRJNA638918	SRS6827120	SAMN15215793	NA	NA
SRR11998147	18136040	5331995760	RNA-Seq	PAIRED	ILLUMINA	Illumina NovaSeq 6000	SRP266954	PRJNA638918	SRS6827121	SAMN15215792	174	0.0229885
SRR11998148	5315226	1562676444	RNA-Seq	PAIRED	ILLUMINA	Illumina NovaSeq 6000	SRP266954	PRJNA638918	SRS6827122	SAMN15215791	73	0.0958904
SRR11998149	7232103	2126238282	RNA-Seq	PAIRED	ILLUMINA	Illumina NovaSeq 6000	SRP266954	PRJNA638918	SRS6827123	SAMN15215790	39	0.102564
SRR11998150	5243715	1541652210	RNA-Seq	PAIRED	ILLUMINA	Illumina NovaSeq 6000	SRP266954	PRJNA638918	SRS6827124	SAMN15215789	45	0
SRR11998151	6988858	2054724252	RNA-Seq	PAIRED	ILLUMINA	Illumina NovaSeq 6000	SRP266954	PRJNA638918	SRS6827125	SAMN15215788	62	0.0483871
SRR11998152	5244012	1541739528	RNA-Seq	PAIRED	ILLUMINA	Illumina NovaSeq 6000	SRP266954	PRJNA638918	SRS6827126	SAMN15215787	110	0.127273
SRR11998153	3716678	1092703332	RNA-Seq	PAIRED	ILLUMINA	Illumina NovaSeq 6000	SRP266954	PRJNA638918	SRS6827127	SAMN15215786	14	0.142857
SRR11998157	12443123	3658278162	RNA-Seq	PAIRED	ILLUMINA	Illumina NovaSeq 6000	SRP266954	PRJNA638918	SRS6827131	SAMN15215782	211	0.118483
SRR11998159	6978360	2051637840	RNA-Seq	PAIRED	ILLUMINA	Illumina NovaSeq 6000	SRP266954	PRJNA638918	SRS6827133	SAMN15215780	147	0.0612245
SRR11998160	4174266	1227234204	RNA-Seq	PAIRED	ILLUMINA	Illumina NovaSeq 6000	SRP266954	PRJNA638918	SRS6827134	SAMN15215779	143	0.034965
SRR11998162	4638113	1363605222	RNA-Seq	PAIRED	ILLUMINA	Illumina NovaSeq 6000	SRP266954	PRJNA638918	SRS6827136	SAMN15215777	35	0
SRR11998163	5074963	1492039122	RNA-Seq	PAIRED	ILLUMINA	Illumina NovaSeq 6000	SRP266954	PRJNA638918	SRS6827137	SAMN15215776	78	0.166667
SRR11998164	10362535	3046585290	RNA-Seq	PAIRED	ILLUMINA	Illumina NovaSeq 6000	SRP266954	PRJNA638918	SRS6827138	SAMN15215816	32	0.125
SRR11998166	10586158	3112330452	RNA-Seq	PAIRED	ILLUMINA	Illumina NovaSeq 6000	SRP266954	PRJNA638918	SRS6827140	SAMN15215812	54	0
SRR11998167	12536444	3685714536	RNA-Seq	PAIRED	ILLUMINA	Illumina NovaSeq 6000	SRP266954	PRJNA638918	SRS6827141	SAMN15215811	NA	NA
SRR11998168	13420876	3945737544	RNA-Seq	PAIRED	ILLUMINA	Illumina NovaSeq 6000	SRP266954	PRJNA638918	SRS6827142	SAMN15215810	27	0.148148
SRR11998172	4698184	1381266096	RNA-Seq	PAIRED	ILLUMINA	Illumina NovaSeq 6000	SRP266954	PRJNA638918	SRS6827146	SAMN15215808	11	0
SRR11998173	5928060	1742849640	RNA-Seq	PAIRED	ILLUMINA	Illumina NovaSeq 6000	SRP266954	PRJNA638918	SRS6827147	SAMN15215807	54	0
SRR11998174	8440416	2481482304	RNA-Seq	PAIRED	ILLUMINA	Illumina NovaSeq 6000	SRP266954	PRJNA638918	SRS6827148	SAMN15215806	53	0
SRR11998175	19737710	5802886740	RNA-Seq	PAIRED	ILLUMINA	Illumina NovaSeq 6000	SRP266954	PRJNA638918	SRS6827149	SAMN15215805	19	0
SRR11998176	6562836	1929473784	RNA-Seq	PAIRED	ILLUMINA	Illumina NovaSeq 6000	SRP266954	PRJNA638918	SRS6827151	SAMN15215804	12	0
SRR12054819	14186960	2837392000	RNA-Seq	PAIRED	ILLUMINA	Illumina HiSeq 2500	SRP268012	PRJNA640631	SRS6874855	SAMN15326197	194	0.0927835
SRR12054820	15063329	3012665800	RNA-Seq	PAIRED	ILLUMINA	Illumina HiSeq 2500	SRP268012	PRJNA640631	SRS6874856	SAMN15326196	258	0.0891473
SRR12054821	14233332	2846666400	RNA-Seq	PAIRED	ILLUMINA	Illumina HiSeq 2500	SRP268012	PRJNA640631	SRS6874857	SAMN15326195	226	0.0840708
SRR12054822	15315406	3063081200	RNA-Seq	PAIRED	ILLUMINA	Illumina HiSeq 2500	SRP268012	PRJNA640631	SRS6874858	SAMN15326194	240	0.0791667
SRR12054823	16022216	3204443200	RNA-Seq	PAIRED	ILLUMINA	Illumina HiSeq 2500	SRP268012	PRJNA640631	SRS6874859	SAMN15326233	218	0.087156
SRR12054824	14436059	2887211800	RNA-Seq	PAIRED	ILLUMINA	Illumina HiSeq 2500	SRP268012	PRJNA640631	SRS6874860	SAMN15326232	271	0.121771
SRR12054825	12638001	2527600200	RNA-Seq	PAIRED	ILLUMINA	Illumina HiSeq 2500	SRP268012	PRJNA640631	SRS6874861	SAMN15326231	329	0.0303951
SRR12054826	12890549	2578109800	RNA-Seq	PAIRED	ILLUMINA	Illumina HiSeq 2500	SRP268012	PRJNA640631	SRS6874862	SAMN15326230	128	0.0703125
SRR12054827	10884481	2176896200	RNA-Seq	PAIRED	ILLUMINA	Illumina HiSeq 2500	SRP268012	PRJNA640631	SRS6874863	SAMN15326229	118	0.0508475
SRR12054828	15353348	3070669600	RNA-Seq	PAIRED	ILLUMINA	Illumina HiSeq 2500	SRP268012	PRJNA640631	SRS6874864	SAMN15326228	130	0.0153846
SRR12054829	13158739	2631747800	RNA-Seq	PAIRED	ILLUMINA	Illumina HiSeq 2500	SRP268012	PRJNA640631	SRS6874865	SAMN15326193	142	0.028169
SRR12054830	14155669	2831133800	RNA-Seq	PAIRED	ILLUMINA	Illumina HiSeq 2500	SRP268012	PRJNA640631	SRS6874866	SAMN15326192	225	0.0355556
SRR12054831	13718379	2743675800	RNA-Seq	PAIRED	ILLUMINA	Illumina HiSeq 2500	SRP268013	PRJNA640632	SRS6874867	SAMN15326281	277	0.0505415
SRR12054832	14505221	2901044200	RNA-Seq	PAIRED	ILLUMINA	Illumina HiSeq 2500	SRP268013	PRJNA640632	SRS6874868	SAMN15326280	245	0.0489796
SRR12054833	14902799	2980559800	RNA-Seq	PAIRED	ILLUMINA	Illumina HiSeq 2500	SRP268013	PRJNA640632	SRS6874869	SAMN15326279	219	0.0958904
SRR12054834	13121242	2624248400	RNA-Seq	PAIRED	ILLUMINA	Illumina HiSeq 2500	SRP268013	PRJNA640632	SRS6874870	SAMN15326278	148	0.101351
SRR12054835	16948140	3389628000	RNA-Seq	PAIRED	ILLUMINA	Illumina HiSeq 2500	SRP268013	PRJNA640632	SRS6874871	SAMN15326277	161	0.10559
SRR12054836	16213625	3242725000	RNA-Seq	PAIRED	ILLUMINA	Illumina HiSeq 2500	SRP268013	PRJNA640632	SRS6874872	SAMN15326276	496	0.118952
SRR12054837	13829918	2765983600	RNA-Seq	PAIRED	ILLUMINA	Illumina HiSeq 2500	SRP268013	PRJNA640632	SRS6874873	SAMN15326275	265	0.0226415
SRR12054838	13925047	2785009400	RNA-Seq	PAIRED	ILLUMINA	Illumina HiSeq 2500	SRP268013	PRJNA640632	SRS6874874	SAMN15326274	129	0
SRR12054839	12831674	2566334800	RNA-Seq	PAIRED	ILLUMINA	Illumina HiSeq 2500	SRP268013	PRJNA640632	SRS6874875	SAMN15326273	146	0.0205479
SRR12054840	14168492	2833698400	RNA-Seq	PAIRED	ILLUMINA	Illumina HiSeq 2500	SRP268013	PRJNA640632	SRS6874876	SAMN15326272	190	0.0684211
SRR12054841	13073830	2614766000	RNA-Seq	PAIRED	ILLUMINA	Illumina HiSeq 2500	SRP268013	PRJNA640632	SRS6874877	SAMN15326271	69	0.057971
SRR12054842	14217726	2843545200	RNA-Seq	PAIRED	ILLUMINA	Illumina HiSeq 2500	SRP268013	PRJNA640632	SRS6874878	SAMN15326270	148	0.0472973
SRR12684514	3031341	1009024034	RNA-Seq	PAIRED	ILLUMINA	Illumina MiSeq	SRP284296	PRJNA664799	SRS7403394	SAMN16233822	21	0.0952381
SRR1299148	6683877	1203097860	RNA-Seq	PAIRED	ILLUMINA	Illumina HiSeq 2000	SRP042270	PRJNA248599	SRS620456	SAMN02799682	57	0.0350877
SRR1299149	6943910	1249903800	RNA-Seq	PAIRED	ILLUMINA	Illumina HiSeq 2000	SRP042268	PRJNA248593	SRS620473	SAMN02799683	64	0
SRR1299150	6642486	1195647480	RNA-Seq	PAIRED	ILLUMINA	Illumina HiSeq 2000	SRP042268	PRJNA248593	SRS620474	SAMN02799684	93	0.0215054
SRR1299161	6683877	1203097860	RNA-Seq	PAIRED	ILLUMINA	Illumina HiSeq 2000	SRP042268	PRJNA248593	SRS620456	SAMN02799682	57	0.0350877
SRR13347065	59311125	17793337500	RNA-Seq	PAIRED	ILLUMINA	HiSeq X Ten	SRP300138	PRJNA688940	SRS7960784	SAMN17192758	71	0
SRR13347066	22936535	6880960500	RNA-Seq	PAIRED	ILLUMINA	HiSeq X Ten	SRP300138	PRJNA688940	SRS7960783	SAMN17192757	36	0
SRR13347067	29707233	8912169900	RNA-Seq	PAIRED	ILLUMINA	HiSeq X Ten	SRP300138	PRJNA688940	SRS7960782	SAMN17192756	354	0.00847458
SRR13347068	34473600	10342080000	RNA-Seq	PAIRED	ILLUMINA	HiSeq X Ten	SRP300138	PRJNA688940	SRS7960781	SAMN17192755	1014	0.0187377
SRR13347069	32990958	9897287400	RNA-Seq	PAIRED	ILLUMINA	HiSeq X Ten	SRP300138	PRJNA688940	SRS7960780	SAMN17192754	737	0.0162822
SRR13347070	18082038	5424611400	RNA-Seq	PAIRED	ILLUMINA	HiSeq X Ten	SRP300138	PRJNA688940	SRS7960779	SAMN17192753	361	0
SRR13347071	12257276	3677182800	RNA-Seq	PAIRED	ILLUMINA	HiSeq X Ten	SRP300138	PRJNA688940	SRS7960778	SAMN17192752	66	0.0151515
SRR13347072	26822190	8046657000	RNA-Seq	PAIRED	ILLUMINA	HiSeq X Ten	SRP300138	PRJNA688940	SRS7960776	SAMN17192750	81	0.0987654
SRR13347073	12851578	3855473400	RNA-Seq	PAIRED	ILLUMINA	HiSeq X Ten	SRP300138	PRJNA688940	SRS7960777	SAMN17192751	19	0.105263
SRR13632632	6182023	1854606900	RNA-Seq	PAIRED	ILLUMINA	Illumina HiSeq 2500	SRP304746	PRJNA699464	SRS8197506	SAMN17777733	96	0.541667
SRR13632633	7937304	2381191200	RNA-Seq	PAIRED	ILLUMINA	Illumina HiSeq 2500	SRP304746	PRJNA699464	SRS8197505	SAMN17777732	173	0.381503
SRR14453825	8061189	2418356700	RNA-Seq	PAIRED	ILLUMINA	Illumina HiSeq 2500	SRP318666	PRJNA727687	SRS8891284	SAMN19030101	56	0.142857
SRR14453826	7489661	2246898300	RNA-Seq	PAIRED	ILLUMINA	Illumina HiSeq 2500	SRP318666	PRJNA727687	SRS8891282	SAMN19030100	46	0.0434783
SRR14453827	7490528	2247158400	RNA-Seq	PAIRED	ILLUMINA	Illumina HiSeq 2500	SRP318666	PRJNA727687	SRS8891283	SAMN19030099	61	0.0327869
SRR14453828	6672281	2001684300	RNA-Seq	PAIRED	ILLUMINA	Illumina HiSeq 2500	SRP318666	PRJNA727687	SRS8891279	SAMN19030098	82	0.0243902
SRR14453829	8130717	2439215100	RNA-Seq	PAIRED	ILLUMINA	Illumina HiSeq 2500	SRP318666	PRJNA727687	SRS8891281	SAMN19030097	78	0
SRR14453830	8036705	2411011500	RNA-Seq	PAIRED	ILLUMINA	Illumina HiSeq 2500	SRP318666	PRJNA727687	SRS8891280	SAMN19030096	74	0.0135135
SRR15012853	9524674	2857402200	RNA-Seq	PAIRED	ILLUMINA	Illumina HiSeq 2500	SRP326450	PRJNA742892	SRS9358456	SAMN19986732	NA	NA
SRR15012854	8320015	2496004500	RNA-Seq	PAIRED	ILLUMINA	Illumina HiSeq 2500	SRP326450	PRJNA742892	SRS9358456	SAMN19986732	88	0.136364
SRR15012855	7706379	2311913700	RNA-Seq	PAIRED	ILLUMINA	Illumina HiSeq 2500	SRP326450	PRJNA742892	SRS9358456	SAMN19986732	119	0.0252101
SRR15012856	11081941	3324582300	RNA-Seq	PAIRED	ILLUMINA	Illumina HiSeq 2500	SRP326450	PRJNA742892	SRS9358456	SAMN19986732	18	0.0555556
SRR15012857	9304966	2791489800	RNA-Seq	PAIRED	ILLUMINA	Illumina HiSeq 2500	SRP326450	PRJNA742892	SRS9358456	SAMN19986732	120	0.141667
SRR15012858	9999436	2999830800	RNA-Seq	PAIRED	ILLUMINA	Illumina HiSeq 2500	SRP326450	PRJNA742892	SRS9358456	SAMN19986732	NA	NA
SRR15012859	7540889	2262266700	RNA-Seq	PAIRED	ILLUMINA	Illumina HiSeq 2500	SRP326450	PRJNA742892	SRS9358456	SAMN19986732	108	0.0185185
SRR15012860	10643158	3192947400	RNA-Seq	PAIRED	ILLUMINA	Illumina HiSeq 2500	SRP326450	PRJNA742892	SRS9358456	SAMN19986732	NA	NA
SRR15322731	8539699	2405284894	RNA-Seq	PAIRED	ILLUMINA	Illumina HiSeq 2500	SRP330826	PRJNA751410	SRS9661230	SAMN20517631	31	0
SRR15322732	9575384	2597972240	RNA-Seq	PAIRED	ILLUMINA	Illumina HiSeq 2500	SRP330826	PRJNA751410	SRS9661230	SAMN20517631	21	0
SRR15322733	12119548	3419133703	RNA-Seq	PAIRED	ILLUMINA	Illumina HiSeq 2500	SRP330826	PRJNA751410	SRS9661230	SAMN20517631	12	0
SRR15322734	12381996	3501135794	RNA-Seq	PAIRED	ILLUMINA	Illumina HiSeq 2500	SRP330826	PRJNA751410	SRS9661230	SAMN20517631	17	0
SRR15322735	4018497	1045019207	RNA-Seq	PAIRED	ILLUMINA	Illumina HiSeq 2500	SRP330826	PRJNA751410	SRS9661230	SAMN20517631	NA	NA
SRR15322736	10017645	2705833431	RNA-Seq	PAIRED	ILLUMINA	Illumina HiSeq 2500	SRP330826	PRJNA751410	SRS9661230	SAMN20517631	43	0
SRR15610194	4215595	1264678500	RNA-Seq	PAIRED	ILLUMINA	Illumina NovaSeq 6000	SRP334092	PRJNA757732	SRS9918395	SAMN20971605	54	0.259259
SRR15610195	3791593	1137477900	RNA-Seq	PAIRED	ILLUMINA	Illumina NovaSeq 6000	SRP334092	PRJNA757732	SRS9918397	SAMN20971606	51	0.117647
SRR15610196	4548301	1364490300	RNA-Seq	PAIRED	ILLUMINA	Illumina NovaSeq 6000	SRP334092	PRJNA757732	SRS9918396	SAMN20971607	58	0.137931
SRR15610197	3895732	1168719600	RNA-Seq	PAIRED	ILLUMINA	Illumina NovaSeq 6000	SRP334092	PRJNA757732	SRS9918398	SAMN20971608	44	0.136364
SRR15610198	4187994	1256398200	RNA-Seq	PAIRED	ILLUMINA	Illumina NovaSeq 6000	SRP334092	PRJNA757732	SRS9918399	SAMN20971609	50	0.06
SRR15610199	3874606	1162381800	RNA-Seq	PAIRED	ILLUMINA	Illumina NovaSeq 6000	SRP334092	PRJNA757732	SRS9918400	SAMN20971610	54	0.037037
SRR15988427	32114416	9634324800	RNA-Seq	PAIRED	ILLUMINA	Illumina NovaSeq 6000	SRP337991	PRJNA764778	SRS10252108	SAMN21528927	NA	NA
SRR15988428	33962119	10188635700	RNA-Seq	PAIRED	ILLUMINA	Illumina NovaSeq 6000	SRP337991	PRJNA764778	SRS10252107	SAMN21528926	NA	NA
SRR15988429	32051479	9615443700	RNA-Seq	PAIRED	ILLUMINA	Illumina NovaSeq 6000	SRP337991	PRJNA764778	SRS10252105	SAMN21528925	NA	NA
SRR15988430	36855303	11056590900	RNA-Seq	PAIRED	ILLUMINA	Illumina NovaSeq 6000	SRP337991	PRJNA764778	SRS10252104	SAMN21528924	NA	NA
SRR15988431	31100004	9330001200	RNA-Seq	PAIRED	ILLUMINA	Illumina NovaSeq 6000	SRP337991	PRJNA764778	SRS10252103	SAMN21528923	NA	NA
SRR15988432	32134556	9640366800	RNA-Seq	PAIRED	ILLUMINA	Illumina NovaSeq 6000	SRP337991	PRJNA764778	SRS10252106	SAMN21528922	NA	NA
SRR15999453	70042281	17510570250	RNA-Seq	PAIRED	ILLUMINA	Illumina NovaSeq 6000	SRP338109	PRJNA765043	SRS10261045	SAMN21542153	NA	NA
SRR15999454	29396541	7349135250	RNA-Seq	PAIRED	ILLUMINA	Illumina NovaSeq 6000	SRP338109	PRJNA765043	SRS10261046	SAMN21542183	NA	NA
SRR15999455	46179703	11544925750	RNA-Seq	PAIRED	ILLUMINA	Illumina NovaSeq 6000	SRP338109	PRJNA765043	SRS10261047	SAMN21542184	NA	NA
SRR16093069	5474704	1642411200	RNA-Seq	PAIRED	ILLUMINA	Illumina NovaSeq 6000	SRP336703	PRJNA762527	SRS10129124	SAMN21397447	145	0.0551724
SRR16093070	6312614	1893784200	RNA-Seq	PAIRED	ILLUMINA	Illumina NovaSeq 6000	SRP336703	PRJNA762527	SRS10129124	SAMN21397447	123	0.0813008
SRR16093071	4100209	1230062700	RNA-Seq	PAIRED	ILLUMINA	Illumina NovaSeq 6000	SRP336703	PRJNA762527	SRS10129124	SAMN21397447	101	0.019802
SRR16093072	4520361	1356108300	RNA-Seq	PAIRED	ILLUMINA	Illumina NovaSeq 6000	SRP336703	PRJNA762527	SRS10129130	SAMN21397450	162	0.0802469
SRR16093073	4531908	1359572400	RNA-Seq	PAIRED	ILLUMINA	Illumina NovaSeq 6000	SRP336703	PRJNA762527	SRS10129130	SAMN21397450	145	0.158621
SRR16093074	5601740	1680522000	RNA-Seq	PAIRED	ILLUMINA	Illumina NovaSeq 6000	SRP336703	PRJNA762527	SRS10129130	SAMN21397450	207	0.115942
SRR16093075	3793212	1137963600	RNA-Seq	PAIRED	ILLUMINA	Illumina NovaSeq 6000	SRP336703	PRJNA762527	SRS10129126	SAMN21397444	143	0.111888
SRR16093076	4550728	1365218400	RNA-Seq	PAIRED	ILLUMINA	Illumina NovaSeq 6000	SRP336703	PRJNA762527	SRS10129126	SAMN21397444	185	0.12973
SRR16093077	4647772	1394331600	RNA-Seq	PAIRED	ILLUMINA	Illumina NovaSeq 6000	SRP336703	PRJNA762527	SRS10129126	SAMN21397444	218	0.059633
SRR16093214	5340590	1602177000	RNA-Seq	PAIRED	ILLUMINA	Illumina NovaSeq 6000	SRP336703	PRJNA762527	SRS10350405	SAMN21873645	214	0.11215
SRR16093215	5083404	1525021200	RNA-Seq	PAIRED	ILLUMINA	Illumina NovaSeq 6000	SRP336703	PRJNA762527	SRS10350405	SAMN21873645	140	0.178571
SRR16317002	15572250	4702819500	RNA-Seq	PAIRED	ILLUMINA	Illumina HiSeq X	SRP341243	PRJNA770995	SRS10549088	SAMN22245590	87	0.137931
SRR16317003	16831844	5083216888	RNA-Seq	PAIRED	ILLUMINA	Illumina HiSeq X	SRP341243	PRJNA770995	SRS10549087	SAMN22245589	57	0.0350877
SRR16317004	16540349	4995185398	RNA-Seq	PAIRED	ILLUMINA	Illumina HiSeq X	SRP341243	PRJNA770995	SRS10549086	SAMN22245588	67	0.134328
SRR16317005	14288000	4314976000	RNA-Seq	PAIRED	ILLUMINA	Illumina HiSeq X	SRP341243	PRJNA770995	SRS10549085	SAMN22245587	74	0.0810811
SRR16317006	17337481	5235919262	RNA-Seq	PAIRED	ILLUMINA	Illumina HiSeq X	SRP341243	PRJNA770995	SRS10549084	SAMN22245586	62	0.145161
SRR16317007	15470871	4672203042	RNA-Seq	PAIRED	ILLUMINA	Illumina HiSeq X	SRP341243	PRJNA770995	SRS10549083	SAMN22245585	46	0.0869565
SRR16317008	15407006	4652915812	RNA-Seq	PAIRED	ILLUMINA	Illumina HiSeq X	SRP341243	PRJNA770995	SRS10549081	SAMN22245584	45	0
SRR16317009	18007157	5438161414	RNA-Seq	PAIRED	ILLUMINA	Illumina HiSeq X	SRP341243	PRJNA770995	SRS10549082	SAMN22245583	19	0.0526316
SRR16317010	17574920	5307625840	RNA-Seq	PAIRED	ILLUMINA	Illumina HiSeq X	SRP341243	PRJNA770995	SRS10549080	SAMN22245582	79	0.0886076
SRR17023828	10337282	3101184600	RNA-Seq	PAIRED	ILLUMINA	HiSeq X Ten	SRP347543	PRJNA783124	SRS11139782	SAMN23416943	141	0.035461
SRR17023829	9731753	2919525900	RNA-Seq	PAIRED	ILLUMINA	HiSeq X Ten	SRP347543	PRJNA783124	SRS11139781	SAMN23416942	127	0.0393701
SRR17023830	9245576	2773672800	RNA-Seq	PAIRED	ILLUMINA	HiSeq X Ten	SRP347543	PRJNA783124	SRS11139780	SAMN23416941	112	0.0357143
SRR17023831	9080979	2724293700	RNA-Seq	PAIRED	ILLUMINA	HiSeq X Ten	SRP347543	PRJNA783124	SRS11139779	SAMN23416940	218	0.0917431
SRR17023832	11108556	3332566800	RNA-Seq	PAIRED	ILLUMINA	HiSeq X Ten	SRP347543	PRJNA783124	SRS11139778	SAMN23416939	201	0.208955
SRR17023833	11988256	3596476800	RNA-Seq	PAIRED	ILLUMINA	HiSeq X Ten	SRP347543	PRJNA783124	SRS11139777	SAMN23416938	256	0.0546875
SRR17153011	13363794	4035865788	RNA-Seq	PAIRED	ILLUMINA	HiSeq X Ten	SRP349570	PRJNA783373	SRS11242172	SAMN23429335	83	0.277108
SRR17153012	12711464	3838862128	RNA-Seq	PAIRED	ILLUMINA	HiSeq X Ten	SRP349570	PRJNA783373	SRS11242171	SAMN23429334	76	0.0657895
SRR17153013	13206933	3988493766	RNA-Seq	PAIRED	ILLUMINA	HiSeq X Ten	SRP349570	PRJNA783373	SRS11242167	SAMN23429333	48	0.0625
SRR17153014	13104941	3957692182	RNA-Seq	PAIRED	ILLUMINA	HiSeq X Ten	SRP349570	PRJNA783373	SRS11242170	SAMN23429332	59	0.118644
SRR17153015	12688023	3831782946	RNA-Seq	PAIRED	ILLUMINA	HiSeq X Ten	SRP349570	PRJNA783373	SRS11242168	SAMN23429331	48	0.166667
SRR17153016	11621639	3509734978	RNA-Seq	PAIRED	ILLUMINA	HiSeq X Ten	SRP349570	PRJNA783373	SRS11242169	SAMN23429330	43	0.0930233
SRR1720483	10440393	2046317028	RNA-Seq	PAIRED	ILLUMINA	Illumina HiSeq 2500	SRP051240	PRJNA270408	SRS795391	SAMN03266496	NA	NA
SRR1720484	10477626	2053614696	RNA-Seq	PAIRED	ILLUMINA	Illumina HiSeq 2500	SRP051240	PRJNA270408	SRS795392	SAMN03266491	12	0.0833333
SRR1720485	10388763	2036197548	RNA-Seq	PAIRED	ILLUMINA	Illumina HiSeq 2500	SRP051240	PRJNA270408	SRS795393	SAMN03266498	NA	NA
SRR1720486	9970958	1954307768	RNA-Seq	PAIRED	ILLUMINA	Illumina HiSeq 2500	SRP051240	PRJNA270408	SRS795394	SAMN03266497	NA	NA
SRR1720487	10406274	2039629704	RNA-Seq	PAIRED	ILLUMINA	Illumina HiSeq 2500	SRP051240	PRJNA270408	SRS795395	SAMN03266501	NA	NA
SRR1720488	8973340	1758774640	RNA-Seq	PAIRED	ILLUMINA	Illumina HiSeq 2500	SRP051240	PRJNA270408	SRS795396	SAMN03266490	NA	NA
SRR1720489	11308767	2216518332	RNA-Seq	PAIRED	ILLUMINA	Illumina HiSeq 2500	SRP051240	PRJNA270408	SRS795397	SAMN03266506	NA	NA
SRR1720490	11026591	2161211836	RNA-Seq	PAIRED	ILLUMINA	Illumina HiSeq 2500	SRP051240	PRJNA270408	SRS795398	SAMN03266499	NA	NA
SRR1720491	11193057	2193839172	RNA-Seq	PAIRED	ILLUMINA	Illumina HiSeq 2500	SRP051240	PRJNA270408	SRS795399	SAMN03266494	NA	NA
SRR1720492	12421562	2434626152	RNA-Seq	PAIRED	ILLUMINA	Illumina HiSeq 2500	SRP051240	PRJNA270408	SRS795400	SAMN03266493	11	0
SRR1720493	9238298	1810706408	RNA-Seq	PAIRED	ILLUMINA	Illumina HiSeq 2500	SRP051240	PRJNA270408	SRS795401	SAMN03266495	NA	NA
SRR1720494	11082873	2172243108	RNA-Seq	PAIRED	ILLUMINA	Illumina HiSeq 2500	SRP051240	PRJNA270408	SRS795402	SAMN03266486	19	0.157895
SRR1720495	10132452	1985960592	RNA-Seq	PAIRED	ILLUMINA	Illumina HiSeq 2500	SRP051240	PRJNA270408	SRS795403	SAMN03266492	NA	NA
SRR1720496	13529036	2651691056	RNA-Seq	PAIRED	ILLUMINA	Illumina HiSeq 2500	SRP051240	PRJNA270408	SRS795404	SAMN03266500	19	0
SRR1720497	9630435	1887565260	RNA-Seq	PAIRED	ILLUMINA	Illumina HiSeq 2500	SRP051240	PRJNA270408	SRS795405	SAMN03266502	NA	NA
SRR1720498	11816633	2316060068	RNA-Seq	PAIRED	ILLUMINA	Illumina HiSeq 2500	SRP051240	PRJNA270408	SRS795406	SAMN03266505	NA	NA
SRR1720499	7888840	1546212640	RNA-Seq	PAIRED	ILLUMINA	Illumina HiSeq 2500	SRP051240	PRJNA270408	SRS795407	SAMN03266488	NA	NA
SRR1720500	10045004	1968820784	RNA-Seq	PAIRED	ILLUMINA	Illumina HiSeq 2500	SRP051240	PRJNA270408	SRS795408	SAMN03266504	NA	NA
SRR1720501	10317444	2022219024	RNA-Seq	PAIRED	ILLUMINA	Illumina HiSeq 2500	SRP051240	PRJNA270408	SRS795409	SAMN03266507	NA	NA
SRR1720502	8663435	1698033260	RNA-Seq	PAIRED	ILLUMINA	Illumina HiSeq 2500	SRP051240	PRJNA270408	SRS795410	SAMN03266503	NA	NA
SRR1720503	13485945	2643245220	RNA-Seq	PAIRED	ILLUMINA	Illumina HiSeq 2500	SRP051240	PRJNA270408	SRS795411	SAMN03266487	NA	NA
SRR1720504	12873863	2523277148	RNA-Seq	PAIRED	ILLUMINA	Illumina HiSeq 2500	SRP051240	PRJNA270408	SRS795412	SAMN03266489	NA	NA
SRR1720505	16866705	3305874180	RNA-Seq	PAIRED	ILLUMINA	Illumina HiSeq 2500	SRP051240	PRJNA270408	SRS795413	SAMN03266474	18	0
SRR1720506	18706436	3666461456	RNA-Seq	PAIRED	ILLUMINA	Illumina HiSeq 2500	SRP051240	PRJNA270408	SRS795414	SAMN03266475	15	0
SRR1720507	7063073	1384362308	RNA-Seq	PAIRED	ILLUMINA	Illumina HiSeq 2500	SRP051240	PRJNA270408	SRS795415	SAMN03266476	NA	NA
SRR1720508	11763048	2305557408	RNA-Seq	PAIRED	ILLUMINA	Illumina HiSeq 2500	SRP051240	PRJNA270408	SRS795416	SAMN03266477	NA	NA
SRR1720509	10490802	2056197192	RNA-Seq	PAIRED	ILLUMINA	Illumina HiSeq 2500	SRP051240	PRJNA270408	SRS795417	SAMN03266478	NA	NA
SRR1720510	8146923	1596796908	RNA-Seq	PAIRED	ILLUMINA	Illumina HiSeq 2500	SRP051240	PRJNA270408	SRS795418	SAMN03266479	NA	NA
SRR1720511	9909052	1942174192	RNA-Seq	PAIRED	ILLUMINA	Illumina HiSeq 2500	SRP051240	PRJNA270408	SRS795419	SAMN03266480	NA	NA
SRR1720512	10680517	2093381332	RNA-Seq	PAIRED	ILLUMINA	Illumina HiSeq 2500	SRP051240	PRJNA270408	SRS795420	SAMN03266481	17	0
SRR1720513	8391973	1644826708	RNA-Seq	PAIRED	ILLUMINA	Illumina HiSeq 2500	SRP051240	PRJNA270408	SRS795421	SAMN03266482	NA	NA
SRR1720514	10749060	2106815760	RNA-Seq	PAIRED	ILLUMINA	Illumina HiSeq 2500	SRP051240	PRJNA270408	SRS795422	SAMN03266483	NA	NA
SRR1720515	7157025	1402776900	RNA-Seq	PAIRED	ILLUMINA	Illumina HiSeq 2500	SRP051240	PRJNA270408	SRS795423	SAMN03266484	NA	NA
SRR1720516	15376650	3013823400	RNA-Seq	PAIRED	ILLUMINA	Illumina HiSeq 2500	SRP051240	PRJNA270408	SRS795424	SAMN03266485	NA	NA
SRR1720517	9247138	1812439048	RNA-Seq	PAIRED	ILLUMINA	Illumina HiSeq 2500	SRP051240	PRJNA270408	SRS795425	SAMN03266508	NA	NA
SRR1720518	15783851	3093634796	RNA-Seq	PAIRED	ILLUMINA	Illumina HiSeq 2500	SRP051240	PRJNA270408	SRS795426	SAMN03266509	12	0.166667
SRR18076633	8962948	2688884400	RNA-Seq	PAIRED	ILLUMINA	Illumina HiSeq 2000	SRP360589	PRJNA796626	SRS12049471	SAMN24905112	140	0.25
SRR18076634	10956886	3287065800	RNA-Seq	PAIRED	ILLUMINA	Illumina HiSeq 2000	SRP360589	PRJNA796626	SRS12049471	SAMN24905112	NA	NA
SRR18076635	10278348	3083504400	RNA-Seq	PAIRED	ILLUMINA	Illumina HiSeq 2000	SRP360589	PRJNA796626	SRS12049471	SAMN24905112	NA	NA
SRR18076636	8710357	2613107100	RNA-Seq	PAIRED	ILLUMINA	Illumina HiSeq 2000	SRP360589	PRJNA796626	SRS12049471	SAMN24905112	40	0.075
SRR18076637	8384953	2515485900	RNA-Seq	PAIRED	ILLUMINA	Illumina HiSeq 2000	SRP360589	PRJNA796626	SRS12049471	SAMN24905112	NA	NA
SRR18076638	8262518	2478755400	RNA-Seq	PAIRED	ILLUMINA	Illumina HiSeq 2000	SRP360589	PRJNA796626	SRS12049471	SAMN24905112	13	0
SRR18076639	8969544	2690863200	RNA-Seq	PAIRED	ILLUMINA	Illumina HiSeq 2000	SRP360589	PRJNA796626	SRS12049471	SAMN24905112	21	0.0952381
SRR18076640	7212850	2163855000	RNA-Seq	PAIRED	ILLUMINA	Illumina HiSeq 2000	SRP360589	PRJNA796626	SRS12049471	SAMN24905112	42	0.0238095
SRR18076641	8141391	2442417300	RNA-Seq	PAIRED	ILLUMINA	Illumina HiSeq 2000	SRP360589	PRJNA796626	SRS12049471	SAMN24905112	106	0.283019
SRR18076642	7986593	2395977900	RNA-Seq	PAIRED	ILLUMINA	Illumina HiSeq 2000	SRP360589	PRJNA796626	SRS12049471	SAMN24905112	27	0.222222
SRR18076643	8460584	2538175200	RNA-Seq	PAIRED	ILLUMINA	Illumina HiSeq 2000	SRP360589	PRJNA796626	SRS12049471	SAMN24905112	15	0.266667
SRR18076644	8427987	2528396100	RNA-Seq	PAIRED	ILLUMINA	Illumina HiSeq 2000	SRP360589	PRJNA796626	SRS12049471	SAMN24905112	140	0.0214286
SRR18107604	18344950	5503485000	RNA-Seq	PAIRED	ILLUMINA	HiSeq X Ten	SRP361041	PRJNA809422	SRS12077929	SAMN26179128	104	0.00961538
SRR18107605	13578682	4073604600	RNA-Seq	PAIRED	ILLUMINA	HiSeq X Ten	SRP361041	PRJNA809422	SRS12077928	SAMN26179127	164	0.0121951
SRR18107606	14836548	4450964400	RNA-Seq	PAIRED	ILLUMINA	HiSeq X Ten	SRP361041	PRJNA809422	SRS12077925	SAMN26179126	159	0.0628931
SRR18107610	13299640	3989892000	RNA-Seq	PAIRED	ILLUMINA	HiSeq X Ten	SRP361041	PRJNA809422	SRS12077927	SAMN26179125	96	0.0104167
SRR18107615	18525858	5557757400	RNA-Seq	PAIRED	ILLUMINA	HiSeq X Ten	SRP361041	PRJNA809422	SRS12077918	SAMN26179130	259	0.042471
SRR18107618	16571926	4971577800	RNA-Seq	PAIRED	ILLUMINA	HiSeq X Ten	SRP361041	PRJNA809422	SRS12077917	SAMN26179129	172	0.00581395
SRR1820237	6176701	1247693602	RNA-Seq	PAIRED	ILLUMINA	Illumina HiSeq 2000	SRP055470	PRJNA274873	SRS856470	SAMN03333184	49	0.0612245
SRR1821719	5367185	1084171370	RNA-Seq	PAIRED	ILLUMINA	Illumina HiSeq 2000	SRP055467	PRJNA274876	SRS856461	SAMN03333186	37	0.027027
SRR1821720	6052052	1222514504	RNA-Seq	PAIRED	ILLUMINA	Illumina HiSeq 2000	SRP055468	PRJNA274875	SRS856465	SAMN03333185	27	0
SRR1821721	6184198	1249207996	RNA-Seq	PAIRED	ILLUMINA	Illumina HiSeq 2000	SRP055469	PRJNA274869	SRS856469	SAMN03333140	36	0
SRR1821722	6505579	1314126958	RNA-Seq	PAIRED	ILLUMINA	Illumina HiSeq 2000	SRP055471	PRJNA274872	SRS856471	SAMN03333187	16	0.125
SRR18902678	8330974	1216322204	RNA-Seq	PAIRED	ILLUMINA	NextSeq 550	SRP371886	PRJNA831278	SRS12730800	SAMN27750550	NA	NA
SRR18902679	8388795	1224764070	RNA-Seq	PAIRED	ILLUMINA	NextSeq 550	SRP371886	PRJNA831278	SRS12730801	SAMN27750551	NA	NA
SRR18902680	7793183	1137804718	RNA-Seq	PAIRED	ILLUMINA	NextSeq 550	SRP371886	PRJNA831278	SRS12730799	SAMN27750552	NA	NA
SRR18902681	8394215	1225555390	RNA-Seq	PAIRED	ILLUMINA	NextSeq 550	SRP371886	PRJNA831278	SRS12730798	SAMN27750553	NA	NA
SRR18902682	8640280	1261480880	RNA-Seq	PAIRED	ILLUMINA	NextSeq 550	SRP371886	PRJNA831278	SRS12730797	SAMN27750554	17	0.117647
SRR18902683	9896607	1444904622	RNA-Seq	PAIRED	ILLUMINA	NextSeq 550	SRP371886	PRJNA831278	SRS12730796	SAMN27750555	21	0.238095
SRR18902684	6858315	1001313990	RNA-Seq	PAIRED	ILLUMINA	NextSeq 550	SRP371886	PRJNA831278	SRS12730795	SAMN27750556	NA	NA
SRR18902685	8075741	1179058186	RNA-Seq	PAIRED	ILLUMINA	NextSeq 550	SRP371886	PRJNA831278	SRS12730794	SAMN27750557	NA	NA
SRR18902686	8317705	1214384930	RNA-Seq	PAIRED	ILLUMINA	NextSeq 550	SRP371886	PRJNA831278	SRS12730793	SAMN27750558	11	0
SRR18902687	8412203	1228181638	RNA-Seq	PAIRED	ILLUMINA	NextSeq 550	SRP371886	PRJNA831278	SRS12730792	SAMN27750559	NA	NA
SRR18902688	8214635	1199336710	RNA-Seq	PAIRED	ILLUMINA	NextSeq 550	SRP371886	PRJNA831278	SRS12730790	SAMN27750560	18	0.111111
SRR18902689	7647071	1116472366	RNA-Seq	PAIRED	ILLUMINA	NextSeq 550	SRP371886	PRJNA831278	SRS12730791	SAMN27750561	NA	NA
SRR18902690	9126870	1332523020	RNA-Seq	PAIRED	ILLUMINA	NextSeq 550	SRP371886	PRJNA831278	SRS12730789	SAMN27750562	NA	NA
SRR18902691	8880242	1296515332	RNA-Seq	PAIRED	ILLUMINA	NextSeq 550	SRP371886	PRJNA831278	SRS12730788	SAMN27750563	15	0.133333
SRR18902692	9308440	1359032240	RNA-Seq	PAIRED	ILLUMINA	NextSeq 550	SRP371886	PRJNA831278	SRS12730787	SAMN27750564	NA	NA
SRR18902693	8984730	1311770580	RNA-Seq	PAIRED	ILLUMINA	NextSeq 550	SRP371886	PRJNA831278	SRS12730786	SAMN27750565	11	0
SRR18902694	10082724	1472077704	RNA-Seq	PAIRED	ILLUMINA	NextSeq 550	SRP371886	PRJNA831278	SRS12730785	SAMN27750566	NA	NA
SRR18902695	9639787	1407408902	RNA-Seq	PAIRED	ILLUMINA	NextSeq 550	SRP371886	PRJNA831278	SRS12730784	SAMN27750567	11	0
SRR20379132	21850712	3296394737	RNA-Seq	PAIRED	ILLUMINA	NextSeq 500	SRP387509	PRJNA263680	SRS14048715	SAMN23708555	NA	NA
SRR20379133	19799162	2987519181	RNA-Seq	PAIRED	ILLUMINA	NextSeq 500	SRP387509	PRJNA263680	SRS14048715	SAMN23708555	NA	NA
SRR20379134	20274385	3060071409	RNA-Seq	PAIRED	ILLUMINA	NextSeq 500	SRP387509	PRJNA263680	SRS14048715	SAMN23708555	NA	NA
SRR20695196	38976491	11770900282	RNA-Seq	PAIRED	ILLUMINA	Illumina NovaSeq 6000	SRP388601	PRJNA863279	SRS14346893	SAMN30025553	NA	NA
SRR20695197	48723469	14714487638	RNA-Seq	PAIRED	ILLUMINA	Illumina NovaSeq 6000	SRP388601	PRJNA863279	SRS14346892	SAMN30025552	NA	NA
SRR20695198	45643702	13784398004	RNA-Seq	PAIRED	ILLUMINA	Illumina NovaSeq 6000	SRP388601	PRJNA863279	SRS14346891	SAMN30025551	NA	NA
SRR20695199	35965246	10861504292	RNA-Seq	PAIRED	ILLUMINA	Illumina NovaSeq 6000	SRP388601	PRJNA863279	SRS14346890	SAMN30025550	NA	NA
SRR20695200	64764603	19558910106	RNA-Seq	PAIRED	ILLUMINA	Illumina NovaSeq 6000	SRP388601	PRJNA863279	SRS14346889	SAMN30025549	NA	NA
SRR20695201	53738069	16228896838	RNA-Seq	PAIRED	ILLUMINA	Illumina NovaSeq 6000	SRP388601	PRJNA863279	SRS14346888	SAMN30025548	NA	NA
SRR2097725	10113533	1375440488	RNA-Seq	PAIRED	ILLUMINA	Illumina HiSeq 2000	SRP060726	PRJNA242098	SRS988219	SAMN02691412	16	0
SRR2097895	7379439	1003603704	RNA-Seq	PAIRED	ILLUMINA	Illumina HiSeq 2000	SRP060751	PRJNA242057	SRS988449	SAMN02691371	22	0.0454545
SRR2098009	14179123	1928360728	RNA-Seq	PAIRED	ILLUMINA	Illumina HiSeq 2000	SRP060756	PRJNA242091	SRS988475	SAMN02691405	34	0.0882353
SRR2098334	10366744	1409877184	RNA-Seq	PAIRED	ILLUMINA	Illumina HiSeq 2000	SRP060768	PRJNA242088	SRS988837	SAMN02691402	37	0.0810811
SRR2098634	10691341	1454022376	RNA-Seq	PAIRED	ILLUMINA	Illumina HiSeq 2000	SRP060799	PRJNA242037	SRS989084	SAMN02691351	17	0.0588235
SRR2098643	9367839	1274026104	RNA-Seq	PAIRED	ILLUMINA	Illumina HiSeq 2000	SRP060803	PRJNA242049	SRS989088	SAMN02691363	NA	NA
SRR2098663	12169400	1655038400	RNA-Seq	PAIRED	ILLUMINA	Illumina HiSeq 2000	SRP060810	PRJNA242111	SRS989095	SAMN02691425	22	0.0454545
SRR2098670	7791004	1059576544	RNA-Seq	PAIRED	ILLUMINA	Illumina HiSeq 2000	SRP060813	PRJNA242053	SRS989098	SAMN02691367	24	0.125
SRR2098779	15474917	2104588712	RNA-Seq	PAIRED	ILLUMINA	Illumina HiSeq 2000	SRP060822	PRJNA242055	SRS989161	SAMN02691369	30	0.133333
SRR2098786	14365225	1953670600	RNA-Seq	PAIRED	ILLUMINA	Illumina HiSeq 2000	SRP060832	PRJNA242039	SRS989189	SAMN02691353	37	0.0540541
SRR2098792	8385105	1140374280	RNA-Seq	PAIRED	ILLUMINA	Illumina HiSeq 2000	SRP060828	PRJNA242099	SRS989180	SAMN02691413	18	0
SRR2098796	11939029	1623707944	RNA-Seq	PAIRED	ILLUMINA	Illumina HiSeq 2000	SRP060825	PRJNA242059	SRS989172	SAMN02691373	36	0.111111
SRR2098804	7767081	1056323016	RNA-Seq	PAIRED	ILLUMINA	Illumina HiSeq 2000	SRP060799	PRJNA242037	SRS989084	SAMN02691351	24	0.0416667
SRR2098818	8895212	1209748832	RNA-Seq	PAIRED	ILLUMINA	Illumina HiSeq 2000	SRP060833	PRJNA242072	SRS989190	SAMN02691386	NA	NA
SRR2098820	9790799	1331548664	RNA-Seq	PAIRED	ILLUMINA	Illumina HiSeq 2000	SRP060837	PRJNA242104	SRS989204	SAMN02691418	27	0.0740741
SRR2098916	12933813	1758998568	RNA-Seq	PAIRED	ILLUMINA	Illumina HiSeq 2000	SRP060825	PRJNA242059	SRS989172	SAMN02691373	78	0.025641
SRR2098921	11897585	1618071560	RNA-Seq	PAIRED	ILLUMINA	Illumina HiSeq 2000	SRP060865	PRJNA242042	SRS989248	SAMN02691356	17	0.0588235
SRR2098939	8763813	1191878568	RNA-Seq	PAIRED	ILLUMINA	Illumina HiSeq 2000	SRP060873	PRJNA242074	SRS989256	SAMN02691388	31	0.0322581
SRR2098940	9529438	1296003568	RNA-Seq	PAIRED	ILLUMINA	Illumina HiSeq 2000	SRP060871	PRJNA242101	SRS989254	SAMN02691415	20	0.15
SRR2098955	11849218	1611493648	RNA-Seq	PAIRED	ILLUMINA	Illumina HiSeq 2000	SRP060867	PRJNA242069	SRS989250	SAMN02691383	19	0.0526316
SRR2099410	16283016	2214490176	RNA-Seq	PAIRED	ILLUMINA	Illumina HiSeq 2000	SRP060889	PRJNA242093	SRS989621	SAMN02691407	139	0.115108
SRR2099420	7490030	1018644080	RNA-Seq	PAIRED	ILLUMINA	Illumina HiSeq 2000	SRP060899	PRJNA242051	SRS989631	SAMN02691365	13	0
SRR2099434	8645176	1175743936	RNA-Seq	PAIRED	ILLUMINA	Illumina HiSeq 2000	SRP060915	PRJNA242033	SRS989648	SAMN02691347	27	0
SRR2099447	8284170	1126647120	RNA-Seq	PAIRED	ILLUMINA	Illumina HiSeq 2000	SRP060779	PRJNA242035	SRS988867	SAMN02691349	21	0.047619
SRR2099449	9079142	1234763312	RNA-Seq	PAIRED	ILLUMINA	Illumina HiSeq 2000	SRP060899	PRJNA242051	SRS989631	SAMN02691365	64	0.046875
SRR2099454	16651068	2264545248	RNA-Seq	PAIRED	ILLUMINA	Illumina HiSeq 2000	SRP060919	PRJNA242112	SRS989670	SAMN02691426	23	0.130435
SRR2099469	17931485	2438681960	RNA-Seq	PAIRED	ILLUMINA	Illumina HiSeq 2000	SRP060930	PRJNA242043	SRS989684	SAMN02691357	30	0.0666667
SRR2099470	8361160	1137117760	RNA-Seq	PAIRED	ILLUMINA	Illumina HiSeq 2000	SRP060929	PRJNA242087	SRS989683	SAMN02691401	NA	NA
SRR2099475	15607376	2122603136	RNA-Seq	PAIRED	ILLUMINA	Illumina HiSeq 2000	SRP060822	PRJNA242055	SRS989161	SAMN02691369	29	0.0344828
SRR2099483	11535059	1568768024	RNA-Seq	PAIRED	ILLUMINA	Illumina HiSeq 2000	SRP060937	PRJNA242041	SRS989691	SAMN02691355	19	0
SRR2099485	14230239	1935312504	RNA-Seq	PAIRED	ILLUMINA	Illumina HiSeq 2000	SRP060825	PRJNA242059	SRS989172	SAMN02691373	28	0
SRR2099491	11863056	1613375616	RNA-Seq	PAIRED	ILLUMINA	Illumina HiSeq 2000	SRP060757	PRJNA242061	SRS988478	SAMN02691375	25	0.16
SRR2099492	8994730	1223283280	RNA-Seq	PAIRED	ILLUMINA	Illumina HiSeq 2000	SRP060937	PRJNA242041	SRS989691	SAMN02691355	27	0.111111
SRR2099523	13478764	1833111904	RNA-Seq	PAIRED	ILLUMINA	Illumina HiSeq 2000	SRP060954	PRJNA242067	SRS989710	SAMN02691381	51	0.0784314
SRR2099526	8247382	1121643952	RNA-Seq	PAIRED	ILLUMINA	Illumina HiSeq 2000	SRP060957	PRJNA242103	SRS989713	SAMN02691417	11	0.181818
SRR2099544	7763716	1055865376	RNA-Seq	PAIRED	ILLUMINA	Illumina HiSeq 2000	SRP060952	PRJNA242090	SRS989708	SAMN02691404	21	0.047619
SRR2099553	7761661	1055585896	RNA-Seq	PAIRED	ILLUMINA	Illumina HiSeq 2000	SRP060972	PRJNA242031	SRS989729	SAMN02691345	NA	NA
SRR2099564	9633801	1310196936	RNA-Seq	PAIRED	ILLUMINA	Illumina HiSeq 2000	SRP060742	PRJNA242047	SRS988354	SAMN02691361	54	0.0185185
SRR2099566	9499898	1291986128	RNA-Seq	PAIRED	ILLUMINA	Illumina HiSeq 2000	SRP060915	PRJNA242033	SRS989648	SAMN02691347	19	0
SRR2099612	8621855	1172572280	RNA-Seq	PAIRED	ILLUMINA	Illumina HiSeq 2000	SRP060822	PRJNA242055	SRS989161	SAMN02691369	NA	NA
SRR2099621	8119798	1104292528	RNA-Seq	PAIRED	ILLUMINA	Illumina HiSeq 2000	SRP060985	PRJNA242060	SRS989812	SAMN02691374	32	0.09375
SRR2099699	9285992	1262894912	RNA-Seq	PAIRED	ILLUMINA	Illumina HiSeq 2000	SRP060991	PRJNA242065	SRS989818	SAMN02691379	12	0
SRR2099701	16931562	2302692432	RNA-Seq	PAIRED	ILLUMINA	Illumina HiSeq 2000	SRP060930	PRJNA242043	SRS989684	SAMN02691357	37	0.027027
SRR2099704	8115042	1103645712	RNA-Seq	PAIRED	ILLUMINA	Illumina HiSeq 2000	SRP060995	PRJNA242083	SRS989822	SAMN02691397	17	0.117647
SRR2099722	9728037	1323013032	RNA-Seq	PAIRED	ILLUMINA	Illumina HiSeq 2000	SRP061009	PRJNA242044	SRS989836	SAMN02691358	NA	NA
SRR2099724	11929647	1622431992	RNA-Seq	PAIRED	ILLUMINA	Illumina HiSeq 2000	SRP061007	PRJNA242100	SRS989834	SAMN02691414	42	0.0714286
SRR2099726	12422672	1689483392	RNA-Seq	PAIRED	ILLUMINA	Illumina HiSeq 2000	SRP061017	PRJNA242034	SRS989844	SAMN02691348	32	0.03125
SRR2099736	7956001	1082016136	RNA-Seq	PAIRED	ILLUMINA	Illumina HiSeq 2000	SRP060751	PRJNA242057	SRS988449	SAMN02691371	45	0.155556
SRR2099737	8673859	1179644824	RNA-Seq	PAIRED	ILLUMINA	Illumina HiSeq 2000	SRP060822	PRJNA242055	SRS989161	SAMN02691369	24	0.0416667
SRR2099749	8941474	1216040464	RNA-Seq	PAIRED	ILLUMINA	Illumina HiSeq 2000	SRP060832	PRJNA242039	SRS989189	SAMN02691353	NA	NA
SRR2099865	7643922	1039573392	RNA-Seq	PAIRED	ILLUMINA	Illumina HiSeq 2000	SRP061036	PRJNA242092	SRS989962	SAMN02691406	27	0.0740741
SRR2099879	8403283	1142846488	RNA-Seq	PAIRED	ILLUMINA	Illumina HiSeq 2000	SRP061043	PRJNA242064	SRS989969	SAMN02691378	11	0.0909091
SRR2099890	11155493	1517147048	RNA-Seq	PAIRED	ILLUMINA	Illumina HiSeq 2000	SRP061044	PRJNA242050	SRS989981	SAMN02691364	44	0.0681818
SRR2099896	8174067	1111673112	RNA-Seq	PAIRED	ILLUMINA	Illumina HiSeq 2000	SRP060803	PRJNA242049	SRS989088	SAMN02691363	36	0.0833333
SRR2099898	13451210	1829364560	RNA-Seq	PAIRED	ILLUMINA	Illumina HiSeq 2000	SRP060899	PRJNA242051	SRS989631	SAMN02691365	26	0.0384615
SRR2099900	9547965	1298523240	RNA-Seq	PAIRED	ILLUMINA	Illumina HiSeq 2000	SRP061053	PRJNA242077	SRS989990	SAMN02691391	NA	NA
SRR2099908	8245308	1121361888	RNA-Seq	PAIRED	ILLUMINA	Illumina HiSeq 2000	SRP061060	PRJNA242106	SRS989997	SAMN02691420	12	0.166667
SRR2099919	9686570	1317373520	RNA-Seq	PAIRED	ILLUMINA	Illumina HiSeq 2000	SRP060813	PRJNA242053	SRS989098	SAMN02691367	36	0.0277778
SRR2101837	8812842	1198546512	RNA-Seq	PAIRED	ILLUMINA	Illumina HiSeq 2000	SRP061070	PRJNA242102	SRS991925	SAMN02691416	22	0.0909091
SRR2101846	15068072	2049257792	RNA-Seq	PAIRED	ILLUMINA	Illumina HiSeq 2000	SRP060832	PRJNA242039	SRS989189	SAMN02691353	61	0.0327869
SRR2101847	10833033	1473292488	RNA-Seq	PAIRED	ILLUMINA	Illumina HiSeq 2000	SRP060803	PRJNA242049	SRS989088	SAMN02691363	63	0.0634921
SRR2101866	9091453	1236437608	RNA-Seq	PAIRED	ILLUMINA	Illumina HiSeq 2000	SRP061084	PRJNA242108	SRS991946	SAMN02691422	12	0.166667
SRR2101868	8634220	1174253920	RNA-Seq	PAIRED	ILLUMINA	Illumina HiSeq 2000	SRP060899	PRJNA242051	SRS989631	SAMN02691365	37	0.135135
SRR2101870	11351018	1543738448	RNA-Seq	PAIRED	ILLUMINA	Illumina HiSeq 2000	SRP061081	PRJNA242096	SRS991943	SAMN02691410	29	0.0689655
SRR2102026	9310547	1266234392	RNA-Seq	PAIRED	ILLUMINA	Illumina HiSeq 2000	SRP060915	PRJNA242033	SRS989648	SAMN02691347	23	0.0434783
SRR2102267	9895944	1345848384	RNA-Seq	PAIRED	ILLUMINA	Illumina HiSeq 2000	SRP061115	PRJNA242082	SRS992199	SAMN02691396	18	0.111111
SRR2102268	9098474	1237392464	RNA-Seq	PAIRED	ILLUMINA	Illumina HiSeq 2000	SRP061114	PRJNA242075	SRS992198	SAMN02691389	37	0.0540541
SRR2102275	14093445	1916708520	RNA-Seq	PAIRED	ILLUMINA	Illumina HiSeq 2000	SRP061125	PRJNA242085	SRS992210	SAMN02691399	32	0.125
SRR2102540	7627525	1037343400	RNA-Seq	PAIRED	ILLUMINA	Illumina HiSeq 2000	SRP060799	PRJNA242037	SRS989084	SAMN02691351	13	0
SRR2102541	8403830	1142920880	RNA-Seq	PAIRED	ILLUMINA	Illumina HiSeq 2000	SRP061161	PRJNA242058	SRS992417	SAMN02691372	56	0.0714286
SRR2102544	7364642	1001591312	RNA-Seq	PAIRED	ILLUMINA	Illumina HiSeq 2000	SRP060757	PRJNA242061	SRS988478	SAMN02691375	12	0
SRR2102910	14752197	2006298792	RNA-Seq	PAIRED	ILLUMINA	Illumina HiSeq 2000	SRP060742	PRJNA242047	SRS988354	SAMN02691361	21	0.0952381
SRR2102990	10119329	1376228744	RNA-Seq	PAIRED	ILLUMINA	Illumina HiSeq 2000	SRP060813	PRJNA242053	SRS989098	SAMN02691367	21	0.0952381
SRR21769938	12268973	2478332546	RNA-Seq	PAIRED	ILLUMINA	Illumina HiSeq 2000	SRP400454	PRJNA885837	SRS15292337	SAMN31109963	NA	NA
SRR21769939	12133712	2451009824	RNA-Seq	PAIRED	ILLUMINA	Illumina HiSeq 2000	SRP400454	PRJNA885837	SRS15292337	SAMN31109963	NA	NA
SRR21769940	10213088	2063043776	RNA-Seq	PAIRED	ILLUMINA	Illumina HiSeq 2000	SRP400454	PRJNA885837	SRS15292336	SAMN31109964	NA	NA
SRR21769941	10092532	2038691464	RNA-Seq	PAIRED	ILLUMINA	Illumina HiSeq 2000	SRP400454	PRJNA885837	SRS15292336	SAMN31109964	NA	NA
SRR21769942	13471106	2721163412	RNA-Seq	PAIRED	ILLUMINA	Illumina HiSeq 2000	SRP400454	PRJNA885837	SRS15292335	SAMN31109965	NA	NA
SRR21769943	13302745	2687154490	RNA-Seq	PAIRED	ILLUMINA	Illumina HiSeq 2000	SRP400454	PRJNA885837	SRS15292335	SAMN31109965	NA	NA
SRR21769968	11249609	2272421018	RNA-Seq	PAIRED	ILLUMINA	Illumina HiSeq 2000	SRP400454	PRJNA885837	SRS15292322	SAMN31109978	NA	NA
SRR21769969	11510555	2325132110	RNA-Seq	PAIRED	ILLUMINA	Illumina HiSeq 2000	SRP400454	PRJNA885837	SRS15292322	SAMN31109978	NA	NA
SRR21769970	7747691	1565033582	RNA-Seq	PAIRED	ILLUMINA	Illumina HiSeq 2000	SRP400454	PRJNA885837	SRS15292321	SAMN31109979	NA	NA
SRR21769971	7883182	1592402764	RNA-Seq	PAIRED	ILLUMINA	Illumina HiSeq 2000	SRP400454	PRJNA885837	SRS15292321	SAMN31109979	NA	NA
SRR21769972	11803586	2384324372	RNA-Seq	PAIRED	ILLUMINA	Illumina HiSeq 2000	SRP400454	PRJNA885837	SRS15292320	SAMN31109980	NA	NA
SRR21769973	12106225	2445457450	RNA-Seq	PAIRED	ILLUMINA	Illumina HiSeq 2000	SRP400454	PRJNA885837	SRS15292320	SAMN31109980	NA	NA
SRR21769974	11699666	2363332532	RNA-Seq	PAIRED	ILLUMINA	Illumina HiSeq 2000	SRP400454	PRJNA885837	SRS15292319	SAMN31109981	NA	NA
SRR21769975	11925790	2409009580	RNA-Seq	PAIRED	ILLUMINA	Illumina HiSeq 2000	SRP400454	PRJNA885837	SRS15292319	SAMN31109981	NA	NA
SRR21769976	14682412	2965847224	RNA-Seq	PAIRED	ILLUMINA	Illumina HiSeq 2000	SRP400454	PRJNA885837	SRS15292318	SAMN31109982	NA	NA
SRR21769977	14987514	3027477828	RNA-Seq	PAIRED	ILLUMINA	Illumina HiSeq 2000	SRP400454	PRJNA885837	SRS15292318	SAMN31109982	NA	NA
SRR21769978	10343673	2089421946	RNA-Seq	PAIRED	ILLUMINA	Illumina HiSeq 2000	SRP400454	PRJNA885837	SRS15292317	SAMN31109983	NA	NA
SRR21769979	10586103	2138392806	RNA-Seq	PAIRED	ILLUMINA	Illumina HiSeq 2000	SRP400454	PRJNA885837	SRS15292317	SAMN31109983	NA	NA
SRR21769980	11146427	2251578254	RNA-Seq	PAIRED	ILLUMINA	Illumina HiSeq 2000	SRP400454	PRJNA885837	SRS15292316	SAMN31109984	NA	NA
SRR21769981	11349818	2292663236	RNA-Seq	PAIRED	ILLUMINA	Illumina HiSeq 2000	SRP400454	PRJNA885837	SRS15292316	SAMN31109984	NA	NA
SRR21769982	10826592	2186971584	RNA-Seq	PAIRED	ILLUMINA	Illumina HiSeq 2000	SRP400454	PRJNA885837	SRS15292315	SAMN31109985	NA	NA
SRR21769983	11044720	2231033440	RNA-Seq	PAIRED	ILLUMINA	Illumina HiSeq 2000	SRP400454	PRJNA885837	SRS15292315	SAMN31109985	NA	NA
SRR21769984	12380421	2500845042	RNA-Seq	PAIRED	ILLUMINA	Illumina HiSeq 2000	SRP400454	PRJNA885837	SRS15292314	SAMN31109986	NA	NA
SRR21769985	12600985	2545398970	RNA-Seq	PAIRED	ILLUMINA	Illumina HiSeq 2000	SRP400454	PRJNA885837	SRS15292314	SAMN31109986	NA	NA
SRR21834977	19905493	5971647900	RNA-Seq	PAIRED	ILLUMINA	Illumina NovaSeq 6000	SRP401420	PRJNA887829	SRS15347942	SAMN31202177	27	0.0740741
SRR21834978	14540112	4362033600	RNA-Seq	PAIRED	ILLUMINA	Illumina NovaSeq 6000	SRP401420	PRJNA887829	SRS15347941	SAMN31202176	19	0
SRR21834979	23158995	6947698500	RNA-Seq	PAIRED	ILLUMINA	Illumina NovaSeq 6000	SRP401420	PRJNA887829	SRS15347940	SAMN31202175	39	0.128205
SRR21834980	20319744	6095923200	RNA-Seq	PAIRED	ILLUMINA	Illumina NovaSeq 6000	SRP401420	PRJNA887829	SRS15347939	SAMN31202174	39	0.153846
SRR21928682	13524398	4084368196	RNA-Seq	PAIRED	ILLUMINA	Illumina NovaSeq 6000	SRP402953	PRJNA891102	SRS15429284	SAMN31309237	41	0
SRR21928683	13852963	4183594826	RNA-Seq	PAIRED	ILLUMINA	Illumina NovaSeq 6000	SRP402953	PRJNA891102	SRS15429308	SAMN31309236	33	0.181818
SRR22261584	3693129	1107938700	RNA-Seq	PAIRED	ILLUMINA	Illumina NovaSeq 6000	SRP407444	PRJNA900155	SRS15734067	SAMN31680532	NA	NA
SRR22261585	3507672	1052301600	RNA-Seq	PAIRED	ILLUMINA	Illumina NovaSeq 6000	SRP407444	PRJNA900155	SRS15734067	SAMN31680532	NA	NA
SRR22261586	4731897	1419569100	RNA-Seq	PAIRED	ILLUMINA	Illumina NovaSeq 6000	SRP407444	PRJNA900155	SRS15734067	SAMN31680532	16	0.0625
SRR22261587	4007278	1202183400	RNA-Seq	PAIRED	ILLUMINA	Illumina NovaSeq 6000	SRP407444	PRJNA900155	SRS15734067	SAMN31680532	NA	NA
SRR22261589	3346678	1004003400	RNA-Seq	PAIRED	ILLUMINA	Illumina NovaSeq 6000	SRP407444	PRJNA900155	SRS15734067	SAMN31680532	NA	NA
SRR22261594	4672304	1401691200	RNA-Seq	PAIRED	ILLUMINA	Illumina NovaSeq 6000	SRP407444	PRJNA900155	SRS15734067	SAMN31680532	NA	NA
SRR22261595	3803859	1141157700	RNA-Seq	PAIRED	ILLUMINA	Illumina NovaSeq 6000	SRP407444	PRJNA900155	SRS15734067	SAMN31680532	NA	NA
SRR22261597	3829868	1148960400	RNA-Seq	PAIRED	ILLUMINA	Illumina NovaSeq 6000	SRP407444	PRJNA900155	SRS15734067	SAMN31680532	NA	NA
SRR22261598	4143662	1243098600	RNA-Seq	PAIRED	ILLUMINA	Illumina NovaSeq 6000	SRP407444	PRJNA900155	SRS15734067	SAMN31680532	NA	NA
SRR22261599	3460788	1038236400	RNA-Seq	PAIRED	ILLUMINA	Illumina NovaSeq 6000	SRP407444	PRJNA900155	SRS15734067	SAMN31680532	NA	NA
SRR22261600	4527775	1358332500	RNA-Seq	PAIRED	ILLUMINA	Illumina NovaSeq 6000	SRP407444	PRJNA900155	SRS15734067	SAMN31680532	NA	NA
SRR22261601	3806813	1142043900	RNA-Seq	PAIRED	ILLUMINA	Illumina NovaSeq 6000	SRP407444	PRJNA900155	SRS15734067	SAMN31680532	11	0
SRR3017567	9866488	1499706176	RNA-Seq	PAIRED	ILLUMINA	NextSeq 500	SRP060000	PRJNA284750	SRS1208582	SAMN04330160	NA	NA
SRR3017674	19889630	3023223760	RNA-Seq	PAIRED	ILLUMINA	NextSeq 500	SRP060000	PRJNA284750	SRS1208602	SAMN04330170	14	0.0714286
SRR3017864	6943133	1055356216	RNA-Seq	PAIRED	ILLUMINA	NextSeq 500	SRP049417	PRJNA259789	SRS1208639	SAMN04330185	NA	NA
SRR3017915	6699884	1018382368	RNA-Seq	PAIRED	ILLUMINA	NextSeq 500	SRP049417	PRJNA259789	SRS1208644	SAMN04330186	NA	NA
SRR3017917	7414061	1126937272	RNA-Seq	PAIRED	ILLUMINA	NextSeq 500	SRP049417	PRJNA259789	SRS1208646	SAMN04330187	NA	NA
SRR3018347	7629492	1159682784	RNA-Seq	PAIRED	ILLUMINA	NextSeq 500	SRP060000	PRJNA284750	SRS1208679	SAMN04330197	NA	NA
SRR3018718	6815937	1036022424	RNA-Seq	PAIRED	ILLUMINA	NextSeq 500	SRP049417	PRJNA259789	SRS1208789	SAMN04330215	NA	NA
SRR3018823	6623335	1006746920	RNA-Seq	PAIRED	ILLUMINA	NextSeq 500	SRP060000	PRJNA284750	SRS1208810	SAMN04330224	NA	NA
SRR3218555	8522458	1721536516	RNA-Seq	PAIRED	ILLUMINA	Illumina HiSeq 2000	SRP071627	PRJNA292776	SRS1335302	SAMN04532783	44	0.0681818
SRR3218556	15815934	3194818668	RNA-Seq	PAIRED	ILLUMINA	Illumina HiSeq 2000	SRP071627	PRJNA292776	SRS1335303	SAMN04532784	51	0.0588235
SRR3218864	27836476	5622968152	RNA-Seq	PAIRED	ILLUMINA	Illumina HiSeq 2000	SRP071627	PRJNA292776	SRS1335575	SAMN04532797	143	0.027972
SRR3218865	24276721	4903897642	RNA-Seq	PAIRED	ILLUMINA	Illumina HiSeq 2000	SRP071627	PRJNA292776	SRS1335574	SAMN04532798	122	0.057377
SRR7006267	9460004	1910920808	RNA-Seq	PAIRED	ILLUMINA	Illumina HiSeq 2500	SRP140374	PRJNA440431	SRS3170200	SAMN08775378	NA	NA
SRR7006268	5783935	1168354870	RNA-Seq	PAIRED	ILLUMINA	Illumina HiSeq 2500	SRP140373	PRJNA440433	SRS3170199	SAMN08775927	NA	NA
SRR7006269	6939321	1401742842	RNA-Seq	PAIRED	ILLUMINA	Illumina HiSeq 2500	SRP140372	PRJNA440427	SRS3170198	SAMN08776155	NA	NA
SRR7006270	8118983	1640034566	RNA-Seq	PAIRED	ILLUMINA	Illumina HiSeq 2500	SRP140371	PRJNA440432	SRS3170197	SAMN08775926	12	0
SRR7006271	7598546	1534906292	RNA-Seq	PAIRED	ILLUMINA	Illumina HiSeq 2500	SRP140369	PRJNA440426	SRS3170195	SAMN08776154	15	0
SRR7006272	7984321	1612832842	RNA-Seq	PAIRED	ILLUMINA	Illumina HiSeq 2500	SRP140370	PRJNA440428	SRS3170196	SAMN08775100	NA	NA
SRR7006273	7299492	1474497384	RNA-Seq	PAIRED	ILLUMINA	Illumina HiSeq 2500	SRP140367	PRJNA440429	SRS3170193	SAMN08775925	NA	NA
SRR7006274	8532800	1723625600	RNA-Seq	PAIRED	ILLUMINA	Illumina HiSeq 2500	SRP140368	PRJNA440430	SRS3170194	SAMN08775099	NA	NA
SRR7282586	6637321	1008872792	RNA-Seq	PAIRED	ILLUMINA	NextSeq 500	SRP150097	PRJNA475291	SRS3397505	SAMN09384599	21	0
SRR7282589	6686433	1016337816	RNA-Seq	PAIRED	ILLUMINA	NextSeq 500	SRP150097	PRJNA475291	SRS3397507	SAMN09384597	35	0.0285714
SRR7282590	6689629	1016823608	RNA-Seq	PAIRED	ILLUMINA	NextSeq 500	SRP150097	PRJNA475291	SRS3397507	SAMN09384597	25	0
SRR7282591	7059837	1073095224	RNA-Seq	PAIRED	ILLUMINA	NextSeq 500	SRP150097	PRJNA475291	SRS3397507	SAMN09384597	38	0.0263158
SRR7585965	7557868	2267360400	RNA-Seq	PAIRED	ILLUMINA	HiSeq X Ten	SRP154968	PRJNA476655	SRS3590515	SAMN09449398	42	0.166667
SRR7585966	8378891	2513667300	RNA-Seq	PAIRED	ILLUMINA	HiSeq X Ten	SRP154968	PRJNA476655	SRS3590515	SAMN09449398	62	0.241935
SRR7585967	8126546	2437963800	RNA-Seq	PAIRED	ILLUMINA	HiSeq X Ten	SRP154968	PRJNA476655	SRS3590515	SAMN09449398	49	0.163265
SRR7585968	8195888	2458766400	RNA-Seq	PAIRED	ILLUMINA	HiSeq X Ten	SRP154968	PRJNA476655	SRS3590515	SAMN09449398	64	0.171875
SRR7585969	7087568	2126270400	RNA-Seq	PAIRED	ILLUMINA	HiSeq X Ten	SRP154968	PRJNA476655	SRS3590515	SAMN09449398	45	0.177778
SRR7585970	7233710	2170113000	RNA-Seq	PAIRED	ILLUMINA	HiSeq X Ten	SRP154968	PRJNA476655	SRS3590515	SAMN09449398	47	0
SRR7585971	6139128	1841738400	RNA-Seq	PAIRED	ILLUMINA	HiSeq X Ten	SRP154968	PRJNA476655	SRS3590515	SAMN09449398	36	0
SRR7585972	6540265	1962079500	RNA-Seq	PAIRED	ILLUMINA	HiSeq X Ten	SRP154968	PRJNA476655	SRS3590515	SAMN09449398	65	0.184615
SRR7585973	6180866	1854259800	RNA-Seq	PAIRED	ILLUMINA	HiSeq X Ten	SRP154968	PRJNA476655	SRS3590515	SAMN09449398	48	0
SRR8168121	10211645	3063493500	RNA-Seq	PAIRED	ILLUMINA	Illumina HiSeq 2500	SRP167989	PRJNA504310	SRS4025317	SAMN10390237	89	0.168539
SRR8168122	7632207	2289662100	RNA-Seq	PAIRED	ILLUMINA	Illumina HiSeq 2500	SRP167989	PRJNA504310	SRS4025316	SAMN10390238	140	0.1
SRR8168123	7451462	2235438600	RNA-Seq	PAIRED	ILLUMINA	Illumina HiSeq 2500	SRP167989	PRJNA504310	SRS4025315	SAMN10390233	56	0.0178571
SRR8168124	7659315	2297794500	RNA-Seq	PAIRED	ILLUMINA	Illumina HiSeq 2500	SRP167989	PRJNA504310	SRS4025314	SAMN10390234	87	0.0689655
SRR8168125	9316846	2795053800	RNA-Seq	PAIRED	ILLUMINA	Illumina HiSeq 2500	SRP167989	PRJNA504310	SRS4025313	SAMN10390235	105	0.0380952
SRR8168126	9275360	2782608000	RNA-Seq	PAIRED	ILLUMINA	Illumina HiSeq 2500	SRP167989	PRJNA504310	SRS4025312	SAMN10390236	70	0.0285714
SRR8260120	16519868	4955960400	RNA-Seq	PAIRED	ILLUMINA	HiSeq X Ten	SRP171110	PRJNA507516	SRS4090699	SAMN10497037	89	0.0786517
SRR8260121	9224187	2767256100	RNA-Seq	PAIRED	ILLUMINA	HiSeq X Ten	SRP171110	PRJNA507516	SRS4090700	SAMN10497038	71	0.028169
SRR8269364	8316186	2494855800	RNA-Seq	PAIRED	ILLUMINA	Illumina HiSeq 2500	SRP171776	PRJNA507810	SRS4098521	SAMN10509257	244	0.102459
SRR8269365	8272135	2481640500	RNA-Seq	PAIRED	ILLUMINA	Illumina HiSeq 2500	SRP171776	PRJNA507810	SRS4098521	SAMN10509257	164	0.207317
SRR8517188	13133414	1878078202	RNA-Seq	PAIRED	ILLUMINA	Illumina HiSeq 2500	SRP183116	PRJNA518730	SRS4316757	SAMN10856641	26	0.0384615
SRR8517189	9346290	1336519470	RNA-Seq	PAIRED	ILLUMINA	Illumina HiSeq 2500	SRP183116	PRJNA518730	SRS4316756	SAMN10856644	31	0
SRR8517190	12073474	1726506782	RNA-Seq	PAIRED	ILLUMINA	Illumina HiSeq 2500	SRP183116	PRJNA518730	SRS4316755	SAMN10856643	20	0.05
SRR8517202	11588224	1657116032	RNA-Seq	PAIRED	ILLUMINA	Illumina HiSeq 2500	SRP183116	PRJNA518730	SRS4316743	SAMN10856591	NA	NA
SRR8517223	36219939	5179451277	RNA-Seq	PAIRED	ILLUMINA	Illumina HiSeq 2500	SRP183116	PRJNA518730	SRS4316722	SAMN10856680	14	0
SRR8517224	32849568	4697488224	RNA-Seq	PAIRED	ILLUMINA	Illumina HiSeq 2500	SRP183116	PRJNA518730	SRS4316721	SAMN10856679	74	0
SRR8517246	7364642	1001591312	RNA-Seq	PAIRED	ILLUMINA	Illumina HiSeq 2500	SRP183116	PRJNA518730	SRS4316699	SAMN10856630	12	0
SRR8517256	14365225	1953670600	RNA-Seq	PAIRED	ILLUMINA	Illumina HiSeq 2500	SRP183116	PRJNA518730	SRS4316689	SAMN10856659	37	0.0540541
SRR8517259	8284170	1126647120	RNA-Seq	PAIRED	ILLUMINA	Illumina HiSeq 2500	SRP183116	PRJNA518730	SRS4316686	SAMN10856658	21	0.047619
SRR8517260	14179123	1928360728	RNA-Seq	PAIRED	ILLUMINA	Illumina HiSeq 2500	SRP183116	PRJNA518730	SRS4316685	SAMN10856655	34	0.0882353
SRR8517261	16283016	2214490176	RNA-Seq	PAIRED	ILLUMINA	Illumina HiSeq 2500	SRP183116	PRJNA518730	SRS4316684	SAMN10856656	139	0.115108
SRR8517262	8361160	1137117760	RNA-Seq	PAIRED	ILLUMINA	Illumina HiSeq 2500	SRP183116	PRJNA518730	SRS4316683	SAMN10856653	NA	NA
SRR8517264	8115042	1103645712	RNA-Seq	PAIRED	ILLUMINA	Illumina HiSeq 2500	SRP183116	PRJNA518730	SRS4316681	SAMN10856651	17	0.117647
SRR8517265	14093445	1916708520	RNA-Seq	PAIRED	ILLUMINA	Illumina HiSeq 2500	SRP183116	PRJNA518730	SRS4316680	SAMN10856652	32	0.125
SRR8517273	9367839	1274026104	RNA-Seq	PAIRED	ILLUMINA	Illumina HiSeq 2500	SRP183116	PRJNA518730	SRS4316672	SAMN10856627	NA	NA
SRR8517278	7884033	1127416719	RNA-Seq	PAIRED	ILLUMINA	Illumina HiSeq 2500	SRP183116	PRJNA518730	SRS4316668	SAMN10856622	74	0.513514
SRR8517279	19177847	2742432121	RNA-Seq	PAIRED	ILLUMINA	Illumina HiSeq 2500	SRP183116	PRJNA518730	SRS4316666	SAMN10856621	46	0.130435
SRR8517322	7763716	1055865376	RNA-Seq	PAIRED	ILLUMINA	Illumina HiSeq 2500	SRP183116	PRJNA518730	SRS4316623	SAMN10856602	21	0.047619
SRR8517323	10366744	1409877184	RNA-Seq	PAIRED	ILLUMINA	Illumina HiSeq 2500	SRP183116	PRJNA518730	SRS4316622	SAMN10856601	37	0.0810811
SRR8517325	7643922	1039573392	RNA-Seq	PAIRED	ILLUMINA	Illumina HiSeq 2500	SRP183116	PRJNA518730	SRS4316620	SAMN10856603	27	0.0740741
SRR8517327	9310547	1266234392	RNA-Seq	PAIRED	ILLUMINA	Illumina HiSeq 2500	SRP183116	PRJNA518730	SRS4316618	SAMN10856605	23	0.0434783
SRR8517329	8994730	1223283280	RNA-Seq	PAIRED	ILLUMINA	Illumina HiSeq 2500	SRP183116	PRJNA518730	SRS4316616	SAMN10856607	27	0.111111
SRR8517330	15607376	2122603136	RNA-Seq	PAIRED	ILLUMINA	Illumina HiSeq 2500	SRP183116	PRJNA518730	SRS4316615	SAMN10856681	29	0.0344828
SRR8517331	14230239	1935312504	RNA-Seq	PAIRED	ILLUMINA	Illumina HiSeq 2500	SRP183116	PRJNA518730	SRS4316614	SAMN10856682	28	0
SRR8517332	23580118	3371956874	RNA-Seq	PAIRED	ILLUMINA	Illumina HiSeq 2500	SRP183116	PRJNA518730	SRS4316613	SAMN10856683	226	0.137168
SRR8517333	15447903	2209050129	RNA-Seq	PAIRED	ILLUMINA	Illumina HiSeq 2500	SRP183116	PRJNA518730	SRS4316612	SAMN10856684	46	0
SRR8517352	8798247	1258149321	RNA-Seq	PAIRED	ILLUMINA	Illumina HiSeq 2500	SRP183116	PRJNA518730	SRS4316593	SAMN10856595	27	0
SRR8517353	13776207	1969997601	RNA-Seq	PAIRED	ILLUMINA	Illumina HiSeq 2500	SRP183116	PRJNA518730	SRS4316592	SAMN10856596	121	0.0661157
SRR8517355	9895944	1345848384	RNA-Seq	PAIRED	ILLUMINA	Illumina HiSeq 2500	SRP183116	PRJNA518730	SRS4316590	SAMN10856598	18	0.111111
SRR8517357	14238540	2036111220	RNA-Seq	PAIRED	ILLUMINA	Illumina HiSeq 2500	SRP183116	PRJNA518730	SRS4316587	SAMN10856592	45	0
SRR8517358	9837083	1406702869	RNA-Seq	PAIRED	ILLUMINA	Illumina HiSeq 2500	SRP183116	PRJNA518730	SRS4316588	SAMN10856593	23	0
SRR8517359	13962285	1996606755	RNA-Seq	PAIRED	ILLUMINA	Illumina HiSeq 2500	SRP183116	PRJNA518730	SRS4316586	SAMN10856594	42	0.0952381
SRR8517360	11696660	1672622380	RNA-Seq	PAIRED	ILLUMINA	Illumina HiSeq 2500	SRP183116	PRJNA518730	SRS4316585	SAMN10856642	22	0
SRR8517377	25458040	3640499720	RNA-Seq	PAIRED	ILLUMINA	Illumina HiSeq 2500	SRP183116	PRJNA518730	SRS4316568	SAMN10856631	95	0.242105
SRR8517379	7798827	1115232261	RNA-Seq	PAIRED	ILLUMINA	Illumina HiSeq 2500	SRP183116	PRJNA518730	SRS4316566	SAMN10856633	12	0
SRR8517380	9766801	1396652543	RNA-Seq	PAIRED	ILLUMINA	Illumina HiSeq 2500	SRP183116	PRJNA518730	SRS4316565	SAMN10856634	13	0
SRR8517381	9141878	1307288554	RNA-Seq	PAIRED	ILLUMINA	Illumina HiSeq 2500	SRP183116	PRJNA518730	SRS4316564	SAMN10856635	12	0.166667
SRR8517383	9558123	1366811589	RNA-Seq	PAIRED	ILLUMINA	Illumina HiSeq 2500	SRP183116	PRJNA518730	SRS4316562	SAMN10856637	20	0.05
SRR8517384	8722289	1247287327	RNA-Seq	PAIRED	ILLUMINA	Illumina HiSeq 2500	SRP183116	PRJNA518730	SRS4316561	SAMN10856638	23	0.130435
SRR8517385	7523906	1075918558	RNA-Seq	PAIRED	ILLUMINA	Illumina HiSeq 2500	SRP183116	PRJNA518730	SRS4316560	SAMN10856639	22	0.0909091
SRR8517386	12510769	1789039967	RNA-Seq	PAIRED	ILLUMINA	Illumina HiSeq 2500	SRP183116	PRJNA518730	SRS4316559	SAMN10856640	30	0.0333333
SRR8517389	8224310	1176076330	RNA-Seq	PAIRED	ILLUMINA	Illumina HiSeq 2500	SRP183116	PRJNA518730	SRS4316556	SAMN10856646	20	0.1
SRR8517390	14686786	2100210398	RNA-Seq	PAIRED	ILLUMINA	Illumina HiSeq 2500	SRP183116	PRJNA518730	SRS4316555	SAMN10856645	30	0.1
SRR8517391	7466799	1067752257	RNA-Seq	PAIRED	ILLUMINA	Illumina HiSeq 2500	SRP183116	PRJNA518730	SRS4316554	SAMN10856648	31	0.0967742
SRR8517396	8895212	1209748832	RNA-Seq	PAIRED	ILLUMINA	Illumina HiSeq 2500	SRP183116	PRJNA518730	SRS4316549	SAMN10856617	NA	NA
SRR8517397	8763813	1191878568	RNA-Seq	PAIRED	ILLUMINA	Illumina HiSeq 2500	SRP183116	PRJNA518730	SRS4316548	SAMN10856618	31	0.0322581
SRR8517466	8403283	1142846488	RNA-Seq	PAIRED	ILLUMINA	Illumina HiSeq 2500	SRP183116	PRJNA518730	SRS4316903	SAMN10856613	11	0.0909091
SRR8517473	12629532	1806023076	RNA-Seq	PAIRED	ILLUMINA	Illumina HiSeq 2500	SRP183116	PRJNA518730	SRS4316896	SAMN10856590	52	0.0384615
SRR8517474	11877904	1698540272	RNA-Seq	PAIRED	ILLUMINA	Illumina HiSeq 2500	SRP183116	PRJNA518730	SRS4316897	SAMN10856589	16	0
SRR8517479	13012734	1860820962	RNA-Seq	PAIRED	ILLUMINA	Illumina HiSeq 2500	SRP183116	PRJNA518730	SRS4316890	SAMN10856584	38	0.0263158
SRR8517480	9342732	1336010676	RNA-Seq	PAIRED	ILLUMINA	Illumina HiSeq 2500	SRP183116	PRJNA518730	SRS4316889	SAMN10856583	12	0.166667
SRR8517481	15372455	2198261065	RNA-Seq	PAIRED	ILLUMINA	Illumina HiSeq 2500	SRP183116	PRJNA518730	SRS4316888	SAMN10856582	87	0.045977
SRR8517482	11612471	1660583353	RNA-Seq	PAIRED	ILLUMINA	Illumina HiSeq 2500	SRP183116	PRJNA518730	SRS4316887	SAMN10856581	21	0
SRR8517483	8840325	1264166475	RNA-Seq	PAIRED	ILLUMINA	Illumina HiSeq 2500	SRP183116	PRJNA518730	SRS4316886	SAMN10856588	80	0.0875
SRR8517484	9010727	1288533961	RNA-Seq	PAIRED	ILLUMINA	Illumina HiSeq 2500	SRP183116	PRJNA518730	SRS4316885	SAMN10856587	25	0.08
SRR8517485	15575839	2227344977	RNA-Seq	PAIRED	ILLUMINA	Illumina HiSeq 2500	SRP183116	PRJNA518730	SRS4316884	SAMN10856586	56	0.0178571
SRR8517486	11325943	1619609849	RNA-Seq	PAIRED	ILLUMINA	Illumina HiSeq 2500	SRP183116	PRJNA518730	SRS4316883	SAMN10856585	11	0
SRR8517492	9547965	1298523240	RNA-Seq	PAIRED	ILLUMINA	Illumina HiSeq 2500	SRP183116	PRJNA518730	SRS4316878	SAMN10856672	NA	NA
SRR8517493	9098474	1237392464	RNA-Seq	PAIRED	ILLUMINA	Illumina HiSeq 2500	SRP183116	PRJNA518730	SRS4316877	SAMN10856671	37	0.0540541
SRR8517494	9153137	1308898591	RNA-Seq	PAIRED	ILLUMINA	Illumina HiSeq 2500	SRP183116	PRJNA518730	SRS4316875	SAMN10856674	51	0
SRR8517495	11499625	1644446375	RNA-Seq	PAIRED	ILLUMINA	Illumina HiSeq 2500	SRP183116	PRJNA518730	SRS4316874	SAMN10856673	103	0
SRR8517498	16931562	2302692432	RNA-Seq	PAIRED	ILLUMINA	Illumina HiSeq 2500	SRP183116	PRJNA518730	SRS4316871	SAMN10856678	37	0.027027
SRR8517499	15068072	2049257792	RNA-Seq	PAIRED	ILLUMINA	Illumina HiSeq 2500	SRP183116	PRJNA518730	SRS4316870	SAMN10856677	61	0.0327869
SRR8517539	7791004	1059576544	RNA-Seq	PAIRED	ILLUMINA	Illumina HiSeq 2500	SRP183116	PRJNA518730	SRS4316830	SAMN10856610	24	0.125
SRR8517540	14813979	2118398997	RNA-Seq	PAIRED	ILLUMINA	Illumina HiSeq 2500	SRP183116	PRJNA518730	SRS4316829	SAMN10856669	104	0.0769231
SRR8517541	18625404	2663432772	RNA-Seq	PAIRED	ILLUMINA	Illumina HiSeq 2500	SRP183116	PRJNA518730	SRS4316828	SAMN10856670	20	0
SRR8517542	8621855	1172572280	RNA-Seq	PAIRED	ILLUMINA	Illumina HiSeq 2500	SRP183116	PRJNA518730	SRS4316827	SAMN10856663	NA	NA
SRR8517543	11939029	1623707944	RNA-Seq	PAIRED	ILLUMINA	Illumina HiSeq 2500	SRP183116	PRJNA518730	SRS4316826	SAMN10856664	36	0.111111
SRR8517545	9079142	1234763312	RNA-Seq	PAIRED	ILLUMINA	Illumina HiSeq 2500	SRP183116	PRJNA518730	SRS4316824	SAMN10856662	64	0.046875
SRR8517546	13478764	1833111904	RNA-Seq	PAIRED	ILLUMINA	Illumina HiSeq 2500	SRP183116	PRJNA518730	SRS4316823	SAMN10856667	51	0.0784314
SRR8517547	11849218	1611493648	RNA-Seq	PAIRED	ILLUMINA	Illumina HiSeq 2500	SRP183116	PRJNA518730	SRS4316822	SAMN10856668	19	0.0526316
SRR8517549	9285992	1262894912	RNA-Seq	PAIRED	ILLUMINA	Illumina HiSeq 2500	SRP183116	PRJNA518730	SRS4316820	SAMN10856666	12	0
SRR8517558	10691341	1454022376	RNA-Seq	PAIRED	ILLUMINA	Illumina HiSeq 2500	SRP183116	PRJNA518730	SRS4316811	SAMN10856624	17	0.0588235
