# Supplementary material for: A‐to‐I RNA Editing in Klebsiella pneumoniae Regulates Quorum Sensing and Affects Cell Growth and Virulence
Source: Adv Sci (Weinh). 2023 Apr 21;10(17):2206056. doi: 10.1002/advs.202206056 (PMC10265045; doi:10.1002/advs.202206056)
Supplement: Supplementary file 2 — Supporting Information [file ADVS-10-2206056-s002.zip › TableS7.xlsx]

## Sheet: Sheet1
Supplemental Table S7. 16S ribosomal RNAs used for phylogenetic analyses.
>Salmonella NR 041696.1 Salmonella enterica subsp. arizonae strain ATCC 13314 16S ribosomal RNA partial sequence
-----------------CCTGGCTCAGATTGAACGCTGGCGGCAGG----CCTAACACATGCAAGTCGA-ACGGTAACAGGAAGCAGCTTGCCTCTT--CGCTGACGAGTGGCGGACGGGTGAGTAATGTCTGGGAAACTGCCTGATGGAGGGGGATAACTACTGGAAACGGTAGCTAATACCGCATAATGTCGCAGGACCAAAGAGGGGGACCTTCGGGCCTCTTGCCATCAGATGTGCCCAGATGGGATTAGC
>Kluyvera NR 028677.1 Kluyvera ascorbata ATCC 33433 16S ribosomal RNA partial sequence
-------------------------------------------------------CACATGCAAGTCGAAGCGGTAGCACAGAG-AGCTTGCTCTT---GGGTGACGAGTGGCGGACGGGTGAGTAATGTCTGGGAAACTGCCCGATGGAGGGGGATAACTACTGGAAACGGTAGCTAATACCGCATAACGTCGCAAGACCAAAGTGGGGGACCTTCGGGCCTCACACCATCGGATGTGCCCAGATGGGATTAGC
>Pseudocitrobacter NR 125690.1 Pseudocitrobacter faecalis strain 25 CIT 16S ribosomal RNA partial sequence
------------------------------GAACGCTGGCGGCAGG----CCTAACACATGCAAGTCGA-ACGGTAACAGAAAGCAGCTTGCTGCTT--TGCTGACGAGTGGCGGACGGGTGAGTAATGTCTGGGAAACTGCCTGATGGAGGGGGATAACTACTGGAAACGGTAGCTAATACCGCATAACGTCGCAAGACCAAAGAGGGGGACCTTCGGGCCTCTTGCCATCGGATGTGCCCAGATGGGATTAGC
>Pluralibacter KU570341.1 Enterobacter lignolyticus strain G-R-1-3 16S ribosomal RNA gene partial sequence
--------------------------------------------CG----GCCTACACATGCAAGTCGA-ACGGTAGCACAGAGGAGCTTGCTCCTT--GGGTGACGAGTGGCGGACGGGTGAGTAATGTCTGGGAAACTGCCCGGTGGAGGGGGATAACTACTGGAAACGGTAGCTAATACCGCATAACGTCGCAAGACCAAAGAGGGGGACCTTCGGGCCTCTTGCCATCGGATGTGCCCAGATGGGATTAGC
>Pseudomonas NR 026078.1 Pseudomonas aeruginosa strain DSM 50071 16S ribosomal RNA complete sequence
GAACTGAAGAGTTTGATCATGGCTCAGATTGAACGCTGGCAGCAGGGGCCTTCAACACATGCAAGTCGA---GCTTATGAAGGG-AGCTTGCCTTGG------ATTCAGCGGCGGACGGGTGAGTAATGCCTAGGAATCTGCCTGGTAGTGGGGGATAACGTCCGGAAACGGCCGCTAATACCGCATACGTCCTGAGGGAGAAAGTCGGGGATCTTCGGACCTCACGCTATCAGATGAGCCTAGGTCGGATTAGCTAGTTGGTGGGGTAAAGGCCTACCAAGGCGACGATCCGTAACTGGTCTGAGAGGATGATCAGTCACACTGGAACTGAGACACGGTCCAGACTCCTACGGGAGGCAGCAGTGGGGAATATTGGACAATGGGCGCAAGCCTGATCC…
>Shimwellia NR 074908.1 Shimwellia blattae DSM 4481 = NBRC 105725 16S ribosomal RNA partial sequence
-AATTGAAGAGTTTGATCATGGCTCAGATTGAACGCTGGCGGCAGG----CTTAACACATGCAAGTCGA-ACGGTAACAGAAATCAGCTTGCTGATT--TGCTGACGAGTGGCGGACGGGTGAGTAATGTCTGGGAAACTGCCTGATGGAGGGGGATAACTACTGGAAACGGTAGCTAATACCGCATAATGTCGCAAGACCAAAGTGGGGGACCTTCGGGCCTCATACCATCGGATGTGCCCAGATGGGATTAGC
>Lelliottia NR 044976.1 Lelliottia nimipressuralis strain LMG 10245 16S ribosomal RNA partial sequence
---------------------------ATTGAACGCTGGCGGCAGG----CCTAACACATGCAAGTCGA-GCGGTAGCACAGAG-AGCTTGCTTCTTCAGGGTGACGAGCGGCGGACGGGTGAGTAATGTCTGGGAAACTGCCTGATGGAGGGGGATAACTACTGGAAACGGTAGCTAATACCGCATAACGTCGCAAGACCAAAGAGGGGGACCTTGCGGCCTCTTGCCATCAGATGTGCCCAGATGGGATTAGC
>Klebsiella NR 036794.1 Klebsiella pneumoniae strain DSM 30104 16S ribosomal RNA partial sequence
-------AGAGTTTGATNNTGGCTCAGATTGAACGCTGGCGGCAGG----CCTAACACATGCAAGTCGA-GCGGTAGCACAGAG-AGCTTGCTCTC---GGGTGACGAGCGGCGGACGGGTGAGTAATGTCTGGGAAACTGCCTGATGGAGGGGGATAACTACTGGAAACGGTAGCTAATACCGCATAACGTCGCAAGACCAAAGTGGGGGACCTTCGGGCCTCATGCCATCAGATGTGCCCAGATGGGATTAGC
>Enterobacter NR 102794.2 Enterobacter cloacae strain ATCC 13047 16S ribosomal RNA complete sequence
AAATTGAAGAGTTTGATCATGGCTCAGATTGAACGCTGGCGGCAGG----CCTAACACATGCAAGTCGA-ACGGTAGCACAGAG-AGCTTGCTCTC---GGGTGACGAGTGGCGGACGGGTGAGTAATGTCTGGGAAACTGCCTGATGGAGGGGGATAACTACTGGAAACGGTAGCTAATACCGCATAATGTCGCAAGACCAAAGAGGGGGACCTTCGGGCCTCTTGCCATCAGATGTGCCCAGATGGGATTAGCTAGTAGGTGGGGTAACGGCTCACCTAGGCGACGATCCCTAGCTGGTCTGAGAGGATGACCAGCCACACTGGAACTGAGACACGGTCCAGACTCCTACGGGAGGCAGCAGTGGGGAATATTGCACAATGGGCGCAAGCCTGATGC…
>Raoultella NR 125461.1 Raoultella electrica strain 1GB 16S ribosomal RNA partial sequence
-----------------------------TGAACGCTGGCGGCAGG----CCTAACACATTCAAGTCAA-GCGGTAGCACAGAG-AGCTTGCTCTC---GGGTGACGAGTGGCGGACGGGTGAGTAATGTCTGGGAAACTGCCTGATGGAGGGGGATAACTACTGGAAACGGTAGCTAATACCGCATAACGTCGCAAGACCAAAGTGGGGGACCTTCGGGCCTCATGCCATCAGATGTGCCCAGATGGGATTAGC
>Citrobacter NR 104823.1 Citrobacter amalonaticus strain CECT 863 16S ribosomal RNA partial sequence
---------------ATCCTGGCTCAGATTGAACGCTGGCGGCAGG----CCTAACACATGCAAGTCGA-ACGGTAACAGGAAGCAGCTTGCTGCTT--TGCTGACGAGTGGCGGACGGGTGAGTAATGTCTGGGAAACTGCCCGATGGAGGGGGATAACTACTGGAAACGGTAGCTAATACCGCATAATGTCGCAAGACCAAAGAGGGGGACCTTCGGGCCTCTTGCCATCGGATGTGCCCAGATGGGATTAGC
>Trabulsiella NR 042893.1 Trabulsiella guamensis ATCC 49490 16S ribosomal RNA partial sequence
--------------------------------ACGCTGGCGC--AG----CCTTACACATGCAAGTCGA-GCGGCAGCGGGGGAAAGCT-GCTTTCC--CGCCGGCGAGCGGCGGACGGGTGAGTAATGTCTGGGAAACTGCCTGATGGAGGGGGATAACTACTGGAAACGGTAGCTAATACCGCATAACGTCTTCGGACCAAAGTGGGGGACCTTCGGGCCTCATGCCATCAGATGTGCCCAGATGGGATTAGC
>Yokenella NR 104934.1 Yokenella regensburgei strain CIP 105435 16S ribosomal RNA partial sequence
-------AGAGTTTGATCATGGCTCAGATTGAACGCTGGCGGCAGG----CCTAACACATGCAAGTCGA-ACGGTAGCACAGAG-AGCTTGCTCTC---GGGTGACGAGTGGCGGACGGGTGAGTAATGTCTGGGAAACTGCCTGATGGAGGGGGATAACTACTGGAAACGGTAGCTAATACCGCATAACGTCGCAAGACCAAAGAGGGGGACCTTCGGGCCTCTTGCCATCAGATGTGCCCAGATGGGATTAGC
>Escherichia NR 024570.1 Escherichia coli strain U 5/41 16S ribosomal RNA partial sequence
---------AGTTTGATCATGGCTCAGATTGAACGCTGGCGGCAGG----CCTAACACATGCAAGTCGA-ACGGTAACAGGAAGCAGCTTGCTGCTT--TGCTGACGAGTGGCGGACGGGTGAGTAATGTCTGGGAAACTGCCTGATGGAGGGGGATAACTACTGGAAACGGTAGCTAATACCGCATAACGTCGCAAGCACAAAGAGGGGGACCTTAGGGCCTCTTGCCATCGGATGTGCCCAGATGGGATTAGC
>Shigella NR 026332.1 Shigella dysenteriae strain ATCC 13313 16S ribosomal RNA partial sequence
-------------------TGGCTCAGATTGAACGCTGGCGGCAGG----CCTAACACATGCAAGTCGA-ACGGTAACAGAAAGCAGCTTGCTG-TT--TGCTGACGAGTGGCGGACGGGTGAGTAATGTCTGGGAAACTGCCTGATGGAGGGGGATAACTACTGGAAACGGTAGCTAATACCGCATAACGTCGCAAGACCAAAGAGGGGGACCTTCGGGCCTCTTGCCATCGGATGTGCCCAGATGGGATTAGC
